# Supplementary material for: [1H-1,2,4-Triazole-5(4H)-thione-κS]bis­(tri­phenyl­phosphane-κP)(nitrato-κO)silver(I) methanol monosolvate
Source: Acta Crystallogr Sect E Struct Rep Online. 2014 Jan 22;70(Pt 2):m61–2. doi: 10.1107/S1600536814001196 (PMC3998265; doi:10.1107/S1600536814001196)
Supplement: Supplementary file 1 [file e-70-00m61-sup1.cif]

##############################################################################
#                                                                            #
# This CIF contains the data in a paper accepted for publication in          #
# Acta Crystallographica Section E. It conforms to the requirements of       #
# Notes for Authors for Acta Crystallographica Section E, and has been       #
# peer reviewed under the auspices of the IUCr Commission on Journals.       #
#                                                                            #
# Full details of the Crystallographic Information File format               #
# are given in the paper "The Crystallographic Information File (CIF):       #
# a New Standard Archive File for Crystallography" by S. R. Hall, F. H.      #
# Allen and I. D. Brown [Acta Cryst. (1991), A47, 655-685].                  #
#                                                                            #
# The current version of the core CIF dictionary is obtainable from          #
# ftp://ftp.iucr.org/pub/cif_core.dic.                                       #
#                                                                            #
# Software is freely available for graphical display of the structure(s)     #
# in this CIF. For information consult the CIF software page                 #
# http://www.iucr.org/resources/cif/software.                                #
#                                                                            #
# This file may be used for bona fide research purposes within the           #
# scientific community so long as proper attribution is given to the journal # 
# article from which it was obtained.                                        #
#                                                                            #
##############################################################################
data_I
_database_code_depnum_ccdc_archive 'CCDC 981946'
_audit_creation_method     SHELXL-2012
_journal_date_recd_electronic     2014-01-10
_journal_date_accepted     2014-01-17
_journal_name_full     'Acta Crystallographica, Section E'
_journal_year     2014
_journal_volume     70
_journal_issue      2
_journal_page_first     m61
_journal_page_last     m62
_journal_paper_category     QM
_journal_paper_doi     10.1107/S1600536814001196
_journal_coeditor_code     LH5682
_publ_contact_author_name     'Yupa Wattanakanjana'
_publ_contact_author_address
;
Department of Chemistry, Faculty of Science, Prince of Songkla University,
 Hat Yai, Songkhla 90112, Thailand
;
_publ_contact_author_email     'yupa.t@psu.ac.th'
_publ_contact_author_fax     '+66 (0) 74 558841'
_publ_contact_author_phone     '+66 (0) 74 212918'
_publ_section_title
;\
[1<i>H</i>-1,2,4-Triazole-5(4<i>H</i>)-thione-\
\k<i>S</i>]bis(triphenylphosphane-\k<i>P</i>)(nitrato-\k<i>O</i>)silver(I)
methanol monosolvate
;
_publ_section_title_footnote     .
loop_
    _publ_author_name
    _publ_author_footnote
    _publ_author_address
    'Wattanakanjana, Yupa' .
;
Department of Chemistry, Faculty of Science, Prince of Songkla University,
Hat Yai, Songkhla 90112,
Thailand
;
    'Palamae, Sureeporn' .
;
Department of Chemistry, Faculty of Science, Prince of Songkla University,
Hat Yai, Songkhla 90112,
Thailand
;
    'Ratthiwan, Jenejira' .
;
Department of Chemistry, Faculty of Science, Prince of Songkla University,
Hat Yai, Songkhla 90112,
Thailand
;
    'Nimthong, Ruthairat' .
;
Department of Chemistry, Faculty of Science, Prince of Songkla University,
Hat Yai, Songkhla 90112,
Thailand
;
_publ_section_synopsis     .
_chemical_name_systematic
;\
[1<i>H</i>-1,2,4-Triazole-5(4<i>H</i>)-thione-\
\k<i>S</i>]bis(triphenylphosphane-\k<i>P</i>)(nitrato-\k<i>O</i>)silver(I)
methanol monosolvate
;
_chemical_name_common     ?
_chemical_formula_moiety     'C38 H33 Ag N4 O3 P2 S, C H4 O'
_chemical_formula_sum     'C39 H37 Ag N4 O4 P2 S'
_chemical_formula_iupac     '[Ag (N O3) (C2 H3 N3 S) (C18 H15 P)2], C H4 O'
_chemical_formula_weight     827.59
_chemical_melting_point     ?
_shelx_space_group_comment
;
The symmetry employed for this shelxl refinement is uniquely defined
by the following loop, which should always be used as a source of
symmetry information in preference to the above space-group names.
They are only intended as comments.
;
_space_group_crystal_system     monoclinic
_space_group_name_H-M_alt     'P 21/c'
_space_group_name_Hall     '-P 2ybc'
loop_
    _space_group_symop_operation_xyz
    'x, y, z'
    '-x, y+1/2, -z+1/2'
    '-x, -y, -z'
    'x, -y-1/2, z-1/2'
_cell_length_a     13.2712(14)
_cell_length_b     14.3999(15)
_cell_length_c     20.198(2)
_cell_angle_alpha     90
_cell_angle_beta     107.934(2)
_cell_angle_gamma     90
_cell_volume     3672.4(7)
_cell_formula_units_Z     4
_cell_measurement_reflns_used     6153
_cell_measurement_theta_min     2.2336
_cell_measurement_theta_max     30.1242
_cell_measurement_temperature     100(2)
_exptl_crystal_description     block
_exptl_crystal_colour     colourless
_exptl_crystal_size_max     0.370
_exptl_crystal_size_mid     0.190
_exptl_crystal_size_min     0.180
_exptl_crystal_density_diffrn     1.497
_exptl_crystal_density_meas     ?
_exptl_crystal_density_method     ?
_exptl_crystal_F_000     1696
_exptl_absorpt_coefficient_mu     0.740
_exptl_absorpt_correction_type     multi-scan
_exptl_absorpt_process_details     '(SADABS; Bruker, 2011)'
_shelx_estimated_absorpt_T_min     0.771
_shelx_estimated_absorpt_T_max     0.878
_exptl_absorpt_correction_T_min     0.6441
_exptl_absorpt_correction_T_max     0.7462
_exptl_special_details     ?
_diffrn_ambient_temperature     100(2)
_diffrn_radiation_type     MoK\a
_diffrn_radiation_wavelength     0.71073
_diffrn_measurement_device_type     'Bruker SMART APEX CCD diffractometer'
_diffrn_measurement_method     'omega and phi scans'
_diffrn_detector_area_resol_mean     ?
_diffrn_reflns_number     28287
_diffrn_reflns_av_R_equivalents     0.0505
_diffrn_reflns_theta_min     2.162
_diffrn_reflns_theta_max     31.431
_diffrn_reflns_theta_full     25.242
_diffrn_measured_fraction_theta_max     0.890
_diffrn_measured_fraction_theta_full     0.994
_diffrn_reflns_limit_h_min     -19
_diffrn_reflns_limit_h_max     18
_diffrn_reflns_limit_k_min     -17
_diffrn_reflns_limit_k_max     20
_diffrn_reflns_limit_l_min     -28
_diffrn_reflns_limit_l_max     25
_refine_special_details     ?
_reflns_number_total     10825
_reflns_number_gt     8714
_reflns_threshold_expression     'I > 2\s(I)'
_refine_ls_structure_factor_coef     Fsqd
_refine_ls_matrix_type     full
_refine_ls_R_factor_all     0.0537
_refine_ls_R_factor_gt     0.0405
_refine_ls_wR_factor_gt     0.0928
_refine_ls_wR_factor_ref     0.1001
_refine_ls_goodness_of_fit_ref     1.020
_refine_ls_restrained_S_all     1.020
_refine_ls_number_reflns     10825
_refine_ls_number_parameters     462
_refine_ls_number_restraints     0
_refine_ls_hydrogen_treatment     constr
_refine_ls_weighting_scheme     calc
_refine_ls_weighting_details
;
 w=1/[\s^2^(Fo^2^)+(0.0459P)^2^+0.1882P]
 where P=(Fo^2^+2Fc^2^)/3
;
_atom_sites_solution_hydrogens     geom
_atom_sites_solution_primary     direct
_atom_sites_solution_secondary     difmap
_refine_ls_shift/su_max     0.003
_refine_ls_shift/su_mean     0.000
_refine_diff_density_max     1.352
_refine_diff_density_min     -0.732
_refine_ls_extinction_method     none
_refine_ls_extinction_coef     .
loop_
    _atom_type_symbol
    _atom_type_description
    _atom_type_scat_dispersion_real
    _atom_type_scat_dispersion_imag
    _atom_type_scat_source
    'C' 'C' 0.0033 0.0016
                         'International Tables Vol C Tables 4.2.6.8 and 6.1.1.4'
    'H' 'H' 0.0000 0.0000
                         'International Tables Vol C Tables 4.2.6.8 and 6.1.1.4'
    'N' 'N' 0.0061 0.0033
                         'International Tables Vol C Tables 4.2.6.8 and 6.1.1.4'
    'O' 'O' 0.0106 0.0060
                         'International Tables Vol C Tables 4.2.6.8 and 6.1.1.4'
    'P' 'P' 0.1023 0.0942
                         'International Tables Vol C Tables 4.2.6.8 and 6.1.1.4'
    'S' 'S' 0.1246 0.1234
                         'International Tables Vol C Tables 4.2.6.8 and 6.1.1.4'
    'Ag' 'Ag' -0.8971 1.1015
                         'International Tables Vol C Tables 4.2.6.8 and 6.1.1.4'
_computing_data_collection     'APEX2 (Bruker, 2011)'
_computing_cell_refinement     'SAINT (Bruker, 2011)'
_computing_data_reduction     'SAINT (Bruker, 2011)'
_computing_structure_solution     'SHELXS97 (Sheldrick, 2008)'
_computing_structure_refinement
;
SHELXL2012 (Sheldrick, 2008) and
<i>SHELXLE</i> (H\"ubschle <i>et al.</i>, 2011)
;
_computing_molecular_graphics
                  'Mercury (Macrae <i>et al.</i>, 2008) and PLATON (Spek, 2009)'
_computing_publication_material     'SHELXTL (Sheldrick, 2008)'
loop_
    _atom_site_type_symbol
    _atom_site_label
    _atom_site_fract_x
    _atom_site_fract_y
    _atom_site_fract_z
    _atom_site_U_iso_or_equiv
    _atom_site_adp_type
    _atom_site_calc_flag
    _atom_site_occupancy
    _atom_site_disorder_assembly
    _atom_site_disorder_group
    Ag Ag1 0.67429(2) 0.93151(2) 0.76336(2) 0.01160(5) Uani d 1 . .
    S S1 0.57664(4) 0.80068(4) 0.68338(3) 0.01644(12) Uani d 1 . .
    P P1 0.59184(4) 0.97770(4) 0.85134(3) 0.01086(11) Uani d 1 . .
    P P2 0.86540(4) 0.91525(4) 0.78475(3) 0.01009(11) Uani d 1 . .
    C C2 0.32936(18) 0.93273(16) 0.57203(13) 0.0181(5) Uani d 1 . .
    H H2 0.2941 0.9761 0.5371 0.022 Uiso calc 1 . .
    N N2 0.28180(15) 0.88131(14) 0.60609(11) 0.0197(4) Uani d 1 . .
    O O1 0.62092(13) 1.05965(11) 0.66828(8) 0.0174(3) Uani d 1 . .
    O O2 0.60167(13) 1.01016(12) 0.56286(8) 0.0194(4) Uani d 1 . .
    O O3 0.72933(14) 1.10506(14) 0.61295(10) 0.0299(4) Uani d 1 . .
    O O4 0.31291(15) 0.71893(13) 0.74684(9) 0.0258(4) Uani d 1 . .
    H H4 0.3255 0.6677 0.7677 0.039 Uiso calc 1 . .
    N N1 0.43582(15) 0.91708(13) 0.59233(10) 0.0155(4) Uani d 1 . .
    H H1 0.4822 0.9453 0.5761 0.019 Uiso calc 1 . .
    N N3 0.36316(14) 0.82974(14) 0.64945(10) 0.0160(4) Uani d 1 . .
    H H3 0.3541 0.7879 0.6788 0.019 Uiso calc 1 . .
    N N4 0.65185(15) 1.05927(13) 0.61445(11) 0.0158(4) Uani d 1 . .
    C C1 0.45739(17) 0.85036(16) 0.64198(11) 0.0138(4) Uani d 1 . .
    C C6 0.2732(2) 0.78183(19) 0.78606(14) 0.0275(6) Uani d 1 . .
    H H6A 0.2589 0.8417 0.7619 0.041 Uiso calc 1 . .
    H H6B 0.3256 0.7904 0.8319 0.041 Uiso calc 1 . .
    H H6C 0.2075 0.7572 0.7917 0.041 Uiso calc 1 . .
    C C11 0.65211(16) 1.07206(15) 0.91082(11) 0.0115(4) Uani d 1 . .
    C C12 0.75475(17) 1.09950(16) 0.91578(12) 0.0149(4) Uani d 1 . .
    H H12 0.7907 1.0710 0.8871 0.018 Uiso calc 1 . .
    C C13 0.80489(18) 1.16858(16) 0.96255(13) 0.0188(5) Uani d 1 . .
    H H13 0.8753 1.1865 0.9661 0.023 Uiso calc 1 . .
    C C14 0.75264(19) 1.21114(16) 1.00377(12) 0.0189(5) Uani d 1 . .
    H H14 0.7874 1.2576 1.0361 0.023 Uiso calc 1 . .
    C C15 0.64965(19) 1.18617(17) 0.99799(12) 0.0203(5) Uani d 1 . .
    H H15 0.6133 1.2164 1.0258 0.024 Uiso calc 1 . .
    C C16 0.59928(18) 1.11716(17) 0.95173(12) 0.0178(5) Uani d 1 . .
    H H16 0.5284 1.1004 0.9478 0.021 Uiso calc 1 . .
    C C21 0.45256(16) 1.00891(15) 0.81942(12) 0.0132(4) Uani d 1 . .
    C C22 0.38246(17) 0.99700(17) 0.85794(12) 0.0180(5) Uani d 1 . .
    H H22 0.4051 0.9664 0.9017 0.022 Uiso calc 1 . .
    C C23 0.27920(18) 1.03002(19) 0.83202(14) 0.0239(6) Uani d 1 . .
    H H23 0.2317 1.0223 0.8584 0.029 Uiso calc 1 . .
    C C24 0.24512(19) 1.07409(17) 0.76800(15) 0.0256(6) Uani d 1 . .
    H H24 0.1750 1.0977 0.7510 0.031 Uiso calc 1 . .
    C C25 0.3138(2) 1.08353(18) 0.72893(15) 0.0262(6) Uani d 1 . .
    H H25 0.2902 1.1123 0.6845 0.031 Uiso calc 1 . .
    C C26 0.41716(19) 1.05108(16) 0.75449(13) 0.0187(5) Uani d 1 . .
    H H26 0.4639 1.0578 0.7274 0.022 Uiso calc 1 . .
    C C31 0.59714(15) 0.87695(15) 0.90766(11) 0.0112(4) Uani d 1 . .
    C C32 0.63638(17) 0.87995(16) 0.97996(12) 0.0150(4) Uani d 1 . .
    H H32 0.6606 0.9373 1.0025 0.018 Uiso calc 1 . .
    C C33 0.64067(18) 0.80025(17) 1.01962(12) 0.0177(5) Uani d 1 . .
    H H33 0.6672 0.8032 1.0689 0.021 Uiso calc 1 . .
    C C34 0.60578(17) 0.71596(17) 0.98657(13) 0.0176(5) Uani d 1 . .
    H H34 0.6081 0.6613 1.0134 0.021 Uiso calc 1 . .
    C C35 0.56759(18) 0.71196(17) 0.91447(13) 0.0189(5) Uani d 1 . .
    H H35 0.5440 0.6545 0.8920 0.023 Uiso calc 1 . .
    C C36 0.56372(17) 0.79166(16) 0.87521(12) 0.0161(5) Uani d 1 . .
    H H36 0.5382 0.7883 0.8259 0.019 Uiso calc 1 . .
    C C41 0.95262(15) 1.00163(15) 0.83888(11) 0.0115(4) Uani d 1 . .
    C C42 1.02105(17) 0.98262(17) 0.90534(12) 0.0166(5) Uani d 1 . .
    H H42 1.0261 0.9213 0.9234 0.020 Uiso calc 1 . .
    C C43 1.08189(19) 1.05348(17) 0.94521(13) 0.0193(5) Uani d 1 . .
    H H43 1.1275 1.0403 0.9906 0.023 Uiso calc 1 . .
    C C44 1.07645(18) 1.14226(17) 0.91939(12) 0.0191(5) Uani d 1 . .
    H H44 1.1188 1.1901 0.9467 0.023 Uiso calc 1 . .
    C C45 1.0089(2) 1.16192(17) 0.85322(13) 0.0230(5) Uani d 1 . .
    H H45 1.0051 1.2231 0.8351 0.028 Uiso calc 1 . .
    C C46 0.94721(19) 1.09224(17) 0.81390(13) 0.0194(5) Uani d 1 . .
    H H46 0.9003 1.1063 0.7690 0.023 Uiso calc 1 . .
    C C51 0.91175(16) 0.90988(15) 0.70926(11) 0.0115(4) Uani d 1 . .
    C C52 1.01807(18) 0.92341(15) 0.71397(12) 0.0141(4) Uani d 1 . .
    H H52 1.0682 0.9377 0.7577 0.017 Uiso calc 1 . .
    C C53 1.05087(18) 0.91613(16) 0.65508(13) 0.0169(5) Uani d 1 . .
    H H53 1.1234 0.9242 0.6586 0.020 Uiso calc 1 . .
    C C54 0.97678(19) 0.89701(17) 0.59094(12) 0.0188(5) Uani d 1 . .
    H H54 0.9989 0.8914 0.5506 0.023 Uiso calc 1 . .
    C C55 0.87081(19) 0.88607(17) 0.58562(12) 0.0187(5) Uani d 1 . .
    H H55 0.8203 0.8751 0.5415 0.022 Uiso calc 1 . .
    C C56 0.83820(17) 0.89111(16) 0.64467(11) 0.0143(4) Uani d 1 . .
    H H56 0.7658 0.8818 0.6410 0.017 Uiso calc 1 . .
    C C61 0.90777(16) 0.80667(15) 0.83114(11) 0.0120(4) Uani d 1 . .
    C C62 0.85267(18) 0.77704(16) 0.87603(12) 0.0170(5) Uani d 1 . .
    H H62 0.7950 0.8126 0.8807 0.020 Uiso calc 1 . .
    C C63 0.8822(2) 0.69565(18) 0.91380(13) 0.0247(5) Uani d 1 . .
    H H63 0.8450 0.6759 0.9447 0.030 Uiso calc 1 . .
    C C64 0.9654(2) 0.64320(17) 0.90676(12) 0.0238(5) Uani d 1 . .
    H H64 0.9850 0.5875 0.9327 0.029 Uiso calc 1 . .
    C C65 1.02054(19) 0.67137(17) 0.86202(13) 0.0208(5) Uani d 1 . .
    H H65 1.0775 0.6350 0.8571 0.025 Uiso calc 1 . .
    C C66 0.99194(17) 0.75288(16) 0.82467(12) 0.0171(5) Uani d 1 . .
    H H66 1.0299 0.7725 0.7943 0.020 Uiso calc 1 . .
loop_
    _atom_site_aniso_label
    _atom_site_aniso_U_11
    _atom_site_aniso_U_22
    _atom_site_aniso_U_33
    _atom_site_aniso_U_12
    _atom_site_aniso_U_13
    _atom_site_aniso_U_23
    Ag1 0.01102(8) 0.01409(9) 0.00990(9) 0.00083(6) 0.00351(6) -0.00047(6)
    S1 0.0177(2) 0.0141(3) 0.0152(3) 0.0004(2) 0.0017(2) -0.0025(2)
    P1 0.0107(2) 0.0125(3) 0.0096(3) 0.00039(19) 0.0035(2) -0.0006(2)
    P2 0.0097(2) 0.0115(3) 0.0091(3) 0.00054(19) 0.0030(2) 0.0003(2)
    C2 0.0169(10) 0.0174(12) 0.0193(12) 0.0005(8) 0.0046(9) 0.0014(9)
    N2 0.0178(9) 0.0207(11) 0.0218(11) 0.0012(8) 0.0080(8) 0.0008(9)
    O1 0.0242(8) 0.0153(9) 0.0136(8) 0.0014(6) 0.0072(7) 0.0024(7)
    O2 0.0215(8) 0.0229(9) 0.0142(8) -0.0053(7) 0.0058(7) -0.0018(7)
    O3 0.0267(9) 0.0294(11) 0.0384(12) -0.0152(8) 0.0170(9) -0.0066(9)
    O4 0.0398(11) 0.0192(10) 0.0229(10) 0.0015(8) 0.0162(9) 0.0046(7)
    N1 0.0151(8) 0.0159(10) 0.0160(10) -0.0016(7) 0.0054(8) 0.0017(8)
    N3 0.0175(9) 0.0169(10) 0.0144(10) -0.0032(7) 0.0060(7) 0.0014(8)
    N4 0.0177(9) 0.0122(10) 0.0186(10) 0.0008(7) 0.0071(8) 0.0025(8)
    C1 0.0175(10) 0.0122(11) 0.0116(10) -0.0033(8) 0.0044(8) -0.0040(9)
    C6 0.0324(14) 0.0230(14) 0.0301(15) 0.0051(11) 0.0139(12) 0.0035(12)
    C11 0.0120(9) 0.0117(10) 0.0098(10) 0.0008(7) 0.0019(8) 0.0005(8)
    C12 0.0157(10) 0.0142(11) 0.0148(11) 0.0018(8) 0.0048(9) 0.0003(9)
    C13 0.0156(10) 0.0147(12) 0.0228(13) 0.0001(8) 0.0011(9) 0.0017(10)
    C14 0.0231(11) 0.0138(12) 0.0157(12) -0.0009(9) 0.0002(9) -0.0026(9)
    C15 0.0260(12) 0.0201(13) 0.0158(12) 0.0023(9) 0.0079(10) -0.0043(10)
    C16 0.0163(10) 0.0203(12) 0.0179(12) -0.0005(9) 0.0066(9) -0.0034(10)
    C21 0.0125(9) 0.0123(11) 0.0131(11) 0.0015(8) 0.0012(8) -0.0030(9)
    C22 0.0141(10) 0.0237(13) 0.0149(12) -0.0017(9) 0.0023(9) -0.0054(10)
    C23 0.0143(10) 0.0299(15) 0.0290(15) -0.0020(10) 0.0089(10) -0.0138(12)
    C24 0.0125(10) 0.0202(13) 0.0364(16) 0.0028(9) -0.0037(10) -0.0102(11)
    C25 0.0205(12) 0.0220(14) 0.0296(16) 0.0034(10) -0.0018(11) 0.0034(11)
    C26 0.0199(11) 0.0175(12) 0.0169(12) 0.0000(9) 0.0032(9) 0.0008(10)
    C31 0.0091(8) 0.0125(10) 0.0123(11) 0.0018(7) 0.0038(8) 0.0011(8)
    C32 0.0161(10) 0.0155(11) 0.0132(11) -0.0002(8) 0.0044(8) -0.0025(9)
    C33 0.0193(10) 0.0207(12) 0.0119(11) 0.0018(9) 0.0030(9) 0.0034(9)
    C34 0.0158(10) 0.0164(12) 0.0217(13) 0.0012(8) 0.0072(9) 0.0050(10)
    C35 0.0197(11) 0.0154(12) 0.0227(13) -0.0043(9) 0.0083(10) -0.0036(10)
    C36 0.0168(10) 0.0176(12) 0.0142(11) -0.0029(8) 0.0053(9) -0.0010(9)
    C41 0.0103(9) 0.0131(11) 0.0116(10) 0.0008(8) 0.0039(8) -0.0001(9)
    C42 0.0175(10) 0.0152(12) 0.0154(12) 0.0001(8) 0.0024(9) 0.0019(9)
    C43 0.0197(11) 0.0196(13) 0.0157(12) -0.0018(9) 0.0014(9) 0.0003(10)
    C44 0.0220(11) 0.0168(12) 0.0175(12) -0.0040(9) 0.0047(10) -0.0055(10)
    C45 0.0352(13) 0.0113(12) 0.0206(13) -0.0032(10) 0.0058(11) 0.0009(10)
    C46 0.0265(12) 0.0140(12) 0.0151(12) 0.0000(9) 0.0024(10) 0.0012(9)
    C51 0.0140(9) 0.0104(10) 0.0110(10) 0.0007(8) 0.0052(8) 0.0009(8)
    C52 0.0169(10) 0.0140(11) 0.0118(11) -0.0005(8) 0.0051(9) 0.0008(9)
    C53 0.0190(10) 0.0140(11) 0.0215(13) -0.0017(8) 0.0117(9) 0.0018(9)
    C54 0.0290(12) 0.0163(12) 0.0156(12) 0.0000(9) 0.0136(10) -0.0008(10)
    C55 0.0245(11) 0.0188(12) 0.0126(11) 0.0037(9) 0.0057(9) 0.0005(9)
    C56 0.0153(10) 0.0140(11) 0.0122(11) 0.0017(8) 0.0021(8) -0.0001(9)
    C61 0.0132(9) 0.0109(10) 0.0100(10) -0.0017(8) 0.0010(8) -0.0014(8)
    C62 0.0214(11) 0.0172(12) 0.0129(11) 0.0005(9) 0.0059(9) 0.0004(9)
    C63 0.0387(14) 0.0223(14) 0.0153(12) -0.0009(11) 0.0117(11) 0.0042(10)
    C64 0.0418(15) 0.0114(12) 0.0127(12) 0.0043(10) 0.0005(11) 0.0020(9)
    C65 0.0244(12) 0.0153(12) 0.0194(13) 0.0060(9) 0.0019(10) -0.0025(10)
    C66 0.0164(10) 0.0150(12) 0.0196(12) 0.0016(8) 0.0052(9) 0.0010(9)
_geom_special_details
;
All e.s.d.'s (except the e.s.d. in the dihedral angle between two l.s. planes)
are estimated using the full covariance matrix. The cell e.s.d.'s are taken
into account individually in the estimation of e.s.d.'s in distances, angles
and torsion angles; correlations between e.s.d.'s in cell parameters are only
used when they are defined by crystal symmetry. An approximate (isotropic)
treatment of cell e.s.d.'s is used for estimating e.s.d.'s involving l.s.
planes.
;
loop_
    _geom_bond_atom_site_label_1
    _geom_bond_atom_site_label_2
    _geom_bond_site_symmetry_2
    _geom_bond_distance
    _geom_bond_publ_flag
    Ag1 P1 . 2.4485(6) ?
    Ag1 P2 . 2.4493(6) ?
    Ag1 S1 . 2.5591(6) ?
    Ag1 O1 . 2.5994(16) ?
    S1 C1 . 1.703(2) ?
    P1 C21 . 1.817(2) ?
    P1 C11 . 1.827(2) ?
    P1 C31 . 1.832(2) ?
    P2 C51 . 1.813(2) ?
    P2 C41 . 1.817(2) ?
    P2 C61 . 1.821(2) ?
    C2 N2 . 1.299(3) ?
    C2 N1 . 1.363(3) ?
    C2 H2 . 0.9500 ?
    N2 N3 . 1.379(3) ?
    O1 N4 . 1.275(2) ?
    O2 N4 . 1.266(3) ?
    O3 N4 . 1.230(2) ?
    O4 C6 . 1.408(3) ?
    O4 H4 . 0.8400 ?
    N1 C1 . 1.354(3) ?
    N1 H1 . 0.8800 ?
    N3 C1 . 1.338(3) ?
    N3 H3 . 0.8800 ?
    C6 H6A . 0.9800 ?
    C6 H6B . 0.9800 ?
    C6 H6C . 0.9800 ?
    C11 C12 . 1.392(3) ?
    C11 C16 . 1.397(3) ?
    C12 C13 . 1.392(3) ?
    C12 H12 . 0.9500 ?
    C13 C14 . 1.380(3) ?
    C13 H13 . 0.9500 ?
    C14 C15 . 1.383(3) ?
    C14 H14 . 0.9500 ?
    C15 C16 . 1.387(3) ?
    C15 H15 . 0.9500 ?
    C16 H16 . 0.9500 ?
    C21 C26 . 1.389(3) ?
    C21 C22 . 1.395(3) ?
    C22 C23 . 1.392(3) ?
    C22 H22 . 0.9500 ?
    C23 C24 . 1.385(4) ?
    C23 H23 . 0.9500 ?
    C24 C25 . 1.384(4) ?
    C24 H24 . 0.9500 ?
    C25 C26 . 1.390(3) ?
    C25 H25 . 0.9500 ?
    C26 H26 . 0.9500 ?
    C31 C32 . 1.392(3) ?
    C31 C36 . 1.398(3) ?
    C32 C33 . 1.391(3) ?
    C32 H32 . 0.9500 ?
    C33 C34 . 1.394(3) ?
    C33 H33 . 0.9500 ?
    C34 C35 . 1.388(3) ?
    C34 H34 . 0.9500 ?
    C35 C36 . 1.387(3) ?
    C35 H35 . 0.9500 ?
    C36 H36 . 0.9500 ?
    C41 C46 . 1.393(3) ?
    C41 C42 . 1.397(3) ?
    C42 C43 . 1.393(3) ?
    C42 H42 . 0.9500 ?
    C43 C44 . 1.374(3) ?
    C43 H43 . 0.9500 ?
    C44 C45 . 1.390(3) ?
    C44 H44 . 0.9500 ?
    C45 C46 . 1.381(3) ?
    C45 H45 . 0.9500 ?
    C46 H46 . 0.9500 ?
    C51 C56 . 1.394(3) ?
    C51 C52 . 1.398(3) ?
    C52 C53 . 1.391(3) ?
    C52 H52 . 0.9500 ?
    C53 C54 . 1.391(3) ?
    C53 H53 . 0.9500 ?
    C54 C55 . 1.386(3) ?
    C54 H54 . 0.9500 ?
    C55 C56 . 1.390(3) ?
    C55 H55 . 0.9500 ?
    C56 H56 . 0.9500 ?
    C61 C62 . 1.395(3) ?
    C61 C66 . 1.398(3) ?
    C62 C63 . 1.388(3) ?
    C62 H62 . 0.9500 ?
    C63 C64 . 1.381(4) ?
    C63 H63 . 0.9500 ?
    C64 C65 . 1.387(4) ?
    C64 H64 . 0.9500 ?
    C65 C66 . 1.384(3) ?
    C65 H65 . 0.9500 ?
    C66 H66 . 0.9500 ?
loop_
    _geom_angle_atom_site_label_1
    _geom_angle_atom_site_label_2
    _geom_angle_atom_site_label_3
    _geom_angle_site_symmetry_1
    _geom_angle_site_symmetry_3
    _geom_angle
    _geom_angle_publ_flag
    P1 Ag1 P2 . . 124.60(2) ?
    P1 Ag1 S1 . . 113.92(2) ?
    P2 Ag1 S1 . . 109.667(19) ?
    P1 Ag1 O1 . . 105.21(4) ?
    P2 Ag1 O1 . . 103.29(4) ?
    S1 Ag1 O1 . . 94.96(4) ?
    C1 S1 Ag1 . . 102.36(8) ?
    C21 P1 C11 . . 103.94(10) ?
    C21 P1 C31 . . 104.87(10) ?
    C11 P1 C31 . . 104.80(10) ?
    C21 P1 Ag1 . . 116.29(7) ?
    C11 P1 Ag1 . . 118.45(7) ?
    C31 P1 Ag1 . . 107.18(7) ?
    C51 P2 C41 . . 102.53(10) ?
    C51 P2 C61 . . 105.38(10) ?
    C41 P2 C61 . . 103.86(10) ?
    C51 P2 Ag1 . . 117.18(7) ?
    C41 P2 Ag1 . . 118.28(7) ?
    C61 P2 Ag1 . . 108.17(7) ?
    N2 C2 N1 . . 112.0(2) ?
    N2 C2 H2 . . 124.0 ?
    N1 C2 H2 . . 124.0 ?
    C2 N2 N3 . . 103.30(18) ?
    N4 O1 Ag1 . . 122.75(13) ?
    C6 O4 H4 . . 109.5 ?
    C1 N1 C2 . . 107.65(19) ?
    C1 N1 H1 . . 126.2 ?
    C2 N1 H1 . . 126.2 ?
    C1 N3 N2 . . 112.65(19) ?
    C1 N3 H3 . . 123.7 ?
    N2 N3 H3 . . 123.7 ?
    O3 N4 O2 . . 120.7(2) ?
    O3 N4 O1 . . 120.7(2) ?
    O2 N4 O1 . . 118.59(18) ?
    N3 C1 N1 . . 104.42(19) ?
    N3 C1 S1 . . 127.64(18) ?
    N1 C1 S1 . . 127.89(17) ?
    O4 C6 H6A . . 109.5 ?
    O4 C6 H6B . . 109.5 ?
    H6A C6 H6B . . 109.5 ?
    O4 C6 H6C . . 109.5 ?
    H6A C6 H6C . . 109.5 ?
    H6B C6 H6C . . 109.5 ?
    C12 C11 C16 . . 118.9(2) ?
    C12 C11 P1 . . 118.62(16) ?
    C16 C11 P1 . . 122.46(16) ?
    C11 C12 C13 . . 120.3(2) ?
    C11 C12 H12 . . 119.9 ?
    C13 C12 H12 . . 119.9 ?
    C14 C13 C12 . . 120.2(2) ?
    C14 C13 H13 . . 119.9 ?
    C12 C13 H13 . . 119.9 ?
    C13 C14 C15 . . 120.0(2) ?
    C13 C14 H14 . . 120.0 ?
    C15 C14 H14 . . 120.0 ?
    C14 C15 C16 . . 120.1(2) ?
    C14 C15 H15 . . 119.9 ?
    C16 C15 H15 . . 119.9 ?
    C15 C16 C11 . . 120.4(2) ?
    C15 C16 H16 . . 119.8 ?
    C11 C16 H16 . . 119.8 ?
    C26 C21 C22 . . 119.4(2) ?
    C26 C21 P1 . . 117.04(17) ?
    C22 C21 P1 . . 123.51(18) ?
    C23 C22 C21 . . 119.8(2) ?
    C23 C22 H22 . . 120.1 ?
    C21 C22 H22 . . 120.1 ?
    C24 C23 C22 . . 120.5(2) ?
    C24 C23 H23 . . 119.7 ?
    C22 C23 H23 . . 119.7 ?
    C25 C24 C23 . . 119.6(2) ?
    C25 C24 H24 . . 120.2 ?
    C23 C24 H24 . . 120.2 ?
    C24 C25 C26 . . 120.2(3) ?
    C24 C25 H25 . . 119.9 ?
    C26 C25 H25 . . 119.9 ?
    C21 C26 C25 . . 120.4(2) ?
    C21 C26 H26 . . 119.8 ?
    C25 C26 H26 . . 119.8 ?
    C32 C31 C36 . . 118.8(2) ?
    C32 C31 P1 . . 123.88(17) ?
    C36 C31 P1 . . 117.30(17) ?
    C33 C32 C31 . . 121.0(2) ?
    C33 C32 H32 . . 119.5 ?
    C31 C32 H32 . . 119.5 ?
    C32 C33 C34 . . 119.6(2) ?
    C32 C33 H33 . . 120.2 ?
    C34 C33 H33 . . 120.2 ?
    C35 C34 C33 . . 119.9(2) ?
    C35 C34 H34 . . 120.0 ?
    C33 C34 H34 . . 120.0 ?
    C36 C35 C34 . . 120.2(2) ?
    C36 C35 H35 . . 119.9 ?
    C34 C35 H35 . . 119.9 ?
    C35 C36 C31 . . 120.5(2) ?
    C35 C36 H36 . . 119.7 ?
    C31 C36 H36 . . 119.7 ?
    C46 C41 C42 . . 118.5(2) ?
    C46 C41 P2 . . 118.09(17) ?
    C42 C41 P2 . . 123.32(17) ?
    C43 C42 C41 . . 120.1(2) ?
    C43 C42 H42 . . 119.9 ?
    C41 C42 H42 . . 119.9 ?
    C44 C43 C42 . . 120.6(2) ?
    C44 C43 H43 . . 119.7 ?
    C42 C43 H43 . . 119.7 ?
    C43 C44 C45 . . 119.8(2) ?
    C43 C44 H44 . . 120.1 ?
    C45 C44 H44 . . 120.1 ?
    C46 C45 C44 . . 119.8(2) ?
    C46 C45 H45 . . 120.1 ?
    C44 C45 H45 . . 120.1 ?
    C45 C46 C41 . . 121.1(2) ?
    C45 C46 H46 . . 119.4 ?
    C41 C46 H46 . . 119.4 ?
    C56 C51 C52 . . 119.5(2) ?
    C56 C51 P2 . . 118.31(16) ?
    C52 C51 P2 . . 122.24(17) ?
    C53 C52 C51 . . 120.4(2) ?
    C53 C52 H52 . . 119.8 ?
    C51 C52 H52 . . 119.8 ?
    C52 C53 C54 . . 119.6(2) ?
    C52 C53 H53 . . 120.2 ?
    C54 C53 H53 . . 120.2 ?
    C55 C54 C53 . . 120.3(2) ?
    C55 C54 H54 . . 119.9 ?
    C53 C54 H54 . . 119.9 ?
    C54 C55 C56 . . 120.3(2) ?
    C54 C55 H55 . . 119.9 ?
    C56 C55 H55 . . 119.9 ?
    C55 C56 C51 . . 120.0(2) ?
    C55 C56 H56 . . 120.0 ?
    C51 C56 H56 . . 120.0 ?
    C62 C61 C66 . . 119.0(2) ?
    C62 C61 P2 . . 117.16(17) ?
    C66 C61 P2 . . 123.83(17) ?
    C63 C62 C61 . . 120.0(2) ?
    C63 C62 H62 . . 120.0 ?
    C61 C62 H62 . . 120.0 ?
    C64 C63 C62 . . 120.3(2) ?
    C64 C63 H63 . . 119.8 ?
    C62 C63 H63 . . 119.8 ?
    C63 C64 C65 . . 120.4(2) ?
    C63 C64 H64 . . 119.8 ?
    C65 C64 H64 . . 119.8 ?
    C66 C65 C64 . . 119.5(2) ?
    C66 C65 H65 . . 120.3 ?
    C64 C65 H65 . . 120.3 ?
    C65 C66 C61 . . 120.8(2) ?
    C65 C66 H66 . . 119.6 ?
    C61 C66 H66 . . 119.6 ?
loop_
    _geom_torsion_atom_site_label_1
    _geom_torsion_atom_site_label_2
    _geom_torsion_atom_site_label_3
    _geom_torsion_atom_site_label_4
    _geom_torsion_site_symmetry_1
    _geom_torsion_site_symmetry_2
    _geom_torsion_site_symmetry_3
    _geom_torsion_site_symmetry_4
    _geom_torsion
    _geom_torsion_publ_flag
    N1 C2 N2 N3 . . . . -0.8(3) ?
    N2 C2 N1 C1 . . . . 0.9(3) ?
    C2 N2 N3 C1 . . . . 0.5(3) ?
    Ag1 O1 N4 O3 . . . . -96.6(2) ?
    Ag1 O1 N4 O2 . . . . 82.8(2) ?
    N2 N3 C1 N1 . . . . 0.0(3) ?
    N2 N3 C1 S1 . . . . -177.87(17) ?
    C2 N1 C1 N3 . . . . -0.5(2) ?
    C2 N1 C1 S1 . . . . 177.36(18) ?
    Ag1 S1 C1 N3 . . . . -110.5(2) ?
    Ag1 S1 C1 N1 . . . . 72.2(2) ?
    C21 P1 C11 C12 . . . . -145.97(18) ?
    C31 P1 C11 C12 . . . . 104.21(18) ?
    Ag1 P1 C11 C12 . . . . -15.2(2) ?
    C21 P1 C11 C16 . . . . 34.4(2) ?
    C31 P1 C11 C16 . . . . -75.4(2) ?
    Ag1 P1 C11 C16 . . . . 165.24(17) ?
    C16 C11 C12 C13 . . . . 2.2(3) ?
    P1 C11 C12 C13 . . . . -177.41(18) ?
    C11 C12 C13 C14 . . . . -0.8(4) ?
    C12 C13 C14 C15 . . . . -0.9(4) ?
    C13 C14 C15 C16 . . . . 1.2(4) ?
    C14 C15 C16 C11 . . . . 0.3(4) ?
    C12 C11 C16 C15 . . . . -1.9(3) ?
    P1 C11 C16 C15 . . . . 177.65(18) ?
    C11 P1 C21 C26 . . . . 99.22(19) ?
    C31 P1 C21 C26 . . . . -151.02(18) ?
    Ag1 P1 C21 C26 . . . . -32.9(2) ?
    C11 P1 C21 C22 . . . . -77.4(2) ?
    C31 P1 C21 C22 . . . . 32.3(2) ?
    Ag1 P1 C21 C22 . . . . 150.51(17) ?
    C26 C21 C22 C23 . . . . -2.1(4) ?
    P1 C21 C22 C23 . . . . 174.51(18) ?
    C21 C22 C23 C24 . . . . 0.5(4) ?
    C22 C23 C24 C25 . . . . 1.4(4) ?
    C23 C24 C25 C26 . . . . -1.6(4) ?
    C22 C21 C26 C25 . . . . 1.8(4) ?
    P1 C21 C26 C25 . . . . -174.95(19) ?
    C24 C25 C26 C21 . . . . 0.0(4) ?
    C21 P1 C31 C32 . . . . -106.86(18) ?
    C11 P1 C31 C32 . . . . 2.3(2) ?
    Ag1 P1 C31 C32 . . . . 128.97(16) ?
    C21 P1 C31 C36 . . . . 75.99(18) ?
    C11 P1 C31 C36 . . . . -174.86(16) ?
    Ag1 P1 C31 C36 . . . . -48.18(17) ?
    C36 C31 C32 C33 . . . . -1.2(3) ?
    P1 C31 C32 C33 . . . . -178.32(17) ?
    C31 C32 C33 C34 . . . . 0.4(3) ?
    C32 C33 C34 C35 . . . . 0.3(3) ?
    C33 C34 C35 C36 . . . . -0.2(3) ?
    C34 C35 C36 C31 . . . . -0.6(3) ?
    C32 C31 C36 C35 . . . . 1.3(3) ?
    P1 C31 C36 C35 . . . . 178.64(17) ?
    C51 P2 C41 C46 . . . . 64.26(19) ?
    C61 P2 C41 C46 . . . . 173.81(17) ?
    Ag1 P2 C41 C46 . . . . -66.36(19) ?
    C51 P2 C41 C42 . . . . -118.73(19) ?
    C61 P2 C41 C42 . . . . -9.2(2) ?
    Ag1 P2 C41 C42 . . . . 110.66(17) ?
    C46 C41 C42 C43 . . . . 0.1(3) ?
    P2 C41 C42 C43 . . . . -176.86(18) ?
    C41 C42 C43 C44 . . . . -0.9(4) ?
    C42 C43 C44 C45 . . . . 0.7(4) ?
    C43 C44 C45 C46 . . . . 0.3(4) ?
    C44 C45 C46 C41 . . . . -1.1(4) ?
    C42 C41 C46 C45 . . . . 0.8(3) ?
    P2 C41 C46 C45 . . . . 178.00(19) ?
    C41 P2 C51 C56 . . . . -147.58(18) ?
    C61 P2 C51 C56 . . . . 104.02(18) ?
    Ag1 P2 C51 C56 . . . . -16.3(2) ?
    C41 P2 C51 C52 . . . . 32.8(2) ?
    C61 P2 C51 C52 . . . . -75.6(2) ?
    Ag1 P2 C51 C52 . . . . 164.03(15) ?
    C56 C51 C52 C53 . . . . -1.5(3) ?
    P2 C51 C52 C53 . . . . 178.19(17) ?
    C51 C52 C53 C54 . . . . 1.2(3) ?
    C52 C53 C54 C55 . . . . 0.6(4) ?
    C53 C54 C55 C56 . . . . -2.1(4) ?
    C54 C55 C56 C51 . . . . 1.8(4) ?
    C52 C51 C56 C55 . . . . -0.1(3) ?
    P2 C51 C56 C55 . . . . -179.74(18) ?
    C51 P2 C61 C62 . . . . -157.71(17) ?
    C41 P2 C61 C62 . . . . 94.86(18) ?
    Ag1 P2 C61 C62 . . . . -31.62(19) ?
    C51 P2 C61 C66 . . . . 22.9(2) ?
    C41 P2 C61 C66 . . . . -84.5(2) ?
    Ag1 P2 C61 C66 . . . . 149.00(17) ?
    C66 C61 C62 C63 . . . . 0.5(3) ?
    P2 C61 C62 C63 . . . . -178.93(19) ?
    C61 C62 C63 C64 . . . . -0.6(4) ?
    C62 C63 C64 C65 . . . . 0.2(4) ?
    C63 C64 C65 C66 . . . . 0.4(4) ?
    C64 C65 C66 C61 . . . . -0.5(4) ?
    C62 C61 C66 C65 . . . . 0.0(3) ?
    P2 C61 C66 C65 . . . . 179.41(18) ?
loop_
    _geom_hbond_atom_site_label_D
    _geom_hbond_atom_site_label_H
    _geom_hbond_atom_site_label_A
    _geom_hbond_site_symmetry_A
    _geom_hbond_distance_DH
    _geom_hbond_distance_HA
    _geom_hbond_distance_DA
    _geom_hbond_angle_DHA
    O4 H4 O1 2_646 0.84 2.01 2.836(2) 168.3
    N1 H1 O2 . 0.88 1.93 2.793(2) 166.8
    N3 H3 O4 . 0.88 1.91 2.769(3) 166.4
    C35 H35 O1 2_646 0.95 2.55 3.360(3) 143
    C65 H65 O3 2_746 0.95 2.48 3.340(3) 150
_shelx_hkl_checksum     870
_shelx_hkl_file
;
  -1   0   0    0.00    0.02
   1   0   0   -0.02    0.01
   2   0   0    8.50    0.48
  -2   0   0    8.21    0.46
   3   0   0  868.41   36.59
  -3   0   0  742.76   35.42
   4   0   0  188.80    8.40
  -4   0   0  177.55    8.23
   5   0   0    5.37    0.43
  -5   0   0    5.66    0.43
   6   0   0    1.94    0.32
  -6   0   0    2.15    0.30
   7   0   0   43.39    2.32
  -7   0   0   46.68    2.29
  -8   0   0   10.22    0.73
   8   0   0    9.62    0.74
  -9   0   0   37.62    2.03
   9   0   0   37.62    2.08
  10   0   0    1.40    0.35
 -10   0   0    0.98    0.29
  11   0   0   43.59    2.53
 -11   0   0   48.31    2.52
  12   0   0   31.58    2.04
 -12   0   0   37.04    2.06
 -13   0   0    1.66    0.43
  13   0   0    2.64    0.54
 -14   0   0    5.95    0.79
  14   0   0    4.35    0.74
  15   0   0   20.97    1.58
 -15   0   0   19.77    1.50
  16   0   0    0.21    0.31
 -16   0   0    0.04    0.29
 -17   0   0    8.80    1.10
  17   0   0    9.17    1.20
  18   0   0    0.03    0.37
 -18   0   0    0.62    0.38
   0   1   0   -0.25    0.02
  -2  -1   0    7.76    0.44
   2  -1   0    8.64    0.47
  -2   1   0    8.39    0.47
   2   1   0    8.62    0.47
   3  -1   0  230.29   11.26
  -3  -1   0  243.68   11.04
  -3   1   0  259.41   11.08
   3   1   0  260.53   11.29
  -4  -1   0   15.50    0.79
   4  -1   0   13.76    0.81
   4   1   0   14.26    0.82
  -4   1   0   13.33    0.79
  -5  -1   0   14.86    0.85
   5  -1   0   14.45    0.88
   5   1   0   16.93    0.91
  -5   1   0   14.15    0.86
  -6  -1   0   17.97    1.02
   6  -1   0   18.74    1.07
   6   1   0   18.89    1.07
  -6   1   0   16.54    1.03
   7  -1   0    0.09    0.13
  -7  -1   0   -0.03    0.09
  -7   1   0   -0.06    0.09
   7   1   0   -0.15    0.09
   8  -1   0    0.55    0.20
  -8  -1   0    0.57    0.20
  -8   1   0    0.98    0.26
   8   1   0    0.28    0.18
   9  -1   0   10.41    0.85
  -9  -1   0   12.50    0.85
  -9  -1   0   12.61    0.78
   9   1   0    9.89    0.85
  -9   1   0   13.06    0.89
  10  -1   0   36.08    2.06
 -10  -1   0   37.09    2.00
  10   1   0   33.31    2.04
 -10   1   0   38.08    2.04
  11  -1   0    7.26    0.82
 -11  -1   0    5.37    0.69
  11   1   0    7.01    0.82
 -11   1   0    5.98    0.74
 -12  -1   0    3.12    0.53
  12  -1   0    3.31    0.59
  12   1   0    4.15    0.67
 -12   1   0    3.48    0.58
  13  -1   0    3.32    0.61
 -13  -1   0    3.86    0.61
 -13   1   0    3.26    0.59
  13   1   0    4.70    0.72
 -14  -1   0   -0.22    0.22
  14  -1   0   -0.09    0.22
  14   1   0    0.25    0.28
 -14   1   0    0.12    0.26
 -15  -1   0    0.56    0.34
  15  -1   0    0.95    0.42
  15   1   0   -0.19    0.26
 -15   1   0    0.55    0.34
 -16  -1   0    1.03    0.41
  16  -1   0    2.62    0.63
 -16   1   0    2.52    0.61
  16   1   0    1.61    0.54
 -17  -1   0    1.92    0.55
  17  -1   0    1.61    0.57
  17   1   0    2.09    0.61
 -17   1   0    2.11    0.59
 -18  -1   0    2.92    0.66
  18  -1   0    2.58    0.69
  18   1   0    2.06    0.65
   0   2   0  177.72    8.05
  -1  -2   0   21.42    0.96
   1   2   0   20.17    1.05
  -1   2   0   22.19    1.01
  -1   2   0   21.31    1.04
  -2  -2   0    3.02    0.25
  -2  -2   0    3.39    0.20
   2   2   0    3.14    0.25
  -2   2   0    3.19    0.24
  -2   2   0    2.97    0.24
   3  -2   0  107.90    5.12
  -3  -2   0  106.97    4.98
  -3   2   0  123.93    5.06
   3   2   0  105.59    5.13
   4  -2   0   20.74    1.17
  -4  -2   0   21.58    1.12
  -4   2   0   23.43    1.18
   4   2   0   23.56    1.20
   5  -2   0    9.57    0.64
  -5  -2   0    8.78    0.57
   5   2   0   10.54    0.65
  -5   2   0    8.88    0.62
   6  -2   0    7.59    0.59
  -6  -2   0    8.37    0.56
   6   2   0    7.56    0.59
  -6   2   0    8.31    0.60
  -7  -2   0    3.97    0.44
  -7  -2   0    4.12    0.44
   7  -2   0    4.31    0.50
   7   2   0    3.38    0.46
  -7   2   0    4.61    0.52
  -8  -2   0    7.13    0.54
  -8  -2   0    6.02    0.59
   8  -2   0    5.78    0.64
   8   2   0    5.05    0.61
  -8   2   0    6.24    0.66
   9  -2   0    0.13    0.15
  -9  -2   0   -0.02    0.12
   9   2   0   -0.04    0.15
  -9   2   0    0.12    0.17
 -10  -2   0   -0.04    0.13
  10  -2   0    0.02    0.15
 -10   2   0   -0.12    0.14
  10   2   0   -0.05    0.14
  11  -2   0   32.37    1.93
 -11  -2   0   32.40    1.85
  11   2   0   29.48    1.90
 -11   2   0   34.04    1.93
 -12  -2   0    4.20    0.59
  12  -2   0    3.81    0.61
 -12   2   0    3.50    0.61
  12   2   0    3.74    0.64
 -13  -2   0    0.68    0.29
  13  -2   0    0.66    0.31
 -13   2   0    0.87    0.35
  13   2   0    0.53    0.28
  14  -2   0   20.05    1.50
 -14  -2   0   18.77    1.38
  14   2   0   20.44    1.53
 -14   2   0   22.16    1.53
 -15  -2   0   16.31    1.29
  15  -2   0   16.52    1.37
 -15   2   0   16.15    1.33
  15   2   0   16.94    1.39
 -16  -2   0    0.46    0.36
  16  -2   0    0.99    0.47
 -16   2   0    0.13    0.29
  16   2   0    0.79    0.41
 -17  -2   0    3.64    0.72
  17  -2   0    3.36    0.78
 -17   2   0    3.98    0.79
  17   2   0    2.76    0.68
  18  -2   0    2.46    0.66
 -18  -2   0    2.60    0.65
  18   2   0    1.85    0.66
   0   3   0   -0.19    0.03
   0   3   0   -0.27    0.06
  -1   3   0  111.48    5.02
  -1   3   0  105.99    5.15
   1   3   0  119.02    5.17
  -2  -3   0    1.82    0.13
  -2   3   0    2.33    0.24
  -2   3   0    2.36    0.25
   2   3   0    1.84    0.23
  -3  -3   0   40.45    1.95
  -3   3   0   43.68    2.08
   3   3   0   44.84    2.09
  -3   3   0   40.80    2.03
  -4  -3   0  113.51    4.94
   4  -3   0  107.06    5.11
   4   3   0   99.88    5.11
  -4   3   0  116.70    5.04
  -5  -3   0  108.92    5.48
  -5  -3   0  114.33    5.12
   5  -3   0  107.21    5.28
   5   3   0  117.68    5.32
  -5   3   0  114.01    5.21
   6  -3   0   32.80    1.68
  -6  -3   0   28.19    1.54
  -6  -3   0   32.79    1.69
   6   3   0   28.54    1.65
  -6   3   0   31.08    1.64
  -7  -3   0   30.38    1.61
   7  -3   0   32.61    1.74
   7   3   0   29.50    1.72
  -7   3   0   32.18    1.71
  -8  -3   0   17.39    1.02
   8  -3   0   15.70    1.09
   8   3   0   17.42    1.12
  -8   3   0   17.25    1.10
  -9  -3   0    6.06    0.61
   9  -3   0    5.80    0.66
   9   3   0    5.67    0.68
  -9   3   0    6.53    0.69
  10  -3   0   36.37    2.12
 -10  -3   0   40.12    2.04
 -10   3   0   36.38    2.10
  10   3   0   35.44    2.12
  11  -3   0    0.98    0.34
 -11  -3   0    1.64    0.36
 -11   3   0    1.39    0.38
  11   3   0    2.06    0.44
  12  -3   0   33.66    2.05
 -12  -3   0   31.48    1.91
 -12   3   0   36.31    2.07
  12   3   0   32.42    2.06
  13  -3   0   25.48    1.70
 -13  -3   0   26.22    1.60
  13   3   0   25.85    1.73
 -13   3   0   21.85    1.63
  14  -3   0    3.03    0.61
 -14  -3   0    2.91    0.56
 -14   3   0    3.12    0.62
  14   3   0    3.47    0.66
  15  -3   0    6.04    0.92
 -15  -3   0    6.01    0.81
 -15   3   0    6.29    0.90
  15   3   0    4.46    0.82
 -16  -3   0   21.56    1.52
  16  -3   0   19.61    1.59
  16   3   0   20.03    1.62
 -16   3   0   20.61    1.60
  17  -3   0    0.33    0.37
 -17  -3   0    0.35    0.35
  17   3   0    0.39    0.36
 -17   3   0   -0.01    0.28
  18  -3   0    1.46    0.56
  18   3   0    2.70    0.71
   0   4   0   29.15    1.37
   0   4   0   30.77    1.51
  -1   4   0   72.78    3.29
  -1   4   0   73.53    3.42
   1   4   0   71.43    3.43
  -2  -4   0   12.48    0.58
  -2   4   0   11.93    0.72
   2   4   0   12.85    0.75
  -2   4   0   12.27    0.68
  -3  -4   0   -0.06    0.04
  -3   4   0   -0.09    0.07
   3   4   0   -0.08    0.08
  -3   4   0    0.06    0.10
  -4  -4   0    1.19    0.16
   4   4   0    1.08    0.22
  -4   4   0    0.96    0.21
  -4   4   0    1.32    0.24
  -5  -4   0   33.31    1.60
   5  -4   0   30.31    1.72
  -5   4   0   33.07    1.71
   5   4   0   34.34    1.76
  -6  -4   0   14.42    0.86
   6  -4   0   16.66    0.99
  -6   4   0   15.01    0.96
   6   4   0   15.83    0.99
  -7  -4   0    3.07    0.35
   7  -4   0    2.36    0.38
   7   4   0    2.63    0.42
   8  -4   0    0.35    0.19
  -8  -4   0    0.44    0.17
  -8   4   0    0.54    0.21
   8   4   0    0.46    0.21
   9  -4   0    1.08    0.31
  -9  -4   0    0.60    0.21
   9   4   0    0.77    0.27
  -9   4   0    0.95    0.29
  10  -4   0    8.20    0.86
 -10  -4   0    7.74    0.73
 -10   4   0    5.05    0.70
  10   4   0    7.16    0.82
 -11  -4   0    0.58    0.22
  11  -4   0    0.63    0.29
  11   4   0    0.30    0.24
 -11   4   0    0.55    0.27
  12  -4   0    0.40    0.28
 -12  -4   0    1.52    0.36
 -12   4   0    1.20    0.40
  12   4   0    0.87    0.36
 -13  -4   0    0.29    0.21
  13  -4   0    0.55    0.31
 -13   4   0   -0.04    0.25
  13   4   0    0.33    0.29
 -14  -4   0   -0.49    0.15
  14  -4   0    0.38    0.34
 -14   4   0   -0.18    0.20
  14   4   0   -0.27    0.20
 -15  -4   0    0.48    0.33
  15  -4   0    0.34    0.33
 -15   4   0    0.24    0.30
  15   4   0   -0.09    0.27
 -16  -4   0    0.74    0.35
  16  -4   0    0.67    0.37
  16   4   0    0.21    0.35
 -16   4   0    0.33    0.35
  17  -4   0    0.72    0.42
 -17   4   0    0.78    0.42
  17   4   0   -0.14    0.35
   0   5   0    0.15    0.12
   0   5   0    0.07    0.05
   1   5   0   71.56    3.36
  -1   5   0   69.30    3.34
  -1   5   0   69.20    3.18
   2   5   0   31.98    1.67
  -2   5   0   32.52    1.57
  -2   5   0   31.92    1.65
  -3  -5   0    1.46    0.14
  -3   5   0    1.28    0.21
  -3   5   0    1.33    0.24
   3   5   0    1.65    0.27
  -4  -5   0    2.96    0.22
  -4   5   0    3.58    0.40
  -4   5   0    2.85    0.35
   4   5   0    3.46    0.41
   5  -5   0   10.52    0.73
  -5  -5   0   11.09    0.59
  -5   5   0    8.75    0.67
   5   5   0   10.17    0.72
  -6  -5   0   36.96    1.78
   6  -5   0   38.08    1.97
  -6   5   0   34.54    1.90
   6   5   0   35.37    1.96
  -7  -5   0   13.58    0.79
   7  -5   0   12.76    0.91
   7   5   0   13.15    0.93
  -7   5   0   12.98    0.90
   8  -5   0    3.67    0.52
  -8  -5   0    3.82    0.42
  -8   5   0    2.80    0.46
   8   5   0    3.13    0.50
  -9  -5   0   11.47    0.82
   9  -5   0   13.13    0.98
  -9   5   0   13.81    0.99
   9   5   0   12.62    0.97
 -10  -5   0   21.61    1.34
  10  -5   0   22.13    1.50
  10   5   0   25.93    1.57
 -10   5   0   24.17    1.52
 -11  -5   0    3.47    0.49
  11  -5   0    2.84    0.54
  11   5   0    4.22    0.66
 -11   5   0    3.27    0.57
 -12  -5   0    8.82    0.85
  12  -5   0    8.94    1.00
  12   5   0    5.92    0.85
 -12   5   0    8.39    0.97
  13  -5   0   10.52    1.15
 -13  -5   0   11.00    0.90
 -13   5   0   10.32    1.14
  13   5   0   13.57    1.34
 -14  -5   0    3.64    0.60
  14  -5   0    4.53    0.76
  14   5   0    4.41    0.78
 -14   5   0    4.46    0.75
  15  -5   0    1.30    0.51
 -15   5   0    0.79    0.41
  15   5   0    2.08    0.56
  16  -5   0   11.35    1.33
 -16   5   0   11.24    1.34
  16   5   0   12.94    1.45
  17  -5   0    0.14    0.31
  17   5   0   -0.38    0.25
 -17   5   0   -0.19    0.30
   0   6   0  172.51    8.00
   0   6   0  173.17    7.67
  -1   6   0    2.56    0.33
   1   6   0    2.41    0.33
  -1   6   0    2.92    0.23
  -2   6   0   91.84    4.22
  -2   6   0   88.62    4.38
   2   6   0   96.42    4.42
  -3  -6   0   50.14    2.15
  -3   6   0   46.05    2.31
  -3   6   0   53.92    2.45
   3   6   0   41.35    2.41
  -4  -6   0    2.95    0.21
   4   6   0    3.88    0.46
  -4   6   0    3.25    0.41
  -4   6   0    2.81    0.36
  -5  -6   0  102.27    4.44
  -5   6   0   99.26    4.61
   5   6   0   96.91    4.73
  -5   6   0   92.11    4.69
   6  -6   0   67.94    3.25
  -6  -6   0   63.74    2.98
  -6   6   0   57.65    3.12
   6   6   0   66.81    3.25
   7  -6   0    0.30    0.19
  -7  -6   0    0.21    0.12
   7   6   0    0.29    0.19
  -7   6   0    0.60    0.22
  -8  -6   0    5.85    0.46
   8  -6   0    4.88    0.63
  -8   6   0    5.48    0.65
   8   6   0    5.27    0.66
   9  -6   0   34.20    1.99
  -9  -6   0   33.48    1.78
  -9   6   0   31.12    1.92
   9   6   0   36.94    2.04
 -10  -6   0   12.29    0.82
  10  -6   0   11.51    0.97
 -10   6   0   11.45    0.96
  10   6   0   11.53    0.98
  11  -6   0   26.30    1.76
 -11  -6   0   28.44    1.58
 -11   6   0   28.02    1.77
  11   6   0   26.45    1.78
 -12  -6   0   13.83    0.99
  12  -6   0   13.95    1.15
 -12   6   0   13.84    1.14
  12   6   0   13.21    1.32
  13  -6   0    1.29    0.42
  13   6   0    1.44    0.47
 -13   6   0    0.29    0.33
  14  -6   0    4.10    0.77
  14   6   0    3.93    0.76
 -14   6   0    5.84    0.87
  15  -6   0   10.24    1.23
 -15   6   0    9.99    1.21
  15   6   0    9.02    1.17
  16  -6   0    6.07    0.94
 -16   6   0    4.40    0.84
  16   6   0    3.89    0.81
  17  -6   0   11.23    1.35
  17   6   0   11.04    1.38
   0   7   0   -0.11    0.05
   0   7   0   -0.15    0.08
   1   7   0    2.71    0.37
  -1   7   0    2.50    0.36
  -1   7   0    2.81    0.26
  -2   7   0   15.96    1.01
  -2   7   0   17.48    0.91
   2   7   0   16.75    1.04
   3   7   0    0.02    0.11
  -3   7   0   -0.13    0.10
  -3   7   0    0.02    0.10
  -4  -7   0    0.21    0.05
  -4   7   0    0.22    0.15
  -4   7   0    0.22    0.14
   4   7   0    0.05    0.14
  -5  -7   0   54.00    2.56
   5   7   0   53.00    2.86
  -5   7   0   59.57    2.86
  -5   7   0   57.74    2.78
  -6  -7   0    9.68    0.56
  -6   7   0    8.05    0.68
   6   7   0   10.22    0.77
  -7  -7   0    5.00    0.38
   7  -7   0    4.35    0.58
   7   7   0    3.92    0.57
  -7   7   0    4.89    0.58
   8  -7   0    3.38    0.53
  -8  -7   0    2.33    0.32
  -8   7   0    3.54    0.51
   8   7   0    2.46    0.46
  -9  -7   0   27.37    1.51
   9  -7   0   27.57    1.74
  -9   7   0   27.37    1.71
   9   7   0   32.09    1.82
  10  -7   0    0.08    0.21
  10   7   0    0.58    0.29
 -10   7   0    1.19    0.36
  11  -7   0    3.47    0.63
 -11   7   0    5.34    0.74
  11   7   0    4.58    0.72
  12  -7   0   -0.03    0.23
 -12   7   0   -0.06    0.22
  12   7   0    0.15    0.22
  13  -7   0    1.98    0.53
  13   7   0    2.19    0.56
 -13   7   0    2.29    0.56
  14  -7   0    3.30    0.69
  14   7   0    4.82    0.83
 -14   7   0    4.55    0.78
  15  -7   0    0.00    0.28
 -15   7   0   -0.17    0.28
  15   7   0    0.36    0.37
  16  -7   0    1.24    0.54
  16   7   0    1.33    0.55
 -16   7   0    1.24    0.54
  17  -7   0    1.44    0.56
  17   7   0    0.70    0.45
   0   8   0  129.55    6.40
   0   8   0  140.15    6.04
  -1   8   0   23.39    1.39
  -1   8   0   24.95    1.19
   1   8   0   22.42    1.37
  -2   8   0   25.52    1.50
  -2   8   0   27.01    1.35
   2   8   0   27.40    1.54
   3   8   0   61.83    2.91
  -3   8   0   53.68    2.69
  -3   8   0   53.82    2.85
   4   8   0   32.05    1.86
  -4   8   0   36.15    1.89
  -4   8   0   32.81    1.74
  -5   8   0   35.38    1.95
   5   8   0   34.16    1.96
  -5   8   0   35.79    1.87
  -6   8   0   45.39    2.42
  -6   8   0   44.91    2.33
   6   8   0   43.72    2.43
   7  -8   0    7.96    0.82
   7   8   0    5.89    0.74
  -7   8   0    8.73    0.70
   8  -8   0   23.04    1.54
   8   8   0   27.50    1.63
  -8   8   0   23.56    1.51
   9  -8   0   77.63    4.01
   9   8   0   75.65    4.02
  -9   8   0   77.93    3.93
  10  -8   0    4.89    0.74
 -10   8   0    4.56    0.67
  10   8   0    3.97    0.66
  11  -8   0   14.20    1.15
  11   8   0   12.49    1.27
 -11   8   0   12.96    1.09
  12  -8   0   22.27    1.69
  12   8   0   26.72    1.80
 -12   8   0   26.03    1.73
  13  -8   0    3.94    0.73
 -13   8   0    2.94    0.64
  13   8   0    2.52    0.60
  14  -8   0    1.70    0.54
  14   8   0    2.18    0.59
 -14   8   0    2.02    0.58
  15  -8   0    1.17    0.50
 -15   8   0    1.61    0.52
  15   8   0    0.40    0.37
  16  -8   0    5.88    0.97
 -16   8   0    4.10    0.85
  16   8   0    5.69    0.98
   0   9   0   -0.08    0.05
   0   9   0    0.14    0.15
  -1   9   0   17.81    1.20
  -1   9   0   21.31    1.01
   1   9   0   18.04    1.21
   2   9   0    0.62    0.23
  -2   9   0    1.17    0.19
  -2   9   0    0.86    0.24
   3   9   0    0.61    0.24
  -3   9   0    0.35    0.19
  -3   9   0    0.17    0.12
  -4   9   0    2.18    0.33
  -4   9   0    2.06    0.38
   4   9   0    2.24    0.40
  -5   9   0   23.64    1.50
   5   9   0   24.96    1.55
  -5   9   0   27.03    1.44
   6   9   0   30.02    1.85
  -6   9   0   29.65    1.73
  -6   9   0   34.62    1.87
   7  -9   0    4.77    0.64
  -7   9   0    5.37    0.62
   7   9   0    5.32    0.69
   8  -9   0    8.65    0.92
  -8   9   0    7.69    0.84
   8   9   0    9.09    0.97
   9  -9   0    2.62    0.53
   9   9   0    2.48    0.52
  -9   9   0    2.48    0.49
  10  -9   0   23.12    1.66
  10   9   0   25.82    1.72
 -10   9   0   26.53    1.66
  11  -9   0    1.27    0.43
  11   9   0    1.39    0.45
 -11   9   0    2.03    0.50
  12  -9   0    2.22    0.57
 -12   9   0    2.65    0.58
  12   9   0    2.36    0.58
  13  -9   0    1.51    0.48
 -13   9   0    1.46    0.48
  13   9   0    1.38    0.51
  14  -9   0    0.06    0.31
 -14   9   0    0.34    0.36
  14   9   0   -0.19    0.28
  15  -9   0    2.96    0.71
  15   9   0    2.64    0.72
 -15   9   0    1.68    0.59
  16  -9   0    5.40    0.95
  16   9   0    5.88    1.03
   0  10   0   40.92    2.25
  -1  10   0    0.11    0.09
   1  10   0    0.11    0.16
  -1  10   0    0.12    0.15
   2  10   0    2.65    0.46
  -2  10   0    2.93    0.45
  -2  10   0    2.59    0.31
  -3  10   0   12.40    0.95
  -3  10   0   14.03    0.82
   3  10   0   13.06    0.98
  -4  10   0    3.11    0.49
  -4  10   0    2.88    0.38
   4  10   0    3.15    0.51
  -5  10   0    4.51    0.54
  -5  10   0    4.91    0.63
   5  10   0    4.41    0.62
  -6  10   0   36.68    1.95
   6  10   0   34.34    2.07
  -6  10   0   35.34    2.05
  -7  10   0   16.90    1.19
  -7  10   0   15.85    1.10
   7  10   0   15.77    1.20
   8 -10   0    2.14    0.48
   8  10   0    2.67    0.53
  -8  10   0    2.64    0.47
   9 -10   0    5.30    0.75
  -9  10   0    4.38    0.65
   9  10   0    4.00    0.68
  10 -10   0    1.30    0.43
 -10  10   0    1.78    0.47
  10  10   0    2.25    0.55
  11 -10   0    0.54    0.34
  11  10   0    1.07    0.41
 -11  10   0    0.90    0.35
  12 -10   0    1.41    0.49
 -12  10   0    1.84    0.51
  12  10   0    1.68    0.54
  13 -10   0    3.91    0.78
 -13  10   0    3.15    0.67
  13  10   0    3.19    0.70
  14 -10   0    2.22    0.62
 -14  10   0    1.78    0.57
  14  10   0    1.83    0.56
  15 -10   0    3.99    0.81
  15  10   0    3.18    0.78
 -15  10   0    3.22    0.73
   0  11   0    0.24    0.20
  -1  11   0    6.61    0.75
   1  11   0    5.43    0.69
   2  11   0    0.01    0.15
  -2  11   0    0.01    0.10
  -2  11   0    0.19    0.17
  -3  11   0   66.22    3.42
  -3  11   0   66.13    3.13
   3  11   0   63.33    3.40
   4  11   0   99.60    4.79
  -4  11   0   88.54    4.72
  -4  11   0   95.52    4.47
  -5  11   0    9.62    0.72
   5  11   0   10.06    1.01
  -5  11   0    8.90    0.94
   6  11   0    7.02    0.85
  -6  11   0    7.84    0.75
  -6  11   0    6.80    0.80
  -7  11   0   21.28    1.41
  -7  11   0   20.41    1.29
   7  11   0   17.01    1.34
   8 -11   0    9.58    1.05
   8  11   0    8.92    1.05
  -8  11   0   11.53    0.90
   9 -11   0    0.35    0.30
   9  11   0    0.00    0.22
  -9  11   0    0.06    0.21
  10 -11   0    6.08    0.88
  10  11   0    6.00    0.90
 -10  11   0    8.44    0.93
  11 -11   0    0.50    0.34
 -11  11   0    0.26    0.28
  11  11   0    1.09    0.47
  12 -11   0   16.18    1.39
 -12  11   0   15.66    1.31
  12  11   0   14.24    1.53
  13 -11   0   13.92    1.50
 -13  11   0   13.80    1.43
  13  11   0   14.76    1.55
  14 -11   0   -0.35    0.35
 -14  11   0    0.11    0.38
  14  11   0    0.13    0.45
  15 -11   0   10.91    1.36
  15  11   0    9.95    1.35
 -15  11   0   12.99    1.46
   0  12   0   10.92    0.92
   1  12   0   15.90    1.15
  -1  12   0   14.50    1.12
  -2  12   0    0.58    0.27
   2  12   0    0.37    0.23
   3  12   0    8.05    0.90
  -3  12   0    8.80    0.94
  -4  12   0    0.37    0.24
   4  12   0    0.31    0.23
  -4  12   0    0.48    0.20
  -5  12   0    2.33    0.39
   5  12   0    2.18    0.50
  -5  12   0    2.00    0.46
  -6  12   0   36.76    2.16
  -6  12   0   33.22    1.94
   6  12   0   37.55    2.19
  -7  12   0    2.48    0.53
   7  12   0    2.51    0.53
  -7  12   0    2.55    0.47
   8 -12   0   -0.11    0.21
  -8  12   0   -0.03    0.17
   8  12   0   -0.07    0.20
   9 -12   0    8.00    1.02
   9  12   0   10.06    1.13
  -9  12   0    9.11    0.96
  10 -12   0    3.84    0.70
  10  12   0    3.46    0.70
 -10  12   0    2.18    0.51
  11 -12   0    2.28    0.62
 -11  12   0    2.68    0.56
  11  12   0    2.88    0.66
  12 -12   0   -0.03    0.35
 -12  12   0    0.43    0.34
  12  12   0    0.87    0.48
  13 -12   0    2.07    0.59
 -13  12   0    1.18    0.49
  13  12   0    1.62    0.57
  14 -12   0    3.36    0.79
 -14  12   0    3.56    0.76
  14  12   0    2.36    0.69
   0  13   0    0.09    0.19
  -1  13   0    5.80    0.79
   1  13   0    7.18    0.85
  -2  13   0    5.85    0.78
   2  13   0    6.18    0.80
  -3  13   0    1.30    0.39
   3  13   0    1.38    0.40
  -4  13   0    3.43    0.60
   4  13   0    3.94    0.64
  -5  13   0    0.35    0.27
   5  13   0    0.55    0.29
   6  13   0    1.41    0.43
  -6  13   0    1.20    0.37
  -7  13   0    9.35    0.89
   7  13   0    7.36    0.97
  -7  13   0    8.12    0.98
   8  13   0    2.24    0.55
  -8  13   0    1.74    0.43
   9 -13   0    1.46    0.47
   9  13   0    2.58    0.60
  -9  13   0    2.45    0.52
  10 -13   0    3.51    0.74
  10  13   0    5.73    0.89
 -10  13   0    6.33    0.85
  11 -13   0    4.69    0.83
 -11  13   0    4.09    0.71
  12 -13   0    0.10    0.32
  12  13   0   -0.21    0.31
 -12  13   0    0.25    0.32
  13 -13   0    1.70    0.63
  13  13   0    1.53    0.62
 -13  13   0    1.75    0.56
  14 -13   0   -0.34    0.34
 -14  13   0    0.14    0.37
   0  14   0   62.23    3.43
   1  14   0   14.80    1.17
  -1  14   0   12.27    1.28
   2  14   0    1.79    0.48
  -2  14   0    2.76    0.54
  -3  14   0   25.29    1.69
   3  14   0   23.68    1.68
   4  14   0    4.66    0.73
  -4  14   0    5.93    0.83
  -5  14   0   11.30    1.22
   5  14   0   13.58    1.33
  -6  14   0   10.49    1.15
   6  14   0   10.98    1.20
   7  14   0    0.86    0.42
  -7  14   0    0.35    0.29
   8  14   0   19.05    1.52
   9 -14   0   18.79    1.57
   9  14   0   21.60    1.64
  10 -14   0    4.58    0.82
  10  14   0    3.27    0.71
  11 -14   0   15.15    1.59
  11  14   0   16.51    1.64
 -11  14   0   14.81    1.25
  12 -14   0    4.51    0.89
  12  14   0    3.96    0.84
 -12  14   0    5.27    0.83
  13 -14   0    0.45    0.50
 -13  14   0    0.89    0.43
   0  15   0   -0.16    0.19
   1  15   0    3.90    0.69
  -1  15   0    4.30    0.72
   2  15   0    1.05    0.41
  -2  15   0    2.47    0.57
   3  15   0    0.91    0.38
  -3  15   0    0.38    0.32
  -4  15   0    0.62    0.34
   4  15   0   -0.20    0.22
   5  15   0    3.84    0.71
  -5  15   0    6.02    0.86
   6  15   0    1.78    0.52
  -6  15   0    1.11    0.41
   7  15   0    0.04    0.33
  -7  15   0    0.80    0.43
  -8  15   0    0.65    0.37
   8  15   0    0.72    0.42
   9 -15   0   -0.31    0.29
   9  15   0   -0.31    0.31
  10 -15   0    0.70    0.45
  10  15   0    1.35    0.53
  11 -15   0    0.22    0.43
  11  15   0    0.49    0.45
  12 -15   0    2.23    0.65
  12  15   0    2.26    0.71
   0  16   0    6.91    0.96
  -1  16   0    7.93    1.04
   1  16   0    8.32    1.05
   2  16   0    3.08    0.66
  -2  16   0    3.82    0.72
  -3  16   0   25.79    1.75
   3  16   0   19.95    1.64
   4  16   0    6.95    0.98
  -4  16   0    6.68    0.95
   5  16   0    3.38    0.70
  -5  16   0    3.10    0.67
   6  16   0    8.40    1.14
  -6  16   0   14.58    1.43
  -7  16   0    6.51    0.99
   7  16   0    7.67    1.06
  -8  16   0    3.47    0.76
   8  16   0    3.61    0.75
   9 -16   0    6.75    1.07
   9  16   0    8.96    1.20
  10 -16   0   -0.19    0.34
  10  16   0    0.25    0.42
  11 -16   0    0.63    0.47
   0  17   0    0.17    0.29
   1  17   0   22.63    1.74
  -1  17   0   23.04    1.75
  -2  17   0    9.25    1.19
   2  17   0    8.18    1.09
   3  17   0   -0.14    0.26
  -3  17   0    0.27    0.32
  -4  17   0    4.88    0.86
   4  17   0    4.64    0.88
   5  17   0    0.27    0.33
  -5  17   0    0.59    0.39
  -6  17   0    3.58    0.77
   6  17   0    3.94    0.80
  -7  17   0    2.48    0.65
   7  17   0    0.98    0.49
   8  17   0    2.88    0.74
  -8  17   0    3.95    0.83
   9 -17   0    3.85    0.80
   9  17   0    3.74    0.83
   0  18   0    0.54    0.39
   1  18   0    0.36    0.34
   2  18   0    4.32    0.82
  -2  18   0    5.01    0.90
   3  18   0    1.52    0.56
  -3  18   0    1.66    0.55
   4  18   0    0.70    0.42
  -4  18   0    0.38    0.41
  -5  18   0    0.30    0.33
   5  18   0   -0.09    0.30
   6  18   0    2.20    0.64
  -6  18   0    5.18    0.94
  -7  18   0    1.96    0.62
   7  18   0    1.45    0.59
   8  18   0    0.15    0.39
  -8  18   0   -0.38    0.36
   0  19   0   -0.19    0.26
   1  19   0    0.29    0.37
  -1  19   0    0.68    0.43
   2  19   0    5.52    0.99
  -2  19   0    4.17    0.87
   3  19   0    3.34    0.78
  -3  19   0    3.14    0.75
   4  19   0    1.48    0.60
  -4  19   0    1.68    0.59
   5  19   0    2.15    0.66
  -5  19   0    1.09    0.53
  -6  19   0    0.57    0.50
   0  20   0    5.13    0.98
  -1  20   0    2.56    0.75
   1  20   0    0.89    0.53
  -2  20   0    5.62    1.10
 -18   0   1   -0.01    0.30
  18   0  -1   -0.08    0.30
  17   0  -1    0.02    0.31
 -17   0   1   -0.20    0.26
 -16   0   1    0.14    0.28
  16   0  -1    0.31    0.33
  15   0  -1    0.66    0.36
 -15   0   1    0.80    0.34
 -14   0   1   -0.05    0.23
  14   0  -1    0.00    0.23
  13   0  -1    0.05    0.23
 -13   0   1    0.11    0.20
 -12   0   1    0.11    0.20
  12   0  -1   -0.03    0.19
  11   0  -1    0.15    0.20
 -11   0   1    0.50    0.23
  10   0  -1    0.05    0.16
 -10   0   1    0.09    0.14
   9   0  -1   -0.14    0.10
   8   0  -1   -0.06    0.10
  -8   0   1   -0.15    0.08
   7   0  -1    0.14    0.13
  -7   0   1    0.09    0.07
  -7   0   1    0.03    0.10
   6   0  -1    0.12    0.13
  -6   0   1   -0.07    0.08
  -5   0   1   -0.01    0.08
   5   0  -1   -0.14    0.06
   4   0  -1   -0.04    0.09
  -4   0   1    0.02    0.08
  -3   0   1   -0.18    0.06
   3   0  -1   -0.17    0.06
   2   0  -1    0.09    0.05
  -2   0   1    0.04    0.05
  -1   0   1    0.00    0.02
   1   0  -1    0.00    0.02
   0   0  -1    0.00    0.01
  -1   0  -1   -0.05    0.03
   1   0   1   -0.04    0.02
  -2   0  -1    0.04    0.05
   2   0   1    0.06    0.05
  -3   0  -1    0.10    0.08
   3   0   1   -0.01    0.07
  -4   0  -1    0.02    0.10
   4   0   1   -0.11    0.07
  -5   0  -1   -0.03    0.08
   5   0   1   -0.01    0.09
   6   0   1    0.07    0.12
  -6   0  -1   -0.03    0.08
   7   0   1    0.23    0.15
  -7   0  -1   -0.01    0.11
   8   0   1    0.13    0.13
  -8   0  -1   -0.06    0.11
   9   0   1    0.01    0.13
  -9   0  -1    0.19    0.16
  10   0   1   -0.07    0.15
 -10   0  -1    0.14    0.16
 -11   0  -1    0.22    0.20
  11   0   1   -0.10    0.15
  12   0   1   -0.17    0.19
 -12   0  -1    0.24    0.22
 -13   0  -1   -0.19    0.17
  13   0   1    0.02    0.25
 -14   0  -1    0.10    0.24
  14   0   1   -0.04    0.21
  15   0   1   -0.22    0.24
 -15   0  -1    0.08    0.25
 -16   0  -1   -0.15    0.27
  16   0   1    0.25    0.33
  17   0   1   -0.01    0.25
 -17   0  -1   -0.11    0.31
  18   0   1   -0.21    0.28
  18  -1  -1    7.83    1.15
 -18  -1   1    9.80    1.20
 -18   1   1    7.08    1.04
  18   1  -1    7.42    1.15
 -17  -1   1    0.14    0.32
  17  -1  -1   -0.15    0.34
 -17   1   1   -0.05    0.33
  17   1  -1    0.33    0.38
  16  -1  -1    6.89    1.01
 -16  -1   1    5.89    0.87
 -16   1   1    7.86    1.01
  16   1  -1    7.99    1.05
  15  -1  -1    0.38    0.30
 -15  -1   1   -0.05    0.25
 -15   1   1    0.35    0.31
  15   1  -1    0.32    0.32
  14  -1  -1   20.68    1.49
 -14  -1   1   18.60    1.38
 -14   1   1   18.40    1.40
  14   1  -1   20.39    1.50
  13  -1  -1   22.67    1.57
 -13  -1   1   22.52    1.48
 -13   1   1   20.92    1.48
  13   1  -1   22.84    1.57
 -12  -1   1   10.26    0.89
  12  -1  -1   12.26    1.00
 -12   1   1   11.24    0.94
  12   1  -1   13.61    1.05
 -11  -1   1   15.57    1.10
  11  -1  -1   16.43    1.18
 -11   1   1   14.51    1.11
  11   1  -1   17.75    1.20
  10  -1  -1   57.48    3.06
 -10  -1   1   61.97    3.00
 -10   1   1   54.73    2.99
  10   1  -1   59.09    3.09
  -9  -1   1    7.56    0.65
   9  -1  -1    8.69    0.71
   9   1  -1    9.00    0.72
  -9   1   1    8.17    0.69
   8  -1  -1    2.63    0.41
  -8  -1   1    2.95    0.40
  -8   1   1    2.34    0.38
   8   1  -1    3.29    0.45
  -7  -1   1    0.06    0.11
   7  -1  -1    0.07    0.12
   7   1  -1    0.28    0.15
  -7   1   1    0.11    0.14
  -6  -1   1    5.45    0.43
   6  -1  -1    5.12    0.44
  -6   1   1    5.31    0.44
   6   1  -1    4.52    0.49
  -5  -1   1  105.46    4.91
   5  -1  -1  110.84    5.05
  -5   1   1  104.85    4.94
   5   1  -1  108.34    5.05
  -4  -1   1   18.63    1.04
   4  -1  -1   20.11    1.10
   4   1  -1   22.45    1.12
  -4   1   1   21.85    1.09
   3  -1  -1   36.99    1.75
  -3  -1   1   35.98    1.69
  -3   1   1   33.45    1.71
   3   1  -1   37.35    1.76
   2  -1  -1   33.96    1.53
  -2  -1   1   32.04    1.47
   2   1  -1   31.75    1.53
  -2   1   1   29.69    1.49
  -1  -1   1  193.33    8.59
   0   1   1   -0.23    0.01
   0   1   1   -0.23    0.02
   0   1  -1   -0.24    0.01
  -1  -1  -1  161.66    6.89
  -1   1  -1  172.37    7.03
  -1   1  -1  132.03    6.90
  -2  -1  -1   29.73    1.39
   2  -1   1   28.92    1.42
   2   1   1   30.22    1.43
  -2   1  -1   29.37    1.41
   3  -1   1   18.87    1.00
  -3  -1  -1   19.01    0.98
  -3   1  -1   21.29    1.02
   3   1   1   18.39    1.00
  -4  -1  -1   67.54    3.13
   4  -1   1   69.25    3.20
  -4   1  -1   68.82    3.15
   4   1   1   63.00    3.19
   5  -1   1  125.24    6.80
  -5  -1  -1  160.36    6.72
   5   1   1  153.76    6.86
  -5   1  -1  151.59    6.74
   6  -1   1    0.88    0.21
  -6  -1  -1    1.14    0.23
   6   1   1    1.02    0.23
  -6   1  -1    1.68    0.28
  -7  -1  -1   30.54    1.60
   7  -1   1   31.39    1.64
  -7   1  -1   27.40    1.59
   7   1   1   28.34    1.62
  -8  -1  -1    3.58    0.46
   8  -1   1    4.16    0.51
  -8   1  -1    4.60    0.53
   8   1   1    3.09    0.46
   9  -1   1    6.12    0.68
  -9  -1  -1    6.64    0.69
  -9   1  -1    6.26    0.68
   9   1   1    6.21    0.70
  10  -1   1   38.03    2.17
 -10  -1  -1   36.92    2.10
 -10   1  -1   38.90    2.15
  10   1   1   40.66    2.20
 -11  -1  -1    3.21    0.51
  11  -1   1    4.34    0.62
  11   1   1    4.01    0.60
 -11   1  -1    2.84    0.50
  12  -1   1   30.69    1.93
 -12  -1  -1   30.92    1.88
  12   1   1   32.35    1.97
 -12   1  -1   31.54    1.91
 -13  -1  -1   15.26    1.17
  13  -1   1   14.12    1.17
 -13   1  -1   15.84    1.21
  13   1   1   16.19    1.25
  14  -1   1   15.52    1.26
 -14  -1  -1   13.13    1.14
 -14   1  -1   15.92    1.25
  14   1   1   15.20    1.24
  15  -1   1    5.18    0.85
 -15  -1  -1    4.86    0.74
 -15   1  -1    4.63    0.75
  15   1   1    4.73    0.78
 -16  -1  -1   12.53    1.30
  16  -1   1   10.05    1.26
  16   1   1   14.42    1.45
 -16   1  -1   13.61    1.37
  17  -1   1    1.96    0.57
 -17  -1  -1    3.22    0.68
 -17   1  -1    1.04    0.49
  17   1   1    1.52    0.53
  18  -1   1    0.84    0.45
  18   1   1    0.75    0.46
  18  -2  -1    0.73    0.46
 -18  -2   1    0.57    0.40
  18   2  -1    0.93    0.50
 -17  -2   1    6.73    0.94
  17  -2  -1    5.21    0.93
  17   2  -1    8.12    1.10
 -17   2   1    6.20    0.94
  16  -2  -1    0.46    0.37
 -16  -2   1    0.41    0.32
  16   2  -1    0.56    0.42
 -16   2   1    0.25    0.30
  15  -2  -1    3.44    0.68
 -15  -2   1    4.52    0.69
 -15   2   1    4.00    0.72
  15   2  -1    5.80    0.88
 -14  -2   1    3.10    0.55
  14  -2  -1    3.36    0.65
  14   2  -1    2.97    0.62
 -14   2   1    2.34    0.54
 -13  -2   1    0.30    0.26
  13  -2  -1    0.05    0.26
 -13   2   1    0.24    0.26
  13   2  -1    0.48    0.30
 -12  -2   1    8.07    0.82
  12  -2  -1    6.85    0.86
  12   2  -1    6.38    0.83
 -12   2   1    5.65    0.75
  11  -2  -1   21.24    1.42
 -11  -2   1   21.80    1.35
  11   2  -1   21.51    1.43
 -11   2   1   20.17    1.38
  10  -2  -1    0.81    0.27
 -10  -2   1    0.91    0.27
  10   2  -1    0.65    0.26
 -10   2   1    0.61    0.23
   9  -2  -1   34.64    1.86
  -9  -2   1   29.56    1.72
  -9   2   1   29.59    1.78
   9   2  -1   35.15    1.88
  -8  -2   1   10.78    0.70
   8  -2  -1    8.78    0.71
  -8   2   1    8.90    0.71
   8   2  -1    8.44    0.71
  -7  -2   1   10.82    0.68
   7  -2  -1   10.12    0.72
   7   2  -1    8.99    0.71
  -7   2   1    9.14    0.69
   6  -2  -1   58.08    2.73
  -6  -2   1   54.09    2.60
   6   2  -1   53.96    2.72
  -6   2   1   50.71    2.64
  -5  -2   1   20.28    1.04
   5  -2  -1   19.86    1.11
   5   2  -1   17.50    1.09
  -5   2   1   21.21    1.10
   4  -2  -1  151.95    6.92
  -4  -2   1  137.72    6.73
  -4   2   1  157.33    6.80
   4   2  -1  154.10    6.94
  -3  -2   1    1.65    0.17
   3  -2  -1    1.43    0.21
  -3   2   1    1.06    0.18
   3   2  -1    1.34    0.20
  -2  -2   1   32.68    1.60
   2   2  -1   34.54    1.70
  -2   2   1   35.67    1.69
  -2   2   1   38.37    1.66
  -1  -2   1   40.44    1.78
  -1   2   1   39.78    1.82
   1   2  -1   39.92    1.89
  -1   2   1   39.35    1.88
   0   2  -1  128.87    6.53
   0   2   1  167.78    6.71
  -1  -2  -1    0.84    0.09
   1   2   1    0.91    0.14
  -1   2  -1    0.76    0.11
  -1   2  -1    0.97    0.13
  -2  -2  -1   45.57    2.05
  -2   2  -1   45.33    2.10
  -2   2  -1   45.11    2.12
   2   2   1   42.90    2.12
   3  -2   1   12.45    0.68
  -3  -2  -1   11.71    0.64
   3   2   1   11.38    0.68
  -3   2  -1   12.14    0.69
   4  -2   1   14.08    0.78
  -4  -2  -1   12.53    0.73
  -4   2  -1   13.60    0.78
   4   2   1   12.98    0.78
   5  -2   1   19.52    1.17
  -5  -2  -1   22.33    1.14
   5   2   1   20.95    1.19
  -5   2  -1   23.05    1.20
  -6  -2  -1   12.89    0.78
   6  -2   1   12.61    0.82
   6   2   1   12.17    0.82
  -6   2  -1   13.06    0.83
  -7  -2  -1    7.23    0.56
   7  -2   1    7.01    0.59
  -7   2  -1    7.89    0.61
   7   2   1    6.96    0.59
  -8  -2  -1   22.66    1.33
   8  -2   1   24.58    1.41
   8   2   1   20.63    1.37
  -8   2  -1   26.05    1.42
   9  -2   1   24.85    1.45
  -9  -2  -1   20.90    1.35
   9   2   1   25.53    1.48
  -9   2  -1   22.68    1.42
 -10  -2  -1    6.59    0.64
  10  -2   1    5.93    0.70
 -10  -2  -1    5.33    0.62
  10   2   1    4.75    0.65
 -10   2  -1    4.20    0.61
 -11  -2  -1   29.53    1.65
  11  -2   1   26.39    1.69
  11   2   1   26.92    1.70
 -11   2  -1   25.54    1.67
 -12  -2  -1    8.95    0.93
  12  -2   1    8.63    0.97
  12   2   1    9.42    1.00
 -12   2  -1    8.45    0.96
 -13  -2  -1    1.41    0.41
  13  -2   1    1.14    0.38
  13   2   1    2.26    0.51
 -13   2  -1    1.39    0.41
 -14  -2  -1    1.92    0.45
  14  -2   1    0.86    0.39
 -14   2  -1    1.25    0.43
  14   2   1    0.84    0.39
  15  -2   1    9.04    1.12
 -15  -2  -1    9.79    1.05
  15   2   1    9.48    1.17
 -15   2  -1   10.15    1.14
  16  -2   1    1.08    0.46
 -16  -2  -1    1.16    0.44
 -16   2  -1    0.71    0.44
  16   2   1    1.73    0.56
 -17  -2  -1   10.01    1.17
  17  -2   1   11.24    1.31
  17   2   1    8.14    1.13
 -17   2  -1    6.80    1.02
  18  -2   1    0.42    0.41
 -18  -2  -1    0.25    0.36
  18   2   1    0.19    0.34
 -18  -3   1    0.52    0.38
  18  -3  -1    0.33    0.36
  18   3  -1    0.40    0.43
 -17  -3   1    2.72    0.61
  17  -3  -1    2.24    0.63
 -17   3   1    1.15    0.50
  17   3  -1    2.25    0.60
 -16  -3   1    0.07    0.27
  16  -3  -1   -0.01    0.31
 -16   3   1    0.37    0.30
  16   3  -1    0.28    0.35
 -15  -3   1    2.10    0.47
  15  -3  -1    1.69    0.50
 -15   3   1    1.54    0.52
  15   3  -1    1.90    0.53
 -14  -3   1    4.85    0.69
  14  -3  -1    4.82    0.80
 -14   3   1    4.78    0.77
  14   3  -1    4.29    0.78
 -13  -3   1    0.05    0.19
  13  -3  -1    0.28    0.29
 -13   3   1   -0.15    0.22
  13   3  -1   -0.01    0.24
 -12  -3   1    7.95    0.81
  12  -3  -1    6.74    0.87
  12   3  -1    7.07    0.88
 -12   3   1    6.61    0.84
 -11  -3   1    0.84    0.28
  11  -3  -1    1.28    0.37
  11   3  -1    1.49    0.39
 -11   3   1    1.31    0.37
 -10  -3   1    0.20    0.19
  10  -3  -1    0.52    0.24
  10   3  -1    0.00    0.19
 -10   3   1    0.16    0.17
  -9  -3   1   -0.05    0.11
   9  -3  -1   -0.16    0.10
  -9   3   1    0.01    0.15
   9   3  -1    0.15    0.16
   8  -3  -1    5.03    0.60
  -8  -3   1    5.53    0.47
   8   3  -1    6.31    0.68
  -8   3   1    5.85    0.62
  -7  -3   1   31.72    1.70
   7  -3  -1   33.27    1.83
  -7   3   1   35.09    1.81
   7   3  -1   33.65    1.84
  -6  -3   1    0.99    0.20
   6  -3  -1    1.31    0.27
   6   3  -1    1.11    0.26
  -6   3   1    1.42    0.27
  -5  -3   1   14.78    0.81
   5  -3  -1   14.23    0.89
   5   3  -1   14.51    0.91
  -5   3   1   16.19    0.90
   4  -3  -1   55.93    2.61
  -4  -3   1   49.34    2.46
   4   3  -1   52.08    2.61
  -4   3   1   56.82    2.57
  -3  -3   1    0.75    0.11
  -3   3   1    0.72    0.16
  -3   3   1    0.91    0.18
   3   3  -1    0.80    0.18
  -2  -3   1    1.55    0.12
  -2   3   1    1.80    0.20
  -2   3   1    1.70    0.22
   2   3  -1    1.63    0.21
   1   3  -1    6.20    0.28
  -1   3   1    5.63    0.38
  -1   3   1    5.54    0.33
   1   3  -1    5.13    0.37
   0   3   1   10.82    0.52
   0   3   1    9.86    0.59
   0   3  -1   10.89    0.52
   0   3  -1    9.48    0.58
  -1  -3  -1    1.59    0.23
  -1  -3  -1    1.30    0.10
  -1   3  -1    1.48    0.18
   1   3   1    1.42    0.19
  -1   3  -1    1.06    0.15
  -2  -3  -1   71.93    3.40
   2   3   1   77.58    3.56
  -2   3  -1   78.74    3.48
  -2   3  -1   75.62    3.54
  -3  -3  -1    0.30    0.09
   3   3   1    0.27    0.12
  -3   3  -1    0.28    0.12
  -3   3  -1    0.50    0.14
  -4  -3  -1    4.73    0.34
   4  -3   1    4.59    0.39
   4   3   1    4.97    0.40
  -4   3  -1    5.11    0.40
   5  -3   1   12.28    0.78
  -5  -3  -1   13.16    0.73
  -5   3  -1   12.57    0.79
   5   3   1   10.96    0.77
  -6  -3  -1   12.45    0.77
   6  -3   1   13.67    0.86
  -6   3  -1   11.21    0.82
   6   3   1   13.81    0.86
  -7  -3  -1    6.86    0.57
   7  -3   1    8.51    0.66
   7   3   1    9.22    0.69
  -7   3  -1    9.79    0.70
  -8  -3  -1    0.21    0.14
   8  -3   1    0.33    0.19
   8   3   1    0.12    0.17
  -8   3  -1    0.21    0.18
   9  -3   1    0.60    0.22
  -9  -3  -1    0.93    0.24
  -9  -3  -1    0.59    0.24
   9   3   1    0.36    0.21
  -9   3  -1    0.68    0.24
 -10  -3  -1   -0.18    0.12
  10  -3   1    0.11    0.18
  10   3   1   -0.01    0.19
 -10   3  -1   -0.12    0.13
  11  -3   1    1.08    0.35
 -11  -3  -1    1.51    0.35
  11   3   1    1.47    0.40
 -11   3  -1    0.86    0.32
 -12  -3  -1    2.05    0.41
  12  -3   1    1.57    0.42
  12   3   1    1.86    0.48
 -12   3  -1    1.41    0.39
  13  -3   1    2.63    0.58
 -13  -3  -1    3.38    0.58
 -13   3  -1    3.51    0.62
  13   3   1    5.20    0.76
  14  -3   1    1.97    0.52
 -14  -3  -1    3.25    0.58
 -14   3  -1    3.12    0.65
  14   3   1    1.79    0.51
  15  -3   1    0.90    0.43
 -15  -3  -1    1.02    0.36
  15   3   1    0.76    0.42
 -15   3  -1    0.93    0.44
 -16  -3  -1    2.30    0.54
  16  -3   1    1.44    0.49
  16   3   1    2.28    0.60
 -16   3  -1    1.64    0.57
 -17  -3  -1    0.90    0.43
  17  -3   1    0.94    0.44
  17   3   1    1.25    0.51
 -17   3  -1    1.37    0.50
  17  -4  -1   14.87    1.59
  17   4  -1   16.06    1.67
 -17   4   1   15.17    1.59
  16  -4  -1    0.79    0.41
 -16  -4   1   -0.12    0.21
 -16   4   1    0.43    0.36
  16   4  -1    0.26    0.37
 -15  -4   1   28.39    1.80
  15  -4  -1   27.64    1.96
 -15   4   1   27.03    1.91
  15   4  -1   28.25    1.97
 -14  -4   1    6.10    0.73
  14  -4  -1    6.15    0.87
 -14   4   1    3.86    0.71
  14   4  -1    4.70    0.78
 -13  -4   1    1.06    0.31
  13  -4  -1    0.88    0.37
  13   4  -1    1.19    0.40
 -13   4   1    0.79    0.34
  12  -4  -1    7.67    0.93
 -12  -4   1    8.52    0.85
 -12   4   1   10.88    1.07
  12   4  -1    9.48    1.05
  11  -4  -1   36.68    2.13
 -11  -4   1   36.35    1.97
  11   4  -1   34.18    2.11
 -11   4   1   35.34    2.09
  10  -4  -1    0.57    0.26
 -10  -4   1    0.01    0.13
 -10   4   1    0.50    0.25
  10   4  -1    0.14    0.20
   9  -4  -1   76.71    4.04
  -9  -4   1   81.15    3.86
  -9   4   1   80.97    3.99
   9   4  -1   82.25    4.08
  -8  -4   1   24.32    1.32
   8  -4  -1   24.64    1.47
  -8   4   1   24.85    1.44
   8   4  -1   22.19    1.44
  -7  -4   1    5.62    0.44
   7  -4  -1    5.32    0.60
  -7   4   1    5.80    0.61
   7   4  -1    5.28    0.60
   6  -4  -1  190.32    8.90
  -6  -4   1  179.85    8.60
  -6   4   1  199.75    8.75
   6   4  -1  197.10    8.93
   5  -4  -1   54.34    2.65
  -5  -4   1   51.71    2.47
   5   4  -1   53.78    2.65
  -5   4   1   51.60    2.58
  -4  -4   1    1.86    0.19
  -4   4   1    1.83    0.27
   4   4  -1    1.72    0.28
  -4   4   1    1.86    0.27
  -3  -4   1   40.69    1.83
  -3   4   1   37.81    1.98
  -3   4   1   42.03    1.95
   3   4  -1   39.00    2.00
  -2  -4   1   11.24    0.54
  -2   4   1   12.35    0.70
   2   4  -1   11.52    0.70
  -2   4   1   12.98    0.66
   1   4  -1    0.51    0.14
  -1   4   1    0.65    0.11
  -1   4   1    0.63    0.15
   0   4   1   49.33    2.52
   0   4  -1   53.20    2.38
   0   4   1   56.23    2.38
   0   4  -1   50.58    2.52
  -1  -4  -1  194.74    8.17
  -1   4  -1  186.69    8.24
  -1   4  -1  186.59    8.46
   1   4   1  170.74    8.45
  -2  -4  -1   43.57    2.00
  -2  -4  -1   43.60    2.28
   2   4   1   44.65    2.18
  -2   4  -1   46.41    2.16
  -2   4  -1   43.45    2.09
  -3  -4  -1  114.63    5.61
  -3  -4  -1  114.01    5.14
  -3   4  -1  117.96    5.25
  -3   4  -1  120.58    5.35
   3   4   1  106.77    5.35
  -4  -4  -1   17.47    1.08
  -4  -4  -1   19.41    0.93
  -4   4  -1   18.54    1.03
   4   4   1   16.02    1.01
  -5  -4  -1   40.00    2.18
  -5  -4  -1   41.60    1.97
   5  -4   1   42.93    2.12
   5   4   1   40.91    2.12
  -5   4  -1   38.98    2.07
   6  -4   1  120.02    5.86
  -6  -4  -1  119.45    5.67
  -6  -4  -1  133.48    6.13
   6   4   1  123.21    5.88
  -6   4  -1  124.02    5.78
  -7  -4  -1    0.19    0.12
  -7  -4  -1    0.22    0.16
   7  -4   1    0.28    0.17
   7   4   1    0.39    0.19
  -7   4  -1    0.55    0.20
  -8  -4  -1    7.72    0.58
  -8  -4  -1    7.28    0.64
   8  -4   1    8.17    0.67
   8   4   1    7.95    0.67
  -8   4  -1    5.81    0.69
   9  -4   1   14.13    1.05
  -9  -4  -1   14.14    0.95
  -9   4  -1   15.53    1.07
   9   4   1   15.57    1.09
  10  -4   1    6.43    0.75
 -10  -4  -1    7.06    0.69
 -10   4  -1    5.88    0.73
  10   4   1    5.72    0.73
 -11  -4  -1   51.78    2.72
  11  -4   1   55.08    2.90
  11   4   1   48.98    2.87
 -11   4  -1   53.50    2.87
 -12  -4  -1    4.55    0.62
  12  -4   1    4.85    0.72
  12   4   1    4.30    0.68
 -12   4  -1    3.94    0.66
  13  -4   1    3.14    0.62
 -13  -4  -1    4.50    0.65
  13   4   1    3.46    0.69
 -13   4  -1    3.59    0.65
 -14  -4  -1   38.24    2.20
  14  -4   1   40.03    2.39
 -14   4  -1   34.87    2.30
  14   4   1   36.02    2.34
  15  -4   1   15.34    1.37
 -15  -4  -1   16.26    1.27
  15   4   1   17.17    1.42
 -15   4  -1   19.28    1.49
 -16  -4  -1    1.93    0.52
  16  -4   1    1.58    0.52
 -16   4  -1    1.35    0.50
  16   4   1    1.05    0.45
  17  -4   1   12.12    1.45
 -17   4  -1   14.50    1.55
  17   4   1   15.06    1.56
  17  -5  -1    0.39    0.41
 -17   5   1    0.20    0.33
  17   5  -1    0.16    0.38
  16  -5  -1   19.78    1.70
 -16   5   1   22.31    1.72
  16   5  -1   24.91    1.81
  15  -5  -1    1.88    0.56
 -15   5   1    2.42    0.59
  15   5  -1    1.69    0.54
 -14  -5   1    0.51    0.28
  14  -5  -1    0.66    0.36
  14   5  -1    0.89    0.40
 -14   5   1    1.63    0.47
  13  -5  -1    0.71    0.38
 -13  -5   1    0.80    0.30
 -13   5   1    0.42    0.33
  13   5  -1    1.22    0.43
  12  -5  -1    0.78    0.34
 -12  -5   1    0.78    0.29
  12   5  -1    0.70    0.32
 -12   5   1    0.60    0.33
  11  -5  -1    4.37    0.66
 -11  -5   1    4.31    0.54
 -11   5   1    4.94    0.70
  11   5  -1    4.13    0.65
 -10  -5   1    3.06    0.43
  10  -5  -1    2.92    0.53
  10   5  -1    2.77    0.52
 -10   5   1    2.37    0.48
   9  -5  -1   17.56    1.24
  -9  -5   1   18.41    1.09
   9   5  -1   19.25    1.27
  -9   5   1   18.58    1.23
  -8  -5   1   12.91    0.81
   8  -5  -1   13.80    0.98
  -8   5   1   13.54    0.95
   8   5  -1   12.61    0.95
  -7  -5   1    0.82    0.18
   7  -5  -1    0.34    0.18
  -7   5   1    0.47    0.19
   7   5  -1    0.57    0.23
  -6  -5   1   15.39    0.87
   6  -5  -1   15.61    1.03
  -6   5   1   16.86    1.02
   6   5  -1   17.50    1.06
   5  -5  -1   39.34    2.10
  -5  -5   1   40.39    1.90
  -5   5   1   39.56    2.04
   5   5  -1   41.73    2.12
  -4  -5   1    3.99    0.26
   4   5  -1    4.35    0.47
  -4   5   1    3.99    0.42
  -4   5   1    4.29    0.45
  -3  -5   1   16.24    0.75
  -3   5   1   16.01    0.94
   3   5  -1   15.71    0.95
  -3   5   1   15.39    0.88
  -2   5   1    5.89    0.38
   2   5  -1    4.90    0.42
  -2   5   1    5.34    0.42
  -1   5   1    4.65    0.31
  -1   5   1    4.94    0.40
   1   5  -1    4.69    0.39
   0   5  -1   43.53    1.95
   0   5  -1   38.68    2.09
   0   5   1   43.49    2.12
   0   5   1   44.01    1.94
  -1  -5  -1  124.02    5.36
  -1   5  -1  128.00    5.65
  -1   5  -1  122.16    5.45
   1   5   1  109.92    5.63
  -2  -5  -1    0.11    0.04
  -2   5  -1    0.10    0.09
   2   5   1    0.03    0.11
  -2   5  -1    0.14    0.11
  -3  -5  -1    1.83    0.17
  -3   5  -1    1.87    0.27
  -3   5  -1    1.68    0.26
   3   5   1    1.33    0.25
  -4  -5  -1   92.51    4.21
  -4   5  -1   87.68    4.41
  -4   5  -1   94.45    4.34
   4   5   1   97.30    4.46
   5  -5   1   78.23    3.96
  -5  -5  -1   85.37    3.77
   5   5   1   82.03    3.98
  -5   5  -1   81.34    3.90
   6  -5   1    0.23    0.15
  -6  -5  -1    0.25    0.11
   6   5   1    0.09    0.12
  -6   5  -1    0.21    0.16
   7  -5   1    9.04    0.71
  -7  -5  -1    7.77    0.57
  -7   5  -1    9.32    0.71
   7   5   1    7.96    0.68
   8  -5   1   16.49    1.11
  -8  -5  -1   15.88    0.97
   8   5   1   15.88    1.11
  -8   5  -1   16.13    1.09
   9  -5   1   19.94    1.24
  -9  -5  -1   16.26    1.04
   9   5   1   15.13    1.15
  -9   5  -1   17.92    1.19
 -10  -5  -1    0.37    0.19
  10  -5   1    0.65    0.28
 -10   5  -1    1.16    0.35
  10   5   1    0.78    0.33
 -11  -5  -1    2.06    0.38
  11  -5   1    2.87    0.54
 -11   5  -1    2.36    0.51
  11   5   1    2.98    0.55
  12  -5   1    4.00    0.67
 -12  -5  -1    4.11    0.58
  12   5   1    2.61    0.55
 -12   5  -1    4.70    0.72
 -13  -5  -1   -0.16    0.19
  13  -5   1    0.18    0.26
 -13   5  -1   -0.32    0.22
  13   5   1    0.17    0.30
  14  -5   1    0.37    0.34
 -14  -5  -1   -0.11    0.22
 -14   5  -1    0.15    0.28
  14   5   1   -0.21    0.25
  15  -5   1    5.72    0.90
 -15   5  -1    6.52    0.97
  15   5   1    3.75    0.76
  16  -5   1   10.43    1.24
  16   5   1   13.50    1.46
 -16   5  -1    8.55    1.17
  17  -5   1    0.65    0.42
  17   5   1    1.52    0.57
  17  -6  -1    1.52    0.57
  17   6  -1    2.09    0.69
 -17   6   1    2.44    0.68
  16  -6  -1   -0.21    0.32
 -16   6   1   -0.34    0.27
  16   6  -1   -0.31    0.29
  15  -6  -1    1.34    0.51
 -15   6   1    1.51    0.51
  15   6  -1    0.65    0.42
  14  -6  -1    2.23    0.58
  14   6  -1    3.71    0.74
 -14   6   1    2.89    0.63
  13  -6  -1    5.07    0.78
  13   6  -1    3.43    0.68
 -13   6   1    3.59    0.66
  12  -6  -1   26.64    1.82
 -12  -6   1   27.56    1.60
 -12   6   1   26.70    1.77
  12   6  -1   29.09    1.87
 -11  -6   1   13.02    0.88
  11  -6  -1   12.23    1.04
 -11   6   1   11.54    1.00
  11   6  -1   12.25    1.05
 -10  -6   1   -0.03    0.13
  10  -6  -1    0.25    0.21
 -10   6   1    0.10    0.20
  10   6  -1   -0.38    0.15
  -9  -6   1    5.95    0.50
   9  -6  -1    7.23    0.79
   9   6  -1    6.45    0.79
  -9   6   1    6.07    0.72
  -8  -6   1   14.38    0.84
   8  -6  -1   13.26    0.99
  -8   6   1   13.84    0.98
   8   6  -1   13.09    1.00
   7  -6  -1    0.07    0.15
  -7  -6   1   -0.01    0.08
  -7   6   1    0.03    0.14
   7   6  -1    0.11    0.14
   6  -6  -1    0.36    0.18
  -6  -6   1    0.47    0.12
  -6   6   1    0.95    0.25
   6   6  -1    0.17    0.15
  -5  -6   1    2.75    0.23
  -5   6   1    3.16    0.42
   5   6  -1    3.08    0.43
  -5   6   1    2.97    0.40
  -4  -6   1    1.48    0.14
  -4   6   1    0.56    0.18
   4   6  -1    1.11    0.25
  -4   6   1    0.85    0.22
  -3   6   1    3.52    0.36
   3   6  -1    3.24    0.40
  -3   6   1    2.91    0.39
  -2   6   1    1.51    0.21
  -2   6   1    1.19    0.23
   2   6  -1    1.27    0.24
  -1   6   1    8.10    0.57
   1   6  -1    7.98    0.57
  -1   6   1    7.81    0.45
   0   6   1   29.44    1.38
   0   6   1   31.37    1.58
   0   6  -1   28.32    1.56
   0   6  -1   29.66    1.39
  -1  -6  -1    1.61    0.10
   1   6   1    1.46    0.26
  -1   6  -1    1.30    0.18
  -1   6  -1    1.12    0.23
  -2  -6  -1    4.06    0.20
  -2   6  -1    3.79    0.42
  -2   6  -1    3.72    0.36
   2   6   1    3.84    0.43
  -3  -6  -1   35.60    1.55
  -3   6  -1   32.44    1.69
  -3   6  -1   32.94    1.77
   3   6   1   32.80    1.79
  -4  -6  -1    0.11    0.07
  -4   6  -1   -0.08    0.08
  -4   6  -1    0.03    0.09
   4   6   1   -0.08    0.09
  -5  -6  -1    7.64    0.46
  -5   6  -1    6.46    0.57
   5   6   1    6.45    0.58
  -5   6  -1    8.17    0.60
  -6  -6  -1    1.88    0.24
   6  -6   1    1.52    0.31
   6   6   1    2.45    0.39
  -6   6  -1    1.72    0.32
   7  -6   1    3.23    0.48
  -7  -6  -1    3.73    0.39
   7   6   1    3.08    0.47
  -7   6  -1    3.73    0.51
   8  -6   1   15.41    1.10
  -8  -6  -1   15.27    0.94
   8   6   1   16.33    1.13
  -8   6  -1   17.86    1.14
   9  -6   1    7.12    0.82
  -9  -6  -1    7.75    0.60
   9   6   1    7.38    0.83
  -9   6  -1    9.00    0.89
 -10  -6  -1    2.31    0.37
  10  -6   1    1.94    0.46
 -10   6  -1    2.53    0.52
  10   6   1    2.26    0.48
  11  -6   1   11.57    1.17
 -11  -6  -1   12.58    0.88
  11   6   1   10.23    1.10
 -11   6  -1   11.76    1.16
 -12  -6  -1    7.63    0.80
  12  -6   1    8.23    0.97
 -12   6  -1    8.14    0.98
  12   6   1   10.29    1.10
  13  -6   1    0.22    0.27
  13   6   1    0.08    0.25
 -13   6  -1   -0.13    0.22
  14  -6   1    1.73    0.52
 -14   6  -1    1.35    0.48
  14   6   1    2.09    0.55
  15  -6   1    2.04    0.57
 -15   6  -1    2.14    0.59
  15   6   1    3.79    0.75
  16  -6   1    0.67    0.41
  16   6   1    1.04    0.53
 -16   6  -1    0.40    0.44
  17  -6   1    5.76    0.98
  17   6   1    5.57    0.97
  17  -7  -1   -0.07    0.35
  17   7  -1   -0.16    0.31
  16  -7  -1   19.21    1.60
  16   7  -1   17.42    1.75
 -16   7   1   15.08    1.59
  15  -7  -1    3.96    0.75
  15   7  -1    3.69    0.78
 -15   7   1    2.56    0.63
  14  -7  -1    0.47    0.34
  14   7  -1    0.56    0.38
 -14   7   1    0.41    0.35
  13  -7  -1    7.65    0.99
  13   7  -1    5.85    0.91
 -13   7   1    7.07    0.94
  12  -7  -1    5.40    0.81
  12   7  -1    5.47    0.83
 -12   7   1    5.55    0.81
  11  -7  -1    6.14    0.84
 -11   7   1    6.90    0.86
  11   7  -1    6.23    0.84
  10  -7  -1   11.70    0.99
 -10   7   1   11.41    0.95
  10   7  -1   11.25    1.14
   9  -7  -1   -0.05    0.17
  -9  -7   1    0.15    0.14
   9   7  -1    0.03    0.17
  -9   7   1    0.28    0.22
   8  -7  -1   14.43    1.06
  -8  -7   1   14.01    0.83
   8   7  -1   13.19    1.03
  -8   7   1   15.03    1.03
  -7  -7   1   35.47    1.74
   7  -7  -1   35.32    2.01
  -7   7   1   35.62    1.95
   7   7  -1   35.73    2.02
  -6  -7   1    6.61    0.42
  -6   7   1    6.89    0.68
   6   7  -1    6.51    0.70
  -5  -7   1  123.28    5.20
  -5   7   1  112.26    5.55
  -5   7   1  116.64    5.41
   5   7  -1  109.76    5.57
  -4  -7   1   64.27    2.85
  -4   7   1   63.41    3.07
  -4   7   1   63.64    3.20
   4   7  -1   64.60    3.22
   3   7  -1    1.63    0.30
  -3   7   1    1.44    0.24
  -3   7   1    0.96    0.24
  -2   7   1  113.07    5.08
   2   7  -1  111.18    5.32
  -2   7   1  110.62    5.31
   1   7  -1  153.60    7.31
  -1   7   1  159.28    7.32
  -1   7   1  156.44    7.00
   0   7  -1    1.77    0.18
   0   7  -1    1.24    0.26
   0   7   1    1.66    0.29
   0   7   1    1.91    0.18
  -1  -7  -1   76.96    3.13
   1   7   1   62.03    3.42
  -1   7  -1   66.05    3.43
  -1   7  -1   72.60    3.24
  -2   7  -1    7.64    0.58
   2   7   1    7.68    0.61
  -2   7  -1    7.37    0.49
  -3  -7  -1    8.38    0.41
  -3   7  -1    7.20    0.61
   3   7   1   10.03    0.68
  -3   7  -1    9.75    0.60
  -4  -7  -1   27.30    1.29
  -4   7  -1   27.46    1.54
   4   7   1   29.45    1.59
  -4   7  -1   26.15    1.46
  -5  -7  -1   17.67    0.88
  -5   7  -1   17.02    1.05
  -5   7  -1   16.75    1.07
   5   7   1   16.34    1.09
  -6  -7  -1   40.79    1.96
   6  -7   1   41.38    2.21
   6   7   1   44.29    2.25
  -6   7  -1   37.31    2.13
   7  -7   1   54.68    2.87
  -7  -7  -1   55.45    2.60
  -7   7  -1   51.56    2.78
   7   7   1   55.32    2.89
   8  -7   1   37.24    2.19
  -8  -7  -1   38.76    1.98
   8   7   1   41.44    2.26
  -8   7  -1   40.19    2.18
  -9  -7  -1    2.60    0.37
   9  -7   1    1.88    0.42
  -9   7  -1    1.44    0.38
   9   7   1    2.78    0.50
  10  -7   1   52.81    2.89
 -10   7  -1   52.26    2.85
  10   7   1   50.80    2.88
  11  -7   1   11.04    1.15
  11   7   1   12.39    1.24
 -11   7  -1   12.58    1.06
  12  -7   1    2.36    0.53
  12   7   1    1.91    0.50
 -12   7  -1    2.15    0.52
  13  -7   1    1.72    0.49
 -13   7  -1    2.38    0.56
  13   7   1    1.79    0.51
  14  -7   1    0.15    0.30
 -14   7  -1    0.34    0.33
  14   7   1    0.36    0.35
  15  -7   1    3.81    0.74
 -15   7  -1    3.38    0.75
  15   7   1    3.86    0.77
  16  -7   1   16.63    1.75
 -16   7  -1   21.41    1.71
  16   7   1   20.59    1.68
  17  -7   1   -0.19    0.37
  16  -8  -1   -0.29    0.28
  16   8  -1    0.05    0.36
 -16   8   1    0.40    0.45
  15  -8  -1    2.78    0.67
 -15   8   1    1.70    0.55
  15   8  -1    2.32    0.65
  14  -8  -1    2.25    0.56
 -14   8   1    2.28    0.58
  14   8  -1    1.34    0.51
  13  -8  -1    2.29    0.56
 -13   8   1    1.68    0.49
  13   8  -1    2.12    0.58
  12  -8  -1    0.34    0.32
 -12   8   1    0.80    0.36
  12   8  -1    0.60    0.33
  11  -8  -1    0.96    0.38
  11   8  -1    0.93    0.37
 -11   8   1    1.21    0.40
  10  -8  -1    1.13    0.36
 -10   8   1    1.06    0.36
  10   8  -1    1.60    0.44
   9  -8  -1    0.90    0.33
   9   8  -1    1.33    0.38
  -9   8   1    2.29    0.47
   8  -8  -1    0.21    0.21
   8   8  -1    0.09    0.17
  -8   8   1   -0.01    0.16
   7  -8  -1    0.05    0.15
  -7   8   1   -0.19    0.10
   7   8  -1    0.13    0.18
  -6   8   1    9.08    0.69
   6   8  -1    7.08    0.78
  -6   8   1    8.92    0.72
  -5   8   1    0.02    0.13
   5   8  -1    0.30    0.18
  -5   8   1    0.06    0.13
  -4   8   1    6.72    0.53
  -4   8   1    7.13    0.71
   4   8  -1    6.52    0.68
   3   8  -1    4.66    0.55
  -3   8   1    5.03    0.40
  -3   8   1    4.70    0.54
   2   8  -1    0.47    0.19
  -2   8   1    0.39    0.17
  -2   8   1    0.24    0.11
   1   8  -1   39.65    2.02
  -1   8   1   35.27    1.99
  -1   8   1   37.11    1.77
   0   8  -1   45.72    2.35
   0   8   1   46.51    2.37
   0   8   1   46.03    2.07
   0   8  -1   42.98    2.07
  -1   8  -1    2.25    0.35
  -1   8  -1    2.65    0.27
   1   8   1    2.17    0.36
   2   8   1   14.73    0.96
  -2   8  -1   14.22    0.94
  -2   8  -1   14.22    0.81
  -3   8  -1    8.89    0.68
   3   8   1    8.87    0.70
  -3   8  -1    9.29    0.61
  -4  -8  -1    0.69    0.08
  -4   8  -1    0.39    0.19
  -4   8  -1    0.59    0.19
   4   8   1    0.55    0.21
  -5  -8  -1   11.07    0.58
  -5   8  -1    9.16    0.77
   5   8   1   11.01    0.83
  -5   8  -1   10.05    0.73
  -6   8  -1    2.52    0.42
   6   8   1    1.97    0.39
  -6   8  -1    2.20    0.38
   7  -8   1   25.80    1.63
   7   8   1   27.97    1.68
  -7   8  -1   27.38    1.59
   8  -8   1    2.31    0.45
   8   8   1    1.69    0.40
  -8   8  -1    1.79    0.39
   9  -8   1    8.44    0.95
   9   8   1   12.73    0.99
  -9   8  -1   10.57    0.90
  10  -8   1    1.94    0.47
 -10   8  -1    1.83    0.44
  10   8   1    2.08    0.50
  11  -8   1    0.29    0.30
 -11   8  -1   -0.36    0.17
  11   8   1   -0.08    0.24
  12  -8   1    2.48    0.58
  12   8   1    1.74    0.50
 -12   8  -1    2.37    0.56
  13  -8   1    3.83    0.73
  13   8   1    4.29    0.77
 -13   8  -1    4.90    0.82
  14  -8   1    1.82    0.54
 -14   8  -1    1.45    0.55
  14   8   1    2.74    0.65
  15  -8   1    0.22    0.34
  15   8   1    0.44    0.38
 -15   8  -1   -0.24    0.28
  16  -8   1    0.09    0.33
  16   8   1    0.87    0.46
 -16   8  -1    0.80    0.49
  16  -9  -1    7.59    1.14
  16   9  -1    8.02    1.19
 -16   9   1    8.72    1.21
  15  -9  -1    3.00    0.74
  15   9  -1    2.72    0.68
 -15   9   1    3.37    0.73
  14  -9  -1    0.03    0.34
 -14   9   1   -0.09    0.28
  14   9  -1   -0.55    0.27
  13  -9  -1    2.22    0.56
 -13   9   1    2.77    0.59
  13   9  -1    2.09    0.58
  12  -9  -1    0.29    0.30
  12   9  -1    0.28    0.30
 -12   9   1   -0.08    0.24
  11  -9  -1    0.13    0.25
 -11   9   1   -0.21    0.19
  11   9  -1   -0.38    0.17
  10  -9  -1   12.67    1.09
 -10   9   1   12.85    1.05
  10   9  -1   14.16    1.16
   9  -9  -1    0.25    0.29
   9   9  -1    0.62    0.31
  -9   9   1    0.60    0.28
   8  -9  -1   29.58    1.91
  -8   9   1   33.16    1.88
   8   9  -1   33.35    1.99
   7   9  -1   31.33    1.83
  -7   9   1   27.94    1.68
  -6   9   1    0.58    0.24
  -6   9   1    0.77    0.25
   6   9  -1    0.53    0.24
  -5   9   1   35.76    1.85
  -5   9   1   35.68    1.97
   5   9  -1   32.37    1.96
   4   9  -1   33.14    1.84
  -4   9   1   31.90    1.83
  -4   9   1   31.28    1.67
   3   9  -1   18.29    1.23
  -3   9   1   18.53    1.07
  -3   9   1   22.75    1.28
  -2   9   1   37.72    2.10
  -2   9   1   38.99    1.88
   2   9  -1   38.93    2.11
   1   9  -1   18.74    1.19
  -1   9   1   17.79    0.96
  -1   9   1   21.65    1.24
   0   9  -1    0.50    0.10
   0   9   1    0.33    0.08
   0   9  -1    0.14    0.15
   0   9   1    0.38    0.19
  -1   9  -1    0.16    0.09
   1   9   1    0.18    0.16
  -1   9  -1   -0.09    0.11
   2   9   1   14.78    1.04
  -2   9  -1   15.53    0.88
  -2   9  -1   17.49    1.07
   3   9   1    2.90    0.47
  -3   9  -1    3.44    0.39
  -3   9  -1    3.42    0.48
  -4   9  -1   19.66    1.19
   4   9   1   23.18    1.36
  -4   9  -1   20.75    1.31
  -5   9  -1   10.17    0.80
  -5   9  -1    9.92    0.74
   5   9   1   10.20    0.83
  -6   9  -1    0.48    0.20
  -6   9  -1    0.58    0.24
   6   9   1    0.30    0.22
   7  -9   1    8.44    0.89
  -7   9  -1    9.39    0.90
   7   9   1    8.89    0.93
   8  -9   1    7.29    0.85
   8   9   1    7.24    0.88
  -8   9  -1    7.15    0.79
   9  -9   1    0.80    0.33
   9   9   1    1.58    0.43
  -9   9  -1    0.90    0.35
  10  -9   1    0.25    0.28
  10   9   1    0.02    0.24
 -10   9  -1    0.45    0.27
  11  -9   1    0.72    0.36
 -11   9  -1    1.45    0.44
  11   9   1    0.67    0.37
  12  -9   1    0.61    0.36
 -12   9  -1    1.11    0.44
  12   9   1    1.14    0.43
  13  -9   1    6.02    0.93
 -13   9  -1    5.43    0.86
  13   9   1    6.22    0.93
  14  -9   1    1.00    0.45
  14   9   1    0.41    0.37
 -14   9  -1    0.20    0.33
  15  -9   1    7.91    1.11
 -15   9  -1    5.91    0.98
  15   9   1    7.05    1.06
  16  -9   1   11.18    1.39
  16   9   1   11.59    1.44
  15 -10  -1   12.23    1.44
  15  10  -1   11.99    1.45
 -15  10   1   13.20    1.47
  14 -10  -1   13.69    1.46
 -14  10   1   13.08    1.39
  14  10  -1    9.62    1.29
  13 -10  -1   -0.25    0.26
  13  10  -1   -0.10    0.26
 -13  10   1    0.19    0.33
  12 -10  -1    1.62    0.53
 -12  10   1    2.07    0.54
  12  10  -1    2.72    0.63
  11 -10  -1    7.87    1.01
 -11  10   1    8.22    0.97
  11  10  -1    8.61    1.07
  10 -10  -1    9.13    1.04
 -10  10   1    9.40    0.99
  10  10  -1    7.91    1.01
   9 -10  -1   12.31    1.05
   9  10  -1   12.83    1.28
  -9  10   1   11.36    0.95
   8 -10  -1   14.25    1.12
   8  10  -1   14.74    1.14
  -8  10   1   13.48    1.03
   7  10  -1    6.46    0.79
  -7  10   1    5.83    0.72
  -7  10   1    4.88    0.63
  -6  10   1   34.66    1.99
   6  10  -1   32.83    2.01
  -6  10   1   34.39    1.87
   5  10  -1   42.17    2.45
  -5  10   1   45.92    2.31
  -5  10   1   46.26    2.48
  -4  10   1   14.29    1.06
   4  10  -1   15.71    1.09
  -4  10   1   15.36    0.94
   3  10  -1   15.59    1.15
  -3  10   1   18.70    1.01
  -3  10   1   17.71    1.18
   2  10  -1   16.21    1.10
  -2  10   1   18.04    1.14
  -2  10   1   15.23    0.88
   1  10  -1    0.40    0.21
  -1  10   1    0.59    0.13
  -1  10   1    0.63    0.24
   0  10   1   30.42    1.74
   0  10  -1   27.12    1.69
   0  10  -1   30.10    1.41
  -1  10  -1    1.33    0.33
  -1  10  -1    2.14    0.25
   1  10   1    2.50    0.43
   2  10   1    4.00    0.55
  -2  10  -1    4.16    0.41
  -2  10  -1    5.07    0.62
  -3  10  -1   22.79    1.42
   3  10   1   22.89    1.44
  -3  10  -1   22.80    1.25
  -4  10  -1    1.47    0.28
  -4  10  -1    1.10    0.31
   4  10   1    2.21    0.42
  -5  10  -1   41.05    2.27
  -5  10  -1   40.42    2.14
   5  10   1   40.45    2.29
  -6  10  -1   32.23    1.82
   6  10   1   33.15    1.95
  -6  10  -1   32.04    1.90
   7  10   1    0.11    0.22
  -7  10  -1    0.06    0.21
   8 -10   1   16.97    1.27
   8  10   1   18.98    1.34
  -8  10  -1   16.75    1.21
   9 -10   1   46.69    2.67
  -9  10  -1   45.29    2.57
   9  10   1   46.62    2.70
  10 -10   1    0.07    0.23
  10  10   1    0.05    0.24
 -10  10  -1    0.16    0.26
  11 -10   1    9.51    1.11
  11  10   1    9.59    1.13
 -11  10  -1    9.72    1.08
  12 -10   1    1.24    0.47
  12  10   1    1.26    0.45
 -12  10  -1    1.54    0.49
  13 -10   1    0.54    0.43
  13  10   1    0.43    0.36
 -13  10  -1    0.89    0.42
  14 -10   1    0.96    0.47
 -14  10  -1    0.41    0.39
  14  10   1    0.91    0.45
  15 -10   1    1.46    0.54
 -15  10  -1    1.44    0.55
  15  10   1    0.97    0.52
  15 -11  -1    2.17    0.68
  15  11  -1    2.60    0.71
 -15  11   1    2.01    0.64
  14 -11  -1    4.65    0.86
 -14  11   1    3.74    0.80
  14  11  -1    4.30    0.86
  13 -11  -1   -0.03    0.31
 -13  11   1    0.47    0.39
  13  11  -1    0.10    0.34
  12 -11  -1    0.51    0.40
 -12  11   1    1.43    0.48
  12  11  -1    1.08    0.46
  11 -11  -1    0.40    0.33
  11  11  -1    0.59    0.36
 -11  11   1    0.41    0.29
  10 -11  -1    0.08    0.26
 -10  11   1    0.01    0.20
  10  11  -1   -0.02    0.24
   9 -11  -1    0.48    0.31
   9  11  -1    0.46    0.31
  -9  11   1    0.40    0.26
   8 -11  -1    2.17    0.49
  -8  11   1    1.21    0.35
   8  11  -1    1.68    0.45
  -7  11   1    4.84    0.71
   7  11  -1    4.96    0.73
  -7  11   1    6.53    0.71
  -6  11   1    0.12    0.18
  -6  11   1    0.25    0.24
   6  11  -1    0.07    0.20
   5  11  -1    2.74    0.50
  -5  11   1    2.95    0.42
  -5  11   1    2.25    0.47
  -4  11   1    0.07    0.18
  -4  11   1    0.05    0.14
   4  11  -1   -0.01    0.19
  -3  11   1    4.41    0.45
  -3  11   1    3.58    0.57
   3  11  -1    4.32    0.60
   2  11  -1    5.78    0.70
  -2  11   1    6.32    0.45
  -2  11   1    5.70    0.70
  -1  11   1    0.79    0.29
   1  11  -1    0.49    0.26
   0  11  -1   -0.03    0.16
   0  11   1    0.21    0.20
  -1  11  -1    3.81    0.57
   1  11   1    5.28    0.66
   2  11   1   15.11    1.11
  -2  11  -1   15.39    1.11
  -2  11  -1   15.90    0.89
   3  11   1    2.11    0.43
  -3  11  -1    2.20    0.44
  -3  11  -1    2.45    0.34
  -4  11  -1    0.00    0.14
   4  11   1   -0.19    0.12
  -4  11  -1   -0.09    0.17
   5  11   1    2.50    0.49
  -5  11  -1    2.44    0.46
  -5  11  -1    2.35    0.38
  -6  11  -1    6.32    0.69
  -6  11  -1    7.53    0.83
   6  11   1    5.26    0.74
  -7  11  -1    0.00    0.19
   7  11   1   -0.13    0.19
  -7  11  -1   -0.20    0.15
   8 -11   1    0.69    0.31
   8  11   1    0.72    0.36
  -8  11  -1    0.55    0.26
   9 -11   1   -0.05    0.23
   9  11   1    0.14    0.23
  -9  11  -1    0.03    0.21
  10 -11   1    2.34    0.53
  10  11   1    1.63    0.51
 -10  11  -1    2.28    0.54
  11 -11   1    0.65    0.37
  11  11   1    0.51    0.34
 -11  11  -1    0.26    0.30
  12 -11   1    2.09    0.57
 -12  11  -1    2.21    0.57
  12  11   1    1.99    0.56
  13 -11   1    0.28    0.34
 -13  11  -1   -0.02    0.32
  13  11   1    0.27    0.37
  14 -11   1    1.28    0.54
  14  11   1    1.36    0.55
 -14  11  -1    0.74    0.43
  15 -11   1    1.27    0.53
  15  11   1    0.52    0.45
  14 -12  -1   17.47    1.77
  14  12  -1   15.04    1.67
 -14  12   1   18.38    1.52
  13 -12  -1    0.20    0.33
  13  12  -1    0.29    0.40
 -13  12   1   -0.28    0.26
  12 -12  -1    0.81    0.45
 -12  12   1    0.91    0.42
  12  12  -1    1.03    0.49
  11 -12  -1    0.82    0.40
 -11  12   1    0.63    0.34
  11  12  -1    0.48    0.37
  10 -12  -1    6.10    0.92
 -10  12   1    6.57    0.85
  10  12  -1    6.40    0.94
   9 -12  -1    7.95    0.99
   9  12  -1    7.58    1.00
  -9  12   1    6.98    0.85
   8  12  -1    1.74    0.46
  -8  12   1    1.41    0.37
   7  12  -1    7.43    0.92
  -7  12   1    9.13    0.88
  -7  12   1    7.72    0.91
   6  12  -1   38.30    2.26
  -6  12   1   36.42    2.02
  -6  12   1   36.80    2.22
   5  12  -1   18.25    1.33
  -5  12   1   18.50    1.32
  -5  12   1   17.96    1.12
   4  12  -1    0.53    0.27
  -4  12   1    0.11    0.20
  -3  12   1   10.73    1.06
   3  12  -1    9.79    1.00
  -2  12   1   36.58    2.18
   2  12  -1   37.91    2.19
   1  12  -1    3.68    0.59
  -1  12   1    4.39    0.64
   0  12   1    3.17    0.53
   0  12  -1    1.52    0.39
  -1  12  -1   -0.11    0.15
   1  12   1   -0.05    0.16
  -2  12  -1    9.70    0.95
   2  12   1    6.68    0.82
  -3  12  -1   19.76    1.35
   3  12   1   19.10    1.35
  -4  12  -1    5.95    0.77
   4  12   1    5.35    0.73
  -4  12  -1    7.09    0.57
   5  12   1   38.92    2.29
  -5  12  -1   37.14    2.23
  -5  12  -1   38.21    2.04
  -6  12  -1   29.95    1.70
   6  12   1   29.75    1.89
  -6  12  -1   28.73    1.85
  -7  12  -1    0.28    0.23
  -7  12  -1    0.23    0.22
   7  12   1    0.49    0.28
   8 -12   1   18.69    1.38
   8  12   1   17.90    1.38
  -8  12  -1   16.27    1.20
   9 -12   1   15.90    1.32
  -9  12  -1   17.77    1.27
   9  12   1   16.45    1.35
  10 -12   1    0.11    0.30
  10  12   1    0.61    0.39
 -10  12  -1    0.49    0.34
  11 -12   1    5.93    0.93
  11  12   1    6.75    0.99
 -11  12  -1    6.07    0.86
  12 -12   1    0.46    0.38
 -12  12  -1    0.82    0.40
  12  12   1    0.71    0.42
  13 -12   1    1.12    0.56
  13  12   1    0.65    0.49
 -13  12  -1    0.68    0.40
  14 -12   1    6.74    1.04
 -14  12  -1    3.31    0.75
  14  12   1    9.72    1.28
  14 -13  -1    2.24    0.71
 -14  13   1    2.09    0.57
  13 -13  -1    0.67    0.45
  13  13  -1    0.05    0.36
 -13  13   1    0.88    0.43
  12 -13  -1    6.67    1.05
 -12  13   1    6.55    0.93
  12  13  -1    8.63    1.19
  11 -13  -1    1.48    0.50
 -11  13   1    1.18    0.40
  11  13  -1    1.93    0.59
  10 -13  -1    4.16    0.79
  10  13  -1    4.29    0.81
 -10  13   1    5.20    0.73
   9 -13  -1   -0.04    0.25
   9  13  -1   -0.33    0.22
  -9  13   1    0.29    0.23
  -8  13   1    7.84    0.84
   8  13  -1    6.12    0.91
  -7  13   1   22.58    1.57
   7  13  -1   19.42    1.52
  -7  13   1   21.95    1.37
  -6  13   1    1.34    0.39
   6  13  -1    0.36    0.31
  -5  13   1   46.91    2.72
   5  13  -1   47.75    2.73
  -4  13   1   34.36    2.18
   4  13  -1   38.62    2.23
   3  13  -1    9.57    1.05
  -3  13   1   12.66    1.02
   2  13  -1    2.79    0.53
  -2  13   1    2.26    0.49
   1  13  -1   27.30    1.72
  -1  13   1   25.00    1.70
   0  13   1   -0.05    0.17
   0  13  -1    0.13    0.21
  -1  13  -1    0.45    0.29
   1  13   1    0.53    0.29
   2  13   1    0.05    0.20
  -2  13  -1    0.01    0.24
   3  13   1    0.68    0.31
  -3  13  -1    0.76    0.33
  -4  13  -1   19.97    1.41
   4  13   1   18.54    1.38
  -5  13  -1   19.50    1.40
   5  13   1   18.50    1.38
  -6  13  -1    7.96    0.97
   6  13   1    7.77    0.97
  -7  13  -1    1.87    0.47
   7  13   1    1.88    0.49
  -7  13  -1    2.06    0.43
   8  13   1    5.45    0.85
  -8  13  -1    5.40    0.71
   9 -13   1   -0.08    0.23
   9  13   1    0.18    0.26
  -9  13  -1    0.11    0.25
  10 -13   1    6.94    0.98
  10  13   1    6.37    0.95
 -10  13  -1    8.20    0.95
  11 -13   1    0.27    0.34
  11  13   1    0.45    0.39
 -11  13  -1    0.14    0.31
  12 -13   1    4.02    0.80
 -12  13  -1    4.50    0.77
  12  13   1    4.55    0.88
  13 -13   1    0.89    0.47
 -13  13  -1    1.75    0.55
  13  13   1    1.83    0.60
 -14  13  -1    6.97    1.04
  13 -14  -1   -0.12    0.37
  13  14  -1    0.04    0.41
 -13  14   1    0.12    0.33
  12 -14  -1    0.20    0.41
  12  14  -1    0.50    0.42
 -12  14   1    0.16    0.30
  11 -14  -1   -0.01    0.29
 -11  14   1    0.25    0.30
  11  14  -1    0.08    0.31
  10 -14  -1    2.56    0.64
  10  14  -1    5.38    0.88
   9 -14  -1    0.72    0.42
   9  14  -1    0.47    0.35
   8  14  -1    0.93    0.40
  -8  14   1    1.44    0.45
   7  14  -1    0.72    0.38
  -7  14   1    0.29    0.33
  -6  14   1    1.19    0.44
   6  14  -1    1.04    0.39
   5  14  -1    0.52    0.30
  -5  14   1   -0.23    0.23
   4  14  -1    0.07    0.26
  -4  14   1    0.04    0.21
  -3  14   1   11.42    1.17
   3  14  -1   10.77    1.15
   2  14  -1    2.15    0.49
  -2  14   1    2.95    0.58
  -1  14   1    2.16    0.50
   1  14  -1    2.24    0.53
   0  14  -1    0.04    0.22
   0  14   1   -0.11    0.21
   1  14   1    1.67    0.47
  -1  14  -1    1.08    0.39
  -2  14  -1    0.25    0.25
   2  14   1    0.44    0.30
  -3  14  -1    0.23    0.25
   3  14   1   -0.08    0.20
  -4  14  -1   24.22    1.62
   4  14   1   20.02    1.53
   5  14   1    1.77    0.51
  -5  14  -1    2.29    0.57
  -6  14  -1    2.69    0.58
   6  14   1    3.26    0.65
  -7  14  -1    0.41    0.31
   7  14   1    0.06    0.24
   8  14   1   22.23    1.69
   9 -14   1    3.86    0.73
   9  14   1    3.81    0.74
  10 -14   1    1.45    0.48
  10  14   1    1.48    0.55
  11 -14   1    0.05    0.31
 -11  14  -1    0.31    0.30
  11  14   1    0.69    0.40
  12 -14   1    3.58    0.78
  12  14   1    5.19    0.91
 -12  14  -1    3.67    0.72
  13 -14   1    0.10    0.37
 -13  14  -1    0.11    0.39
  12 -15  -1    0.10    0.40
  12  15  -1    0.86    0.48
  11 -15  -1    0.47    0.44
  11  15  -1    1.62    0.60
  10 -15  -1    5.71    0.96
  10  15  -1    5.62    0.96
   9 -15  -1    5.24    0.93
   9  15  -1    4.66    0.88
   8  15  -1    4.44    0.80
  -8  15   1    4.12    0.77
  -7  15   1    4.78    0.80
   7  15  -1    4.59    0.83
   6  15  -1   -0.19    0.22
  -6  15   1    0.07    0.27
   5  15  -1   19.15    1.46
  -5  15   1   17.46    1.43
  -4  15   1    9.80    1.14
   4  15  -1   11.01    1.21
   3  15  -1    1.14    0.41
  -3  15   1    1.72    0.50
   2  15  -1   29.86    1.95
  -2  15   1   27.91    1.92
  -1  15   1   16.95    1.37
   1  15  -1   18.26    1.41
   0  15   1    0.04    0.26
   0  15  -1   -0.14    0.21
  -1  15  -1    8.74    1.07
   1  15   1   10.65    1.16
  -2  15  -1   28.07    1.95
   2  15   1   31.36    2.02
   3  15   1    0.48    0.37
  -3  15  -1    0.45    0.34
   4  15   1    9.99    1.15
   5  15   1    4.50    0.77
  -5  15  -1    4.48    0.77
   6  15   1    3.47    0.70
  -6  15  -1    2.69    0.60
  -7  15  -1   27.58    1.89
   7  15   1   24.64    1.85
   8  15   1    7.01    1.02
   9 -15   1    4.96    0.87
   9  15   1    4.87    0.89
  10 -15   1   14.83    1.66
  10  15   1   23.00    1.74
  11 -15   1    9.27    1.24
  11  15   1    9.49    1.28
  12 -15   1    0.50    0.49
  11 -16  -1    5.14    0.97
  11  16  -1    6.64    1.23
  10 -16  -1   -0.12    0.34
  10  16  -1   -0.33    0.34
   9 -16  -1    8.11    1.17
   9  16  -1    9.89    1.30
  -8  16   1    2.25    0.63
   8  16  -1    2.53    0.64
   7  16  -1    2.71    0.67
  -7  16   1    3.13    0.68
  -6  16   1    1.87    0.56
   6  16  -1    0.29    0.29
   5  16  -1   -0.27    0.25
  -5  16   1   -0.07    0.26
  -4  16   1    0.12    0.31
   4  16  -1    0.85    0.42
  -3  16   1    1.41    0.48
   3  16  -1    1.17    0.44
  -2  16   1    0.08    0.31
   2  16  -1    0.48    0.36
   1  16  -1    3.64    0.69
  -1  16   1    6.29    0.90
   0  16  -1   28.09    1.96
   0  16   1   28.96    1.98
  -1  16  -1    1.60    0.49
   1  16   1    0.81    0.40
   2  16   1    0.36    0.35
  -2  16  -1    0.44    0.34
   3  16   1    7.04    0.98
  -3  16  -1    6.26    0.92
   4  16   1    8.86    1.12
  -4  16  -1   10.03    1.17
  -5  16  -1   -0.06    0.27
   5  16   1    0.25    0.31
   6  16   1    0.07    0.31
  -6  16  -1   -0.22    0.21
  -7  16  -1    4.62    0.83
   7  16   1    3.89    0.76
   8  16   1    2.83    0.69
   9 -16   1    2.35    0.67
   9  16   1    3.08    0.73
  10 -16   1   -0.16    0.36
  10  16   1    0.80    0.46
  11 -16   1    9.16    1.27
   9 -17  -1    0.12    0.39
   9  17  -1    0.12    0.41
   8  17  -1    5.87    0.98
  -8  17   1    6.26    1.03
   7  17  -1   10.80    1.32
  -7  17   1    9.80    1.29
  -6  17   1    0.60    0.38
   6  17  -1    0.55    0.47
   5  17  -1   -0.23    0.35
  -5  17   1    0.01    0.30
   4  17  -1   11.62    1.33
  -4  17   1   12.44    1.39
   3  17  -1    4.35    0.81
  -3  17   1    6.01    0.96
   2  17  -1   -0.09    0.27
  -2  17   1   -0.11    0.24
   1  17  -1    0.45    0.36
  -1  17   1    0.06    0.34
   0  17  -1   -0.46    0.22
   0  17   1   -0.26    0.23
  -1  17  -1    2.74    0.67
   1  17   1    1.79    0.56
  -2  17  -1    9.12    1.15
   2  17   1    7.82    1.09
  -3  17  -1    4.64    0.82
   3  17   1    2.73    0.68
  -4  17  -1    8.27    1.12
   4  17   1   12.66    1.37
  -5  17  -1    4.62    0.82
   5  17   1    3.50    0.75
  -6  17  -1    1.43    0.51
   6  17   1    1.94    0.60
   7  17   1   12.79    1.51
  -7  17  -1   14.05    1.49
   8  17   1    0.02    0.37
   9 -17   1    0.04    0.35
   9  17   1    0.15    0.35
   8  18  -1    6.97    1.13
  -8  18   1    8.58    1.23
   7  18  -1    0.30    0.41
  -7  18   1   -0.01    0.36
   6  18  -1    8.44    1.23
  -6  18   1    8.27    1.19
  -5  18   1    6.30    1.04
   5  18  -1    4.66    0.91
   4  18  -1    0.32    0.35
  -4  18   1    0.24    0.37
  -3  18   1   16.36    1.69
   3  18  -1   16.74    1.70
  -2  18   1    0.55    0.40
   2  18  -1    0.97    0.47
   1  18  -1    4.23    0.80
  -1  18   1    3.86    0.80
   0  18   1   12.21    1.40
   0  18  -1   12.49    1.41
  -1  18  -1    0.67    0.42
   1  18   1    0.05    0.29
   2  18   1    8.90    1.23
  -2  18  -1   15.61    1.58
   3  18   1   29.48    2.14
  -3  18  -1   28.37    2.09
   4  18   1    0.95    0.48
  -4  18  -1    0.92    0.49
   5  18   1    1.45    0.56
  -5  18  -1    2.97    0.70
  -6  18  -1   11.83    1.41
   6  18   1   11.07    1.39
   7  18   1    1.79    0.62
  -7  18  -1    1.19    0.51
  -6  19   1    0.55    0.44
   6  19  -1    0.19    0.52
  -5  19   1    1.46    0.55
   5  19  -1    0.37    0.44
   4  19  -1    2.48    0.70
  -4  19   1    3.88    0.87
   3  19  -1    2.39    0.66
  -3  19   1    3.13    0.75
   2  19  -1    0.40    0.41
  -2  19   1    0.83    0.43
   1  19  -1    0.09    0.31
  -1  19   1   -0.12    0.30
   0  19   1    0.87    0.50
   0  19  -1    1.13    0.51
  -1  19  -1    3.71    0.78
   1  19   1    4.99    0.92
  -2  19  -1    0.85    0.47
   2  19   1    1.16    0.52
   3  19   1    0.75    0.48
  -3  19  -1    0.09    0.35
   4  19   1    1.26    0.53
  -4  19  -1    1.10    0.55
   5  19   1    4.09    0.90
  -5  19  -1    5.08    0.93
   2  20  -1    0.57    0.50
   1  20  -1    2.09    0.69
  -1  20   1    2.43    0.72
   0  20   1    0.67    0.47
   0  20  -1    0.49    0.44
   1  20   1    0.95    0.57
  -1  20  -1    1.88    0.62
 -18   0   2    0.37    0.41
  18   0  -2    0.62    0.45
  17   0  -2    5.71    0.94
 -17   0   2    6.94    0.94
  16   0  -2    3.94    0.76
 -16   0   2    2.59    0.59
 -15   0   2   21.44    1.53
  15   0  -2   20.28    1.59
  14   0  -2   -0.04    0.20
 -14   0   2    0.05    0.24
  13   0  -2    0.16    0.24
 -13   0   2    0.84    0.31
  12   0  -2   45.29    2.53
 -12   0   2   42.79    2.42
 -11   0   2   39.71    2.25
  11   0  -2   43.06    2.37
 -10   0   2   14.82    1.07
  10   0  -2   19.05    1.19
  -9   0   2   61.55    3.14
   9   0  -2   64.44    3.24
   8   0  -2   48.45    2.59
  -8   0   2   51.24    2.53
   7   0  -2    3.88    0.47
  -7   0   2    3.95    0.45
  -6   0   2   93.72    4.28
   6   0  -2   89.00    4.37
  -5   0   2  104.15    4.81
   5   0  -2  105.24    4.92
  -4   0   2    3.53    0.30
   4   0  -2    4.36    0.34
  -3   0   2   13.51    0.74
   3   0  -2   14.91    0.78
   2   0  -2    0.48    0.13
  -2   0   2    0.78    0.14
  -1   0   2   20.24    1.14
   1   0  -2   26.59    1.16
  -1   0  -2   17.98    0.77
   1   0   2   13.62    0.73
  -2   0  -2   39.38    1.76
   2   0   2   35.28    1.75
  -3   0  -2  226.77   10.29
   3   0   2  233.81   10.47
  -4   0  -2    1.00    0.20
   4   0   2    1.38    0.21
  -5   0  -2   89.95    4.55
   5   0   2  106.59    4.65
   6   0   2   28.63    1.51
  -6   0  -2   26.53    1.47
   7   0   2   51.56    2.57
  -7   0  -2   48.92    2.53
   8   0   2   59.41    3.05
  -8   0  -2   60.85    3.03
  -9   0  -2   29.49    1.70
   9   0   2   29.89    1.73
 -10   0  -2   10.72    0.85
  10   0   2   10.33    0.84
 -11   0  -2   56.83    3.13
  11   0   2   63.51    3.24
  12   0   2    1.66    0.42
 -12   0  -2    2.31    0.46
  13   0   2    0.77    0.36
 -13   0  -2    0.56    0.31
  14   0   2   29.46    1.95
 -14   0  -2   29.11    1.91
  15   0   2    3.39    0.68
 -15   0  -2    3.81    0.71
  16   0   2    2.75    0.62
 -16   0  -2    1.76    0.53
  17   0   2   19.82    1.63
 -17   0  -2   20.43    1.63
  18   0   2    2.26    0.71
  18  -1  -2    0.66    0.47
 -18  -1   2    0.67    0.40
 -18   1   2   -0.02    0.31
  18   1  -2   -0.25    0.31
  17  -1  -2    0.17    0.32
 -17  -1   2    0.26    0.31
 -17   1   2   -0.07    0.34
  17   1  -2    0.24    0.39
 -16  -1   2    2.32    0.54
  16  -1  -2    1.71    0.55
 -16   1   2    1.74    0.50
  16   1  -2    2.16    0.60
  15  -1  -2    0.66    0.38
 -15  -1   2    0.12    0.29
 -15   1   2   -0.06    0.22
  15   1  -2    0.23    0.33
  14  -1  -2    6.52    0.88
 -14  -1   2    5.45    0.75
  14   1  -2    5.84    0.84
 -14   1   2    5.24    0.76
  13  -1  -2    8.95    1.02
 -13  -1   2    9.04    0.95
 -13   1   2    9.28    0.99
  13   1  -2   10.22    1.08
  12  -1  -2    1.64    0.43
 -12  -1   2    2.16    0.42
  12   1  -2    2.09    0.47
 -12   1   2    1.82    0.40
  11  -1  -2   14.16    1.09
 -11  -1   2   14.96    1.04
 -11   1   2   14.72    1.06
  11   1  -2   14.67    1.10
  10  -1  -2   32.49    1.83
 -10  -1   2   27.36    1.69
 -10   1   2   32.86    1.78
  10   1  -2   30.09    1.81
  -9  -1   2    3.25    0.44
   9  -1  -2    2.92    0.47
  -9   1   2    4.02    0.52
   9   1  -2    2.68    0.44
   8  -1  -2    0.19    0.15
  -8  -1   2    0.02    0.11
  -8   1   2    0.19    0.15
   8   1  -2   -0.06    0.10
   7  -1  -2   13.43    0.88
  -7  -1   2   13.21    0.82
   7   1  -2   12.83    0.88
  -7   1   2   13.08    0.85
   6  -1  -2    5.63    0.55
  -6  -1   2    5.02    0.42
  -6   1   2    4.94    0.50
   6   1  -2    5.09    0.53
  -5  -1   2    3.70    0.31
   5  -1  -2    3.64    0.41
   5   1  -2    3.17    0.38
  -5   1   2    3.85    0.40
   4  -1  -2    6.05    0.45
  -4  -1   2    6.45    0.42
  -4   1   2    6.96    0.46
   4   1  -2    6.85    0.47
  -3  -1   2    6.02    0.37
   3  -1  -2    5.68    0.40
   3   1  -2    6.60    0.42
  -3   1   2    6.01    0.39
  -2  -1   2    5.30    0.30
   2  -1  -2    4.96    0.32
   2   1  -2    5.70    0.34
  -2   1   2    5.15    0.32
  -1  -1   2   62.03    2.46
  -1   1   2   46.23    2.46
   1   1  -2   55.28    2.51
   0  -1  -2    0.45    0.07
   0   1  -2    0.47    0.05
   0   1   2    0.09    0.03
  -1  -1  -2   17.76    0.82
  -1   1  -2   16.87    0.81
   1   1   2   16.29    0.81
  -1   1  -2   16.48    0.83
  -2  -1  -2    2.62    0.22
   2  -1   2    2.86    0.21
   2   1   2    3.02    0.22
  -2   1  -2    2.96    0.24
   3  -1   2    3.92    0.30
  -3  -1  -2    3.84    0.31
  -3   1  -2    4.42    0.33
   3   1   2    3.79    0.30
   4  -1   2    0.25    0.11
  -4  -1  -2    0.16    0.09
  -4   1  -2    0.41    0.14
   4   1   2    0.33    0.12
  -5  -1  -2    0.00    0.09
   5  -1   2   -0.01    0.08
   5   1   2   -0.13    0.07
  -5   1  -2    0.14    0.12
   6  -1   2   14.92    0.89
  -6  -1  -2   13.15    0.85
   6   1   2   14.69    0.90
  -6   1  -2   14.09    0.90
  -7  -1  -2    0.24    0.14
   7  -1   2    0.01    0.11
   7   1   2    0.30    0.14
  -7   1  -2   -0.04    0.09
   8  -1   2   10.99    0.81
  -8  -1  -2   11.01    0.80
   8   1   2   12.36    0.84
  -8   1  -2   10.56    0.81
   9  -1   2    5.62    0.65
  -9  -1  -2    6.93    0.70
   9   1   2    5.46    0.64
  -9   1  -2    4.06    0.56
  10  -1   2   14.57    1.04
 -10  -1  -2   14.22    1.01
  10   1   2   13.99    1.04
 -10   1  -2   13.86    1.02
 -11  -1  -2    3.44    0.56
  11  -1   2    4.67    0.64
  11   1   2    3.87    0.60
 -11   1  -2    4.42    0.65
 -12  -1  -2    0.35    0.22
  12  -1   2    0.50    0.27
  12   1   2    0.66    0.30
 -12   1  -2    0.51    0.29
 -13  -1  -2    3.45    0.61
  13  -1   2    5.87    0.80
  13   1   2    4.46    0.70
 -13   1  -2    4.55    0.72
 -14  -1  -2    0.80    0.37
  14  -1   2    0.98    0.37
  14   1   2    0.73    0.34
 -14   1  -2    0.30    0.30
 -15  -1  -2    1.01    0.39
  15  -1   2    1.59    0.49
 -15   1  -2    1.22    0.45
  15   1   2    1.34    0.48
 -16  -1  -2    2.16    0.58
  16  -1   2    1.10    0.46
  16   1   2    1.53    0.53
 -16   1  -2    2.13    0.59
 -17  -1  -2    3.65    0.73
  17  -1   2    3.16    0.70
  17   1   2    3.46    0.76
 -17   1  -2    1.54    0.54
  18  -1   2    1.16    0.54
  18   1   2    1.67    0.59
 -18  -2   2    0.68    0.38
  18  -2  -2    1.34    0.54
  18   2  -2    0.42    0.40
 -18   2   2    0.82    0.49
  17  -2  -2    4.89    0.88
 -17  -2   2    3.44    0.69
  17   2  -2    4.41    0.85
 -17   2   2    3.70    0.74
  16  -2  -2    5.75    0.90
 -16  -2   2    5.14    0.77
  16   2  -2    4.42    0.82
 -16   2   2    4.62    0.77
  15  -2  -2    5.67    0.88
 -15  -2   2    4.55    0.70
 -15   2   2    3.88    0.69
  15   2  -2    4.58    0.79
  14  -2  -2    0.21    0.26
 -14  -2   2   -0.12    0.16
 -14   2   2   -0.01    0.22
  14   2  -2    0.11    0.25
 -13  -2   2    1.52    0.38
  13  -2  -2    1.37    0.43
  13   2  -2    1.96    0.49
 -13   2   2    0.98    0.35
 -12  -2   2    9.56    0.79
  12  -2  -2    7.94    0.92
  12   2  -2    9.59    1.01
 -12   2   2    8.77    0.94
  11  -2  -2    5.46    0.71
 -11  -2   2    4.97    0.62
  11   2  -2    4.70    0.67
 -11   2   2    5.19    0.69
 -10  -2   2   33.21    1.74
  10  -2  -2   29.43    1.80
  10   2  -2   30.07    1.83
 -10   2   2   29.84    1.77
   9  -2  -2   38.36    2.00
  -9  -2   2   31.62    1.84
   9   2  -2   35.17    1.98
  -9   2   2   35.31    1.93
  -8  -2   2   10.81    0.74
   8  -2  -2   11.35    0.82
   8   2  -2   11.40    0.83
  -8   2   2   10.65    0.79
   7  -2  -2   15.85    0.96
  -7  -2   2   15.18    0.88
  -7   2   2   13.34    0.90
   7   2  -2   13.47    0.94
   6  -2  -2   10.97    0.75
  -6  -2   2   12.13    0.70
   6   2  -2    9.95    0.74
  -6   2   2   11.45    0.74
  -5  -2   2   17.67    0.98
   5  -2  -2   19.79    1.07
   5   2  -2   19.52    1.08
  -5   2   2   17.60    1.03
   4  -2  -2   41.73    2.08
  -4  -2   2   41.20    1.98
  -4   2   2   42.61    2.04
   4   2  -2   42.88    2.09
  -3  -2   2   28.53    1.30
   3  -2  -2   27.19    1.38
   3   2  -2   26.90    1.38
  -3   2   2   26.27    1.34
  -2  -2   2   11.51    0.58
   2   2  -2   11.50    0.64
  -2   2   2   12.08    0.65
  -2   2   2   11.93    0.63
   1   2  -2    1.14    0.14
  -1   2   2    1.27    0.15
  -1   2   2    1.52    0.15
   0   2   2  157.55    7.07
   0   2   2  158.69    6.91
   0   2  -2  150.05    7.06
   0   2  -2  156.83    6.92
  -1  -2  -2   33.65    1.62
   1   2   2   37.87    1.68
  -1   2  -2   33.65    1.66
  -1   2  -2   35.92    1.65
  -2  -2  -2   44.08    2.08
  -2   2  -2   46.80    2.14
   2   2   2   45.26    2.15
  -2   2  -2   44.43    2.13
   3  -2   2    6.05    0.41
  -3  -2  -2    6.10    0.39
   3   2   2    5.87    0.41
  -3   2  -2    5.82    0.42
  -4  -2  -2    9.56    0.59
   4  -2   2   10.69    0.63
  -4   2  -2    9.58    0.63
   4   2   2    9.40    0.62
  -5  -2  -2    1.33    0.23
   5  -2   2    1.24    0.23
  -5   2  -2    1.31    0.25
   5   2   2    0.93    0.21
   6  -2   2   17.45    1.07
  -6  -2  -2   18.78    1.05
  -6   2  -2   19.59    1.11
   6   2   2   17.75    1.08
   7  -2   2    0.14    0.13
  -7  -2  -2    0.60    0.19
   7   2   2   -0.02    0.12
  -7   2  -2    0.26    0.16
   8  -2   2    0.22    0.17
  -8  -2  -2    0.14    0.15
   8   2   2    0.10    0.15
  -8   2  -2    0.16    0.16
  -9  -2  -2   -0.13    0.09
   9  -2   2   -0.10    0.15
  -9   2  -2    0.07    0.15
   9   2   2   -0.04    0.13
 -10  -2  -2    4.42    0.57
  10  -2   2    3.11    0.50
 -10   2  -2    3.00    0.51
  10   2   2    3.67    0.55
 -11  -2  -2   30.03    1.77
  11  -2   2   31.87    1.86
 -11   2  -2   31.80    1.85
  11   2   2   26.53    1.78
 -12  -2  -2    0.40    0.24
  12  -2   2    0.78    0.32
  12   2   2    0.33    0.25
 -12   2  -2    0.25    0.26
  13  -2   2    3.80    0.64
 -13  -2  -2    2.25    0.50
  13   2   2    3.00    0.58
 -13   2  -2    2.20    0.52
 -14  -2  -2   44.65    2.51
  14  -2   2   39.45    2.52
 -14   2  -2   45.04    2.59
  14   2   2   41.24    2.56
  15  -2   2    9.35    1.15
 -15  -2  -2    8.65    1.03
 -15   2  -2    8.88    1.13
  15   2   2    9.92    1.17
 -16  -2  -2    0.55    0.37
  16  -2   2   -0.04    0.28
 -16   2  -2    0.14    0.34
  16   2   2   -0.26    0.29
 -17  -2  -2    2.71    0.61
  17   2   2    3.22    0.76
 -17   2  -2    2.69    0.69
  18  -3  -2   10.13    1.28
 -18  -3   2    7.68    1.05
  18   3  -2    8.14    1.20
 -17  -3   2    0.33    0.30
  17  -3  -2    0.09    0.37
  17   3  -2    0.27    0.38
 -17   3   2   -0.06    0.31
 -16  -3   2   20.45    1.48
  16  -3  -2   19.78    1.62
 -16   3   2   19.91    1.57
  16   3  -2   21.13    1.65
 -15  -3   2    0.73    0.35
 -15   3   2    1.97    0.50
  15   3  -2    1.45    0.49
  14  -3  -2   11.89    1.23
 -14  -3   2   10.32    1.03
 -14   3   2   11.03    1.15
  14   3  -2   10.31    1.18
  13  -3  -2   12.35    1.23
 -13  -3   2   11.02    0.91
 -13   3   2   11.22    1.13
  13   3  -2   10.17    1.14
 -12  -3   2   16.25    1.13
  12  -3  -2   16.85    1.26
  12   3  -2   17.50    1.28
 -12   3   2   16.06    1.22
  11  -3  -2   23.51    1.58
 -11  -3   2   27.48    1.51
  11   3  -2   25.06    1.61
 -11   3   2   22.24    1.52
 -10  -3   2   70.76    3.61
  10  -3  -2   78.75    3.83
  10   3  -2   70.97    3.79
 -10   3   2   76.34    3.74
  -9  -3   2   10.23    0.73
   9  -3  -2   11.41    0.84
  -9   3   2   10.47    0.80
   9   3  -2    8.97    0.79
  -8  -3   2    4.64    0.49
   8  -3  -2    4.03    0.54
   8   3  -2    5.41    0.62
  -8   3   2    6.02    0.63
  -7  -3   2   26.54    1.46
   7  -3  -2   28.16    1.59
  -7   3   2   30.95    1.58
   7   3  -2   27.30    1.59
  -6  -3   2   45.94    2.20
   6  -3  -2   46.49    2.34
  -6   3   2   47.90    2.30
   6   3  -2   41.81    2.33
  -5  -3   2   56.55    2.63
   5  -3  -2   56.97    2.78
  -5   3   2   60.43    2.74
   5   3  -2   51.43    2.77
  -4  -3   2   11.82    0.68
   4   3  -2   13.50    0.80
  -4   3   2   14.09    0.77
  -3  -3   2    0.02    0.06
  -3   3   2   -0.01    0.08
  -3   3   2   -0.13    0.07
   3   3  -2   -0.13    0.06
  -2  -3   2  244.08   10.90
  -2   3   2  229.07   11.20
  -2   3   2  240.85   10.97
   2   3  -2  273.26   11.23
  -1   3   2   88.15    4.31
  -1   3   2   87.29    4.19
   1   3  -2   95.34    4.16
   1   3  -2  102.99    4.33
   0   3   2   77.22    3.43
   0   3  -2   74.72    3.44
   0   3  -2   77.82    3.55
   0   3   2   75.19    3.55
  -1  -3  -2  651.91   29.89
  -1   3  -2  683.61   29.88
  -1   3  -2  655.58   30.31
   1   3   2  703.22   30.33
  -2  -3  -2   76.15    3.23
  -2   3  -2   73.26    3.33
  -2   3  -2   67.96    3.28
   2   3   2   66.84    3.33
  -3  -3  -2   47.42    2.12
  -3   3  -2   45.17    2.19
  -3   3  -2   46.42    2.19
   3   3   2   41.45    2.19
   4  -3   2  146.09    6.70
  -4  -3  -2  148.54    6.53
  -4   3  -2  150.66    6.61
   4   3   2  133.08    6.69
  -5  -3  -2  100.05    4.67
   5  -3   2  104.18    4.80
   5   3   2   95.26    4.80
  -5   3  -2  106.30    4.76
  -6  -3  -2   64.82    3.10
   6  -3   2   65.88    3.21
  -6   3  -2   60.71    3.17
   6   3   2   68.47    3.23
  -7  -3  -2   39.29    2.02
   7  -3   2   39.54    2.10
   7   3   2   40.75    2.12
  -7   3  -2   38.46    2.10
  -8  -3  -2   16.94    1.04
   8  -3   2   16.08    1.07
  -8   3  -2   16.89    1.10
   8   3   2   16.32    1.10
  -9  -3  -2    3.14    0.45
   9  -3   2    2.27    0.45
  -9   3  -2    4.28    0.57
   9   3   2    3.54    0.54
 -10  -3  -2   26.41    1.55
  10  -3   2   26.81    1.63
  10   3   2   26.29    1.64
 -10   3  -2   25.10    1.61
 -11  -3  -2   -0.13    0.20
 -11  -3  -2   -0.10    0.17
  11  -3   2   -0.12    0.19
  11   3   2    0.11    0.23
 -11   3  -2    0.29    0.21
 -12  -3  -2   19.71    1.32
  12  -3   2   21.62    1.44
  12   3   2   18.13    1.37
 -12   3  -2   18.21    1.38
  13  -3   2   22.29    1.62
 -13  -3  -2   25.14    1.60
 -13   3  -2   25.24    1.69
  13   3   2   23.89    1.67
 -14  -3  -2    2.70    0.53
  14  -3   2    2.78    0.61
 -14   3  -2    2.64    0.59
  14   3   2    2.75    0.62
 -15  -3  -2   16.80    1.32
  15  -3   2   16.52    1.38
  15   3   2   16.69    1.40
 -15   3  -2   18.04    1.45
  16  -3   2   18.98    1.51
 -16  -3  -2   17.84    1.39
 -16   3  -2   18.32    1.52
  16   3   2   16.30    1.66
 -17  -3  -2    0.77    0.43
  17  -3   2    0.16    0.37
 -17   3  -2    0.24    0.39
  17   3   2    0.26    0.40
  18  -4  -2    0.42    0.38
  17  -4  -2    1.55    0.56
  17   4  -2    0.75    0.44
 -17   4   2    0.15    0.36
 -16  -4   2   -0.23    0.20
  16  -4  -2    0.20    0.31
  16   4  -2    0.49    0.43
 -16   4   2   -0.16    0.30
  15  -4  -2    3.05    0.66
 -15  -4   2    4.06    0.68
 -15   4   2    4.16    0.75
  15   4  -2    3.20    0.71
  14  -4  -2    1.02    0.42
 -14  -4   2    1.08    0.36
 -14   4   2    1.63    0.47
  14   4  -2    1.42    0.46
  13  -4  -2    6.55    0.85
 -13  -4   2    4.38    0.61
  13   4  -2    4.17    0.72
 -13   4   2    4.87    0.73
 -12  -4   2   -0.05    0.14
  12  -4  -2    0.08    0.26
  12   4  -2   -0.04    0.21
 -12   4   2    0.09    0.23
 -11  -4   2    5.65    0.65
  11  -4  -2    7.36    0.84
 -11   4   2    6.88    0.80
  11   4  -2    6.54    0.82
 -10  -4   2   -0.03    0.14
  10  -4  -2    0.07    0.17
 -10   4   2    0.02    0.16
  10   4  -2   -0.17    0.16
  -9  -4   2   -0.18    0.11
   9  -4  -2    0.28    0.19
  -9   4   2   -0.08    0.14
   9   4  -2   -0.11    0.12
   8  -4  -2    3.22    0.48
  -8  -4   2    2.76    0.37
  -8   4   2    2.91    0.44
   8   4  -2    3.70    0.51
  -7  -4   2    1.22    0.23
   7  -4  -2    1.51    0.31
  -7   4   2    0.99    0.27
   7   4  -2    1.56    0.33
  -6  -4   2    0.80    0.17
   6  -4  -2    1.03    0.25
   6   4  -2    0.61    0.21
  -6   4   2    0.79    0.24
   5  -4  -2   10.94    0.78
  -5  -4   2   12.59    0.68
   5   4  -2   12.79    0.81
  -5   4   2   13.19    0.79
  -4  -4   2    4.37    0.28
  -4   4   2    4.28    0.36
   4   4  -2    4.27    0.44
  -4   4   2    3.85    0.41
  -3  -4   2    1.33    0.14
   3   4  -2    1.25    0.22
  -3   4   2    1.36    0.23
  -3   4   2    1.35    0.21
  -2  -4   2   39.88    1.79
  -2   4   2   37.78    1.87
   2   4  -2   42.36    1.98
  -2   4   2   38.59    1.95
  -1   4   2    0.06    0.07
  -1   4   2    0.08    0.10
   1   4  -2    0.10    0.09
   1   4  -2    0.11    0.05
   0  -4  -2    4.16    0.38
   0   4  -2    4.89    0.31
   0   4   2    5.36    0.39
   0   4   2    5.13    0.30
   0   4  -2    6.00    0.40
  -1  -4  -2   31.63    1.41
  -1   4  -2   31.47    1.47
   1   4   2   29.22    1.53
  -1   4  -2   28.87    1.52
  -2  -4  -2   72.57    3.25
  -2   4  -2   72.69    3.40
   2   4   2   69.23    3.42
  -2   4  -2   73.74    3.34
  -3  -4  -2    1.55    0.18
  -3   4  -2    1.24    0.21
  -3   4  -2    1.22    0.22
   3   4   2    1.24    0.22
   4  -4   2    4.62    0.40
  -4  -4  -2    4.68    0.34
   4   4   2    4.76    0.41
  -4   4  -2    5.03    0.49
   5  -4   2    1.13    0.23
  -5  -4  -2    1.17    0.20
  -5   4  -2    1.70    0.30
   5   4   2    1.97    0.32
  -6  -4  -2    4.88    0.42
   6  -4   2    5.58    0.57
   6   4   2    6.15    0.52
  -6   4  -2    5.76    0.60
   7  -4   2    0.54    0.20
  -7  -4  -2    0.40    0.16
   7   4   2    0.25    0.15
  -7   4  -2    0.47    0.20
   8  -4   2    0.06    0.18
  -8  -4  -2    0.04    0.12
   8   4   2    0.11    0.17
  -8   4  -2    0.11    0.17
   9  -4   2    5.54    0.66
  -9  -4  -2    5.58    0.65
  -9  -4  -2    4.73    0.55
  -9   4  -2    4.62    0.62
   9   4   2    5.73    0.69
 -10  -4  -2    1.84    0.37
 -10  -4  -2    2.38    0.45
  10  -4   2    3.11    0.52
 -10   4  -2    2.44    0.48
  10   4   2    2.33    0.46
 -11  -4  -2    0.48    0.23
  11  -4   2    0.17    0.23
 -11   4  -2    0.12    0.21
  11   4   2    0.69    0.29
 -12  -4  -2    0.24    0.23
  12  -4   2    0.27    0.26
  12   4   2    0.41    0.29
 -12   4  -2    0.28    0.26
  13  -4   2    0.18    0.26
 -13  -4  -2    0.05    0.21
  13   4   2    0.03    0.24
 -13   4  -2    0.02    0.26
  14  -4   2    0.14    0.26
 -14  -4  -2    0.18    0.24
 -14   4  -2    0.02    0.27
  14   4   2   -0.05    0.25
 -15  -4  -2    0.63    0.35
  15  -4   2    0.99    0.42
 -15   4  -2    0.66    0.42
  15   4   2    0.65    0.39
  16  -4   2    0.20    0.31
 -16   4  -2    1.20    0.48
  16   4   2    0.93    0.46
  17  -4   2    2.01    0.60
  17   4   2    3.26    0.74
  17  -5  -2    0.15    0.31
 -17   5   2   -0.08    0.31
  17   5  -2    0.40    0.44
  16  -5  -2    8.88    1.17
  16   5  -2    8.76    1.18
 -16   5   2    8.72    1.12
  15  -5  -2    0.20    0.31
 -15   5   2    0.44    0.37
  15   5  -2    0.02    0.31
 -14  -5   2    2.34    0.47
  14  -5  -2    3.28    0.65
 -14   5   2    2.65    0.58
  14   5  -2    2.34    0.58
 -13  -5   2   21.38    1.37
  13  -5  -2   21.78    1.56
 -13   5   2   20.16    1.52
  13   5  -2   21.61    1.59
 -12  -5   2    5.30    0.63
  12  -5  -2    4.88    0.73
  12   5  -2    3.64    0.65
 -12   5   2    3.46    0.62
  11  -5  -2   14.46    1.12
 -11  -5   2   13.71    0.95
  11   5  -2   12.76    1.09
 -11   5   2   15.85    1.14
 -10  -5   2   53.18    2.58
  10  -5  -2   49.42    2.77
 -10   5   2   52.71    2.74
  10   5  -2   46.90    2.77
  -9  -5   2    0.40    0.16
   9  -5  -2    0.55    0.24
   9   5  -2    0.66    0.26
  -9   5   2    0.33    0.20
  -8  -5   2    2.94    0.36
   8  -5  -2    3.17    0.48
  -8   5   2    2.72    0.43
   8   5  -2    3.08    0.49
   7  -5  -2   41.79    2.19
  -7  -5   2   41.21    1.99
   7   5  -2   41.09    2.20
  -7   5   2   37.25    2.10
  -6  -5   2    3.47    0.33
   6  -5  -2    3.82    0.49
   6   5  -2    3.70    0.48
  -6   5   2    3.00    0.41
  -5  -5   2    3.11    0.25
  -5   5   2    3.19    0.40
   5   5  -2    2.83    0.39
  -4  -5   2    3.36    0.23
   4   5  -2    3.16    0.39
  -4   5   2    3.24    0.36
  -4   5   2    3.00    0.37
  -3  -5   2    2.91    0.18
   3   5  -2    3.75    0.41
  -3   5   2    2.71    0.34
  -3   5   2    2.68    0.31
   2   5  -2   62.91    2.63
  -2   5   2   57.77    2.73
   2   5  -2   57.16    2.86
  -2   5   2   56.29    2.85
  -1   5   2   37.68    1.87
   1   5  -2   36.27    1.68
  -1   5   2   37.79    1.74
   1   5  -2   36.62    1.87
   0   5  -2   56.06    2.55
   0   5  -2   57.22    2.71
   0   5   2   56.69    2.54
   0   5   2   53.27    2.70
  -1  -5  -2  172.98    8.56
  -1  -5  -2  178.95    7.88
  -1   5  -2  178.43    8.17
  -1   5  -2  180.08    7.95
   1   5   2  177.48    8.18
  -2  -5  -2   58.07    2.62
  -2  -5  -2   54.78    2.96
   2   5   2   62.77    2.84
  -2   5  -2   56.10    2.80
  -2   5  -2   57.95    2.73
  -3  -5  -2    0.55    0.18
  -3  -5  -2    0.51    0.10
  -3   5  -2    0.51    0.15
   3   5   2    0.30    0.14
  -3   5  -2    0.48    0.15
  -4  -5  -2   79.92    3.63
  -4   5  -2   80.93    3.76
  -4   5  -2   85.89    3.83
   4   5   2   70.39    3.80
   5  -5   2   48.79    2.56
  -5  -5  -2   50.82    2.41
  -5   5  -2   50.75    2.54
   5   5   2   52.83    2.59
   6  -5   2   18.65    1.14
  -6  -5  -2   19.48    1.22
  -6  -5  -2   18.94    1.03
   6   5   2   16.27    1.12
  -6   5  -2   20.03    1.17
  -7  -5  -2   11.92    0.75
  -7  -5  -2   11.91    0.88
   7  -5   2   12.33    0.86
   7   5   2   11.04    0.85
  -7   5  -2   11.70    0.85
   8  -5   2   15.92    1.07
  -8  -5  -2   15.55    0.95
  -8  -5  -2   15.95    1.10
  -8   5  -2   15.41    1.07
   8   5   2   14.58    1.06
   9  -5   2    0.81    0.28
  -9  -5  -2    1.52    0.29
  -9   5  -2    1.54    0.37
  10  -5   2   26.33    1.68
 -10  -5  -2   25.20    1.54
  10   5   2   31.33    1.77
 -10   5  -2   26.88    1.70
 -11  -5  -2    6.39    0.70
  11  -5   2    5.43    0.76
  11   5   2    5.44    0.75
 -11   5  -2    5.52    0.76
  12  -5   2    8.37    1.03
 -12  -5  -2   11.70    0.89
 -12   5  -2   11.34    1.17
 -13  -5  -2    7.77    0.85
  13  -5   2    7.61    0.95
 -13   5  -2    7.13    0.95
  13   5   2    7.50    0.95
  14  -5   2    4.70    0.80
 -14  -5  -2    3.10    0.57
  14   5   2    3.65    0.72
 -14   5  -2    4.13    0.75
  15  -5   2   10.65    1.24
 -15   5  -2   10.92    1.26
  15   5   2    9.53    1.19
  16  -5   2    6.83    0.99
  16   5   2    7.60    1.08
 -16   5  -2    6.36    1.01
  17  -5   2    0.18    0.40
  17   5   2    0.27    0.34
  17  -6  -2   16.39    1.74
  17   6  -2   18.27    1.85
  16  -6  -2   -0.45    0.27
  16   6  -2    0.03    0.35
 -16   6   2   -0.02    0.34
  15  -6  -2   14.81    1.55
 -15   6   2   18.07    1.44
  15   6  -2   15.67    1.60
  14  -6  -2   12.64    1.33
 -14   6   2   10.19    1.16
  14   6  -2    9.40    1.18
  13  -6  -2    0.86    0.38
  13   6  -2    0.67    0.37
 -13   6   2    0.83    0.38
  12  -6  -2    7.96    0.98
 -12  -6   2    8.51    0.74
 -12   6   2   10.44    1.07
  12   6  -2   11.20    1.15
  11  -6  -2   17.59    1.34
 -11  -6   2   19.66    1.19
  11   6  -2   16.72    1.34
 -11   6   2   21.90    1.40
 -10  -6   2    9.82    0.72
  10  -6  -2    9.72    1.01
 -10   6   2   10.27    1.01
  10   6  -2   10.38    1.05
  -9  -6   2   14.03    0.86
   9  -6  -2   13.59    1.04
   9   6  -2   14.45    1.07
  -9   6   2   12.84    0.99
  -8  -6   2   10.63    0.68
   8  -6  -2   10.52    0.84
  -8   6   2    9.48    0.78
   8   6  -2   11.36    0.87
   7  -6  -2    9.92    0.77
  -7  -6   2    9.75    0.59
   7   6  -2    9.07    0.76
  -7   6   2    8.73    0.72
   6  -6  -2   82.02    3.84
  -6  -6   2   77.79    3.53
  -6   6   2   74.26    3.70
   6   6  -2   73.27    3.81
  -5  -6   2   35.85    1.64
  -5   6   2   33.92    1.86
   5   6  -2   32.90    1.87
  -5   6   2   35.35    1.81
  -4  -6   2   29.37    1.36
  -4   6   2   29.97    1.60
  -4   6   2   29.14    1.52
   4   6  -2   28.36    1.61
   3   6  -2   31.17    1.75
  -3   6   2   30.06    1.73
   3   6  -2   36.23    1.49
  -3   6   2   31.80    1.64
   2   6  -2   16.77    0.99
  -2   6   2   17.20    0.90
  -2   6   2   16.41    0.99
   1   6  -2   -0.09    0.06
  -1   6   2    0.10    0.11
   1   6  -2    0.02    0.04
  -1   6   2    0.11    0.07
   0   6  -2  181.13    8.23
   0   6  -2  184.87    8.54
   0   6   2  192.62    8.22
   0   6   2  181.04    8.54
  -1  -6  -2   14.50    0.66
  -1   6  -2   12.15    0.81
   1   6   2   13.80    0.84
  -1   6  -2   12.46    0.72
  -2  -6  -2   47.90    2.27
  -2   6  -2   52.36    2.51
  -2   6  -2   50.59    2.40
   2   6   2   51.58    2.53
  -3  -6  -2   63.08    2.85
   3   6   2   63.33    3.10
  -3   6  -2   62.34    2.99
  -3   6  -2   61.64    3.07
  -4  -6  -2    7.15    0.62
  -4  -6  -2    6.60    0.42
  -4   6  -2    7.23    0.55
   4   6   2    7.74    0.59
  -4   6  -2    6.98    0.55
  -5  -6  -2   26.38    1.30
  -5  -6  -2   26.34    1.57
  -5   6  -2   24.90    1.45
   5   6   2   25.69    1.48
  -5   6  -2   26.13    1.45
  -6  -6  -2   35.60    1.85
   6  -6   2   37.85    2.04
  -6   6  -2   38.82    2.02
   6   6   2   39.70    2.07
   7  -6   2    4.01    0.54
  -7  -6  -2    4.45    0.44
   7   6   2    5.60    0.65
  -7   6  -2    4.67    0.58
   8  -6   2    2.82    0.48
  -8  -6  -2    2.94    0.39
  -8   6  -2    2.98    0.47
   8   6   2    3.71    0.53
   9  -6   2   25.77    1.63
  -9  -6  -2   26.87    1.47
  -9   6  -2   27.57    1.65
   9   6   2   24.93    1.63
 -10  -6  -2    6.84    0.67
  10  -6   2    7.60    0.87
  10   6   2    5.64    0.78
 -10   6  -2    7.20    0.84
 -11  -6  -2   28.60    1.66
  11  -6   2   29.46    1.85
 -11   6  -2   26.56    1.80
  11   6   2   30.69    1.88
  12  -6   2    2.58    0.56
 -12   6  -2    3.45    0.64
  12   6   2    3.28    0.64
  13  -6   2    0.60    0.34
  13   6   2    0.69    0.36
 -13   6  -2    0.35    0.31
  14  -6   2    3.02    0.65
 -14   6  -2    3.06    0.69
  14   6   2    5.18    0.83
  15  -6   2    8.84    1.14
  15   6   2    8.73    1.15
 -15   6  -2    8.94    1.20
  16  -6   2   10.33    1.26
  16   6   2   10.49    1.30
 -16   6  -2   10.86    1.32
  17  -6   2    4.52    0.84
  17   6   2    5.07    0.92
  17  -7  -2   -0.33    0.32
  17   7  -2    0.52    0.45
  16  -7  -2    4.30    0.83
  16   7  -2    3.07    0.73
 -16   7   2    3.18    0.73
  15  -7  -2    0.14    0.31
  15   7  -2    0.29    0.35
 -15   7   2   -0.11    0.27
  14  -7  -2    9.38    1.15
 -14   7   2    8.23    1.07
  14   7  -2    9.40    1.18
  13  -7  -2    1.15    0.45
 -13   7   2    1.98    0.50
  13   7  -2    2.15    0.57
  12  -7  -2    2.63    0.60
 -12   7   2    1.89    0.50
  12   7  -2    1.67    0.48
  11  -7  -2    4.84    0.74
 -11   7   2    5.11    0.72
  11   7  -2    4.18    0.69
  10  -7  -2    5.01    0.73
 -10   7   2    4.55    0.64
  10   7  -2    5.15    0.74
  -9  -7   2    7.03    0.53
   9  -7  -2    7.39    0.82
   9   7  -2    7.78    0.86
  -9   7   2    6.32    0.76
   8  -7  -2   -0.14    0.13
  -8  -7   2    0.24    0.12
   8   7  -2   -0.01    0.16
  -8   7   2    0.00    0.15
  -7  -7   2    2.80    0.30
   7  -7  -2    2.34    0.43
  -7   7   2    3.01    0.45
   7   7  -2    3.00    0.48
  -6  -7   2    0.13    0.08
  -6   7   2   -0.01    0.13
   6   7  -2   -0.06    0.12
  -5  -7   2    6.85    0.38
  -5   7   2    6.14    0.53
   5   7  -2    6.57    0.68
  -5   7   2    6.29    0.65
  -4  -7   2    3.78    0.21
  -4   7   2    4.06    0.44
  -4   7   2    3.85    0.48
   4   7  -2    3.00    0.44
  -3   7   2    1.92    0.33
   3   7  -2    2.82    0.40
  -3   7   2    2.67    0.33
   2   7  -2    2.61    0.36
  -2   7   2    2.57    0.28
  -2   7   2    2.60    0.37
   1   7  -2    9.25    0.45
   1   7  -2    8.09    0.64
  -1   7   2    9.14    0.52
  -1   7   2    8.90    0.66
   0   7   2   12.99    0.69
   0   7   2   14.46    0.89
   0   7  -2   14.16    0.71
   0   7  -2   13.10    0.86
  -1  -7  -2    0.05    0.05
  -1   7  -2   -0.02    0.07
   1   7   2    0.18    0.14
  -1   7  -2   -0.06    0.08
  -2  -7  -2   35.26    1.63
  -2   7  -2   35.60    1.77
  -2   7  -2   35.18    1.89
   2   7   2   38.29    1.93
  -3  -7  -2    0.85    0.11
   3   7   2    0.49    0.19
  -3   7  -2    0.74    0.21
  -3   7  -2    0.64    0.18
  -4  -7  -2    1.47    0.17
  -4   7  -2    1.29    0.27
   4   7   2    1.61    0.33
  -4   7  -2    1.68    0.29
  -5  -7  -2    0.06    0.07
  -5   7  -2    0.26    0.16
   5   7   2    0.13    0.15
  -5   7  -2    0.50    0.18
   6  -7   2    7.55    0.74
  -6  -7  -2    7.04    0.47
   6   7   2    8.10    0.79
  -6   7  -2    5.47    0.62
   7  -7   2    2.52    0.44
  -7  -7  -2    2.45    0.30
   7   7   2    1.46    0.36
  -7   7  -2    1.32    0.33
   8  -7   2    0.21    0.19
  -8  -7  -2    0.12    0.13
  -8   7  -2    0.39    0.21
   8   7   2    0.20    0.20
  -9  -7  -2    1.75    0.30
   9  -7   2    0.86    0.33
   9   7   2    1.20    0.36
  -9   7  -2    1.76    0.40
  10  -7   2    0.06    0.20
 -10   7  -2   -0.15    0.17
  10   7   2    0.44    0.27
  11  -7   2    1.77    0.45
 -11   7  -2    1.51    0.44
  11   7   2    1.66    0.44
  12  -7   2   -0.02    0.22
  12   7   2    0.21    0.29
 -12   7  -2   -0.07    0.24
  13  -7   2    0.22    0.32
  13   7   2    0.25    0.31
 -13   7  -2    0.23    0.33
  14  -7   2    0.31    0.36
 -14   7  -2    0.50    0.41
  14   7   2    0.07    0.31
  15  -7   2    0.26    0.33
  15   7   2    0.18    0.37
 -15   7  -2    0.35    0.37
  16  -7   2    0.75    0.45
  16   7   2    0.61    0.44
 -16   7  -2    0.00    0.41
  16  -8  -2    0.38    0.39
  16   8  -2    0.92    0.50
 -16   8   2   -0.17    0.35
  15  -8  -2   13.56    1.48
  15   8  -2   14.11    1.52
 -15   8   2   12.85    1.41
  14  -8  -2   15.45    1.56
  14   8  -2   14.99    1.54
 -14   8   2   15.78    1.34
  13  -8  -2    0.55    0.38
  13   8  -2    0.21    0.30
 -13   8   2    0.62    0.37
  12  -8  -2   10.68    1.21
 -12   8   2   12.27    1.21
  12   8  -2   13.69    1.16
  11  -8  -2   31.00    1.99
 -11   8   2   28.13    1.86
  11   8  -2   32.50    2.01
  10  -8  -2   -0.10    0.19
  10   8  -2    0.14    0.22
 -10   8   2    0.66    0.29
   9  -8  -2    6.90    0.83
   9   8  -2    7.61    0.86
  -9   8   2    6.47    0.77
   8  -8  -2    0.33    0.22
   8   8  -2    0.22    0.22
  -8   8   2    0.13    0.19
   7  -8  -2   -0.05    0.13
   7   8  -2   -0.05    0.15
  -7   8   2    0.03    0.15
  -6   8   2   30.45    1.77
  -6   8   2   30.09    1.68
   6   8  -2   31.04    1.80
  -5   8   2    0.00    0.11
   5   8  -2    0.07    0.15
  -5   8   2    0.10    0.13
  -4   8   2   24.32    1.47
  -4   8   2   25.51    1.36
   4   8  -2   25.01    1.48
  -3   8   2   55.50    2.91
   3   8  -2   54.96    2.91
  -3   8   2   60.74    2.75
  -2   8   2   31.60    1.75
   2   8  -2   30.59    1.75
  -2   8   2   32.65    1.58
  -1   8   2   37.28    1.74
  -1   8   2   33.80    1.94
   1   8  -2   37.43    1.96
   1   8  -2   36.27    1.65
   0   8   2  114.92    5.47
   0   8  -2  114.77    5.13
   0   8  -2  102.43    5.42
   0   8   2  122.07    5.12
  -1  -8  -2    5.43    0.29
  -1   8  -2    4.58    0.36
   1   8   2    5.38    0.57
  -1   8  -2    4.89    0.54
  -2  -8  -2    0.23    0.04
  -2   8  -2    0.25    0.17
   2   8   2    0.32    0.16
  -2   8  -2    0.30    0.13
  -3  -8  -2   39.88    1.74
  -3   8  -2   37.89    1.93
   3   8   2   35.84    2.06
  -3   8  -2   38.58    2.05
  -4  -8  -2    3.17    0.22
  -4   8  -2    2.95    0.39
   4   8   2    3.16    0.46
  -4   8  -2    2.89    0.43
  -5  -8  -2   28.24    1.34
  -5   8  -2   27.52    1.59
   5   8   2   26.53    1.62
  -5   8  -2   27.20    1.54
   6   8   2    1.41    0.34
  -6   8  -2    1.56    0.35
  -6   8  -2    0.92    0.29
   7  -8   2   11.18    0.86
  -7   8  -2    9.68    0.80
   7   8   2    9.63    0.84
   8  -8   2   35.06    2.01
  -8   8  -2   34.20    1.96
   8   8   2   32.73    2.00
   9  -8   2   19.93    1.36
  -9   8  -2   19.53    1.33
   9   8   2   18.63    1.35
  10  -8   2    1.38    0.41
  10   8   2    1.27    0.44
 -10   8  -2    1.19    0.39
  11  -8   2   31.52    1.94
 -11   8  -2   25.87    1.82
  11   8   2   28.85    1.90
  12  -8   2   14.69    1.22
 -12   8  -2   12.34    1.30
  12   8   2   12.92    1.33
  13  -8   2    0.09    0.27
 -13   8  -2    0.29    0.39
  13   8   2   -0.22    0.21
  14  -8   2    4.97    0.84
  14   8   2    2.95    0.69
 -14   8  -2    4.22    0.82
  15  -8   2    0.78    0.42
  15   8   2    0.07    0.30
 -15   8  -2    0.37    0.39
  16  -8   2    5.28    0.93
  16   8   2    5.67    0.95
  16  -9  -2    8.23    1.20
 -16   9   2    8.00    1.17
  16   9  -2    9.57    1.32
  15  -9  -2    0.55    0.44
 -15   9   2    1.17    0.47
  15   9  -2    0.24    0.39
  14  -9  -2    1.95    0.59
 -14   9   2    1.37    0.48
  14   9  -2    2.09    0.59
  13  -9  -2   10.07    1.22
  13   9  -2   11.78    1.30
 -13   9   2    9.00    1.10
  12  -9  -2   19.91    1.51
 -12   9   2   16.92    1.36
  12   9  -2   18.32    1.47
  11  -9  -2    2.58    0.60
 -11   9   2    3.20    0.61
  11   9  -2    2.31    0.58
  10  -9  -2   12.78    1.08
 -10   9   2   12.74    1.03
  10   9  -2   12.45    1.09
   9  -9  -2   -0.02    0.22
   9   9  -2    0.04    0.24
  -9   9   2    0.18    0.23
   8  -9  -2    7.21    0.85
   8   9  -2    7.98    0.91
  -8   9   2    9.75    0.78
   7   9  -2    3.81    0.60
  -7   9   2    4.45    0.58
   6   9  -2    1.67    0.39
  -6   9   2    2.03    0.40
  -6   9   2    2.67    0.42
  -5   9   2   98.57    5.15
   5   9  -2  110.03    5.21
  -5   9   2  108.26    4.98
   4   9  -2   14.95    1.03
  -4   9   2   13.62    0.89
  -4   9   2   17.05    1.07
  -3   9   2    6.17    0.68
   3   9  -2    6.27    0.68
  -3   9   2    5.87    0.46
   2   9  -2   31.22    1.88
  -2   9   2   34.88    1.70
  -2   9   2   37.15    1.94
   1   9  -2   86.36    3.74
   1   9  -2   84.75    4.15
  -1   9   2   82.33    3.83
  -1   9   2   81.41    4.14
   0   9  -2    8.26    0.47
   0   9   2    8.40    0.46
   0   9   2    7.71    0.67
   0   9  -2    8.51    0.69
  -1  -9  -2   30.24    1.36
  -1   9  -2   29.32    1.48
   1   9   2   29.62    1.71
  -1   9  -2   30.25    1.70
   2   9   2    3.01    0.45
  -2   9  -2    2.91    0.34
  -2   9  -2    3.12    0.44
   3   9   2    6.45    0.72
  -3   9  -2    8.00    0.64
  -3   9  -2    7.06    0.54
  -4   9  -2    9.76    0.68
  -4   9  -2    9.07    0.74
   4   9   2    8.92    0.76
  -5   9  -2    3.50    0.46
   5   9   2    3.74    0.54
  -5   9  -2    3.19    0.48
   6   9   2   32.17    1.90
  -6   9  -2   33.34    1.87
  -6   9  -2   30.48    1.77
   7  -9   2   11.59    0.95
   7   9   2   11.64    0.96
  -7   9  -2   12.98    0.94
   8  -9   2   16.08    1.22
   8   9   2   18.48    1.28
  -8   9  -2   17.33    1.21
   9  -9   2    3.38    0.58
   9   9   2    4.12    0.68
  -9   9  -2    3.28    0.57
  10  -9   2   29.35    1.95
  10   9   2   32.30    2.03
 -10   9  -2   33.05    2.00
  11  -9   2   30.08    1.95
 -11   9  -2   28.89    1.90
  11   9   2   28.93    1.94
  12  -9   2    0.28    0.35
  12   9   2    0.08    0.26
 -12   9  -2   -0.02    0.26
  13  -9   2   -0.04    0.29
 -13   9  -2    0.13    0.31
  13   9   2    0.10    0.31
  14  -9   2    0.65    0.38
 -14   9  -2    0.68    0.37
  14   9   2    0.57    0.42
  15  -9   2    4.49    0.82
  15   9   2    3.66    0.78
 -15   9  -2    6.25    0.98
  16  -9   2    1.34    0.60
  16   9   2    1.29    0.56
  16 -10  -2    0.10    0.36
  15 -10  -2    0.23    0.43
 -15  10   2    0.65    0.44
  15  10  -2    0.16    0.38
  14 -10  -2    5.66    0.98
 -14  10   2    7.18    1.01
  14  10  -2    4.28    0.85
  13 -10  -2    0.32    0.34
  13  10  -2   -0.04    0.25
 -13  10   2    0.53    0.37
  12 -10  -2    0.30    0.33
  12  10  -2    0.37    0.31
 -12  10   2   -0.05    0.22
  11 -10  -2    0.79    0.40
 -11  10   2    0.32    0.37
  11  10  -2    0.90    0.38
  10 -10  -2    0.25    0.27
  10  10  -2   -0.02    0.20
 -10  10   2    0.12    0.23
   9 -10  -2    2.22    0.51
   9  10  -2    2.07    0.49
  -9  10   2    2.09    0.45
   8 -10  -2    0.21    0.21
  -8  10   2    0.11    0.17
   8  10  -2   -0.06    0.18
  -7  10   2    5.74    0.67
   7  10  -2    4.23    0.66
  -7  10   2    5.01    0.68
  -6  10   2   10.03    0.78
  -6  10   2   10.18    0.86
   6  10  -2   11.04    0.91
   5  10  -2    0.41    0.24
  -5  10   2    0.57    0.21
  -5  10   2    0.86    0.28
  -4  10   2    3.95    0.45
  -4  10   2    4.47    0.60
   4  10  -2    3.65    0.55
  -3  10   2   22.52    1.49
  -3  10   2   25.15    1.32
   3  10  -2   26.05    1.54
  -2  10   2   -0.04    0.08
   2  10  -2    0.27    0.17
  -2  10   2   -0.15    0.11
  -1  10   2    9.06    0.76
   1  10  -2    9.80    0.79
  -1  10   2    9.18    0.55
   0  10   2    2.24    0.41
   0  10  -2    2.77    0.22
   0  10  -2    2.02    0.39
   1  10   2   11.45    0.85
  -1  10  -2   10.30    0.61
  -1  10  -2    9.42    0.80
  -2  10  -2   20.57    1.13
   2  10   2   22.28    1.36
  -2  10  -2   20.35    1.32
  -3  10  -2   11.24    0.88
  -3  10  -2   11.98    0.78
   3  10   2   13.01    0.94
   4  10   2    2.36    0.44
  -4  10  -2    2.25    0.41
  -4  10  -2    1.91    0.33
  -5  10  -2    0.24    0.18
  -5  10  -2    0.64    0.22
   5  10   2    0.54    0.26
   6  10   2    3.86    0.62
  -6  10  -2    5.26    0.63
  -6  10  -2    5.00    0.66
   7  10   2    0.22    0.25
  -7  10  -2    0.49    0.26
  -8  10  -2    3.28    0.54
   8  10   2    2.91    0.56
   9 -10   2    2.58    0.55
  -9  10  -2    1.62    0.43
   9  10   2    2.46    0.54
  10 -10   2    0.22    0.29
  10  10   2    0.40    0.31
 -10  10  -2    0.33    0.28
  11 -10   2    0.02    0.25
 -11  10  -2    0.14    0.28
  11  10   2    0.44    0.35
  12 -10   2    4.11    0.76
 -12  10  -2    3.59    0.71
  12  10   2    3.98    0.76
  13 -10   2    2.01    0.61
  13  10   2    1.87    0.55
 -13  10  -2    1.89    0.55
  14 -10   2    3.38    0.74
 -14  10  -2    2.13    0.61
  14  10   2    2.43    0.69
  15 -10   2    1.04    0.45
 -15  10  -2    1.51    0.59
  15  10   2    0.93    0.46
  15 -11  -2   10.74    1.38
  15  11  -2   12.27    1.48
 -15  11   2    9.54    1.25
  14 -11  -2    1.77    0.61
  14  11  -2    2.46    0.66
 -14  11   2    1.53    0.55
  13 -11  -2    8.01    1.11
 -13  11   2    5.61    0.87
  13  11  -2    7.49    1.10
  12 -11  -2    6.24    0.94
 -12  11   2    7.52    0.98
  12  11  -2    6.13    0.95
  11 -11  -2    3.43    0.70
  11  11  -2    2.89    0.66
  10 -11  -2   10.64    1.21
  10  11  -2   14.56    1.19
 -10  11   2   11.00    1.13
   9 -11  -2   -0.12    0.18
   9  11  -2   -0.20    0.17
  -9  11   2    0.20    0.23
   8 -11  -2   19.23    1.40
  -8  11   2   19.47    1.30
   8  11  -2   18.69    1.41
   7  11  -2   36.27    2.30
  -7  11   2   37.99    2.14
  -7  11   2   44.87    2.38
  -6  11   2    0.62    0.31
   6  11  -2    0.62    0.30
  -6  11   2    0.33    0.21
  -5  11   2   71.64    3.65
   5  11  -2   68.26    3.64
  -5  11   2   68.71    3.39
  -4  11   2   55.15    2.80
   4  11  -2   57.35    3.08
  -4  11   2   60.08    3.09
  -3  11   2    3.33    0.54
  -3  11   2    3.25    0.38
   3  11  -2    3.30    0.53
   2  11  -2   27.25    1.80
  -2  11   2   30.70    1.85
  -2  11   2   34.22    1.59
   1  11  -2   48.96    2.67
  -1  11   2   49.61    2.69
   0  11   2    0.53    0.25
   0  11  -2    0.73    0.27
  -1  11  -2   21.04    1.43
   1  11   2   24.96    1.50
  -2  11  -2    3.86    0.56
   2  11   2    3.07    0.51
  -2  11  -2    3.07    0.36
  -3  11  -2    6.02    0.72
   3  11   2    6.52    0.75
  -3  11  -2    5.78    0.49
  -4  11  -2   30.98    1.88
   4  11   2   29.81    1.89
  -4  11  -2   33.61    1.73
   5  11   2   26.55    1.67
  -5  11  -2   27.46    1.51
  -5  11  -2   23.60    1.59
  -6  11  -2   19.05    1.24
  -6  11  -2   19.64    1.33
   6  11   2   19.08    1.35
  -7  11  -2   28.15    1.66
   7  11   2   25.24    1.73
  -7  11  -2   27.97    1.75
   8 -11   2   17.09    1.33
  -8  11  -2   16.87    1.24
   8  11   2   21.35    1.43
   9 -11   2    1.88    0.48
  -9  11  -2    1.60    0.43
   9  11   2    1.18    0.45
  10 -11   2   28.32    1.89
 -10  11  -2   25.53    1.79
  10  11   2   31.08    1.98
  11 -11   2    1.31    0.49
 -11  11  -2    0.83    0.43
  11  11   2    1.67    0.53
  12 -11   2    1.36    0.48
 -12  11  -2    3.24    0.67
  12  11   2    1.89    0.55
  13 -11   2    5.04    0.89
  13  11   2    4.63    0.84
 -13  11  -2    4.60    0.81
  14 -11   2    2.95    0.68
  14  11   2    3.66    0.78
 -14  11  -2    1.68    0.57
  15 -11   2    5.57    0.96
 -15  12   2    1.71    0.60
  14 -12  -2    0.24    0.42
  14  12  -2    0.30    0.45
 -14  12   2   -0.27    0.28
  13 -12  -2    8.92    1.19
 -13  12   2    8.12    1.09
  13  12  -2    8.22    1.18
  12 -12  -2    0.33    0.37
 -12  12   2    0.09    0.34
  12  12  -2   -0.03    0.32
  11 -12  -2    0.43    0.35
  11  12  -2    0.29    0.36
 -11  12   2    0.66    0.32
  10 -12  -2    5.43    0.86
  10  12  -2    6.55    0.95
 -10  12   2    5.93    0.80
   9 -12  -2    1.57    0.50
  -9  12   2    1.52    0.41
   9  12  -2    1.49    0.48
   8  12  -2    3.93    0.68
  -8  12   2    3.05    0.51
  -7  12   2    4.31    0.58
  -7  12   2    3.91    0.66
   7  12  -2    3.78    0.65
   6  12  -2    6.13    0.83
  -6  12   2    7.03    0.73
  -6  12   2    8.54    0.94
   5  12  -2    2.21    0.48
  -5  12   2    2.69    0.42
  -5  12   2    3.32    0.58
  -4  12   2    9.20    1.01
   4  12  -2   11.50    0.94
   3  12  -2    4.60    0.66
  -3  12   2    5.53    0.74
  -2  12   2    1.29    0.36
   2  12  -2    2.28    0.46
  -1  12   2    0.15    0.21
   1  12  -2   -0.15    0.17
   0  12   2   39.47    2.22
   0  12  -2   35.70    2.16
  -1  12  -2   10.24    0.87
   1  12   2    9.05    0.96
   2  12   2    0.30    0.24
  -2  12  -2   -0.06    0.15
  -3  12  -2    6.85    0.81
   3  12   2    7.56    0.86
   4  12   2    0.73    0.32
  -4  12  -2    0.49    0.26
  -4  12  -2    0.96    0.25
  -5  12  -2   10.06    1.03
   5  12   2   10.04    1.06
  -5  12  -2   10.47    0.78
  -6  12  -2    5.99    0.79
   6  12   2    6.01    0.81
  -6  12  -2    7.19    0.75
   7  12   2    1.15    0.38
  -7  12  -2    0.71    0.29
  -7  12  -2    1.26    0.38
   8 -12   2    0.35    0.29
   8  12   2    0.93    0.37
  -8  12  -2    0.54    0.28
   9 -12   2    5.97    0.86
   9  12   2    4.53    0.76
  -9  12  -2    5.03    0.71
  10 -12   2   -0.15    0.23
 -10  12  -2    0.22    0.31
  10  12   2    0.38    0.32
  11 -12   2   11.80    1.31
  11  12   2   12.57    1.40
 -11  12  -2   13.10    1.32
  12 -12   2   -0.16    0.33
  12  12   2    0.02    0.30
 -12  12  -2    0.43    0.37
  13 -12   2   -0.09    0.35
  13  12   2   -0.47    0.32
 -13  12  -2    0.21    0.33
  14 -12   2    4.98    0.91
 -14  12  -2    6.06    0.98
  14  12   2    7.91    1.15
  14 -13  -2    0.72    0.54
 -14  13   2    0.74    0.47
  13 -13  -2    5.28    0.95
 -13  13   2    3.98    0.73
  13  13  -2    4.36    0.89
  12 -13  -2    5.19    0.92
 -12  13   2    5.01    0.80
  12  13  -2    4.21    0.89
  11 -13  -2    1.41    0.50
  11  13  -2    1.14    0.46
 -11  13   2    1.41    0.42
  10 -13  -2    0.46    0.34
 -10  13   2    0.74    0.34
  10  13  -2    0.43    0.37
   9 -13  -2    0.23    0.28
  -9  13   2    0.49    0.28
   9  13  -2    0.33    0.31
  -8  13   2    5.29    0.70
   8  13  -2    6.43    0.89
  -7  13   2    2.48    0.56
  -7  13   2    2.13    0.42
   7  13  -2    3.08    0.62
  -6  13   2    1.20    0.39
   6  13  -2    2.43    0.55
   5  13  -2    3.87    0.64
  -5  13   2    4.97    0.74
  -4  13   2    7.27    0.89
   4  13  -2    7.14    0.87
   3  13  -2    3.56    0.60
  -3  13   2    2.42    0.51
  -2  13   2   15.53    1.22
   2  13  -2   15.68    1.19
  -1  13   2    0.62    0.30
   1  13  -2    0.90    0.33
   0  13   2    0.73    0.33
   0  13  -2   -0.09    0.17
   1  13   2    0.25    0.24
  -1  13  -2    0.10    0.22
  -2  13  -2    2.94    0.55
   2  13   2    3.62    0.60
   3  13   2    3.90    0.65
  -3  13  -2    5.16    0.72
  -4  13  -2    7.23    0.88
   4  13   2    6.18    0.83
   5  13   2   -0.05    0.20
  -5  13  -2    0.13    0.24
  -6  13  -2    3.89    0.63
   6  13   2    2.04    0.50
   7  13   2   20.58    1.63
  -7  13  -2   25.83    1.55
  -7  13  -2   26.12    1.71
   8 -13   2    1.66    0.47
  -8  13  -2    2.36    0.48
   8  13   2    1.20    0.47
   9 -13   2    1.50    0.47
   9  13   2    0.93    0.40
  -9  13  -2    1.54    0.43
  10 -13   2   22.74    1.71
  10  13   2   23.06    1.71
 -10  13  -2   22.01    1.58
  11 -13   2   10.22    1.26
  11  13   2   11.39    1.31
 -11  13  -2   11.64    1.23
  12 -13   2    0.12    0.35
 -12  13  -2   -0.14    0.27
  12  13   2   -0.03    0.31
  13 -13   2    3.48    0.79
  13  13   2    3.81    0.84
 -13  13  -2    3.36    0.72
 -14  14   2    6.00    0.95
  13 -14  -2   -0.03    0.37
  13  14  -2    0.25    0.42
 -13  14   2    0.22    0.34
  12 -14  -2    0.37    0.44
  12  14  -2    1.62    0.59
 -12  14   2    1.74    0.52
  11 -14  -2    6.58    1.02
  11  14  -2    4.75    0.87
 -11  14   2    6.13    0.84
  10 -14  -2    5.72    0.94
  10  14  -2    5.89    0.93
   9 -14  -2    5.74    0.91
   9  14  -2    5.16    0.88
   8  14  -2    9.12    1.16
  -8  14   2   11.52    1.27
   7  14  -2   11.93    1.27
  -7  14   2   11.18    1.22
   6  14  -2   37.59    2.34
  -6  14   2   36.74    2.32
  -5  14   2   14.73    1.20
   5  14  -2   12.50    1.31
  -4  14   2    4.29    0.73
   4  14  -2    5.77    0.80
  -3  14   2   18.83    1.38
   3  14  -2   16.79    1.34
   2  14  -2   24.27    1.65
  -2  14   2   22.83    1.63
  -1  14   2    7.45    0.92
   1  14  -2    7.80    0.93
   0  14  -2   34.28    2.15
   0  14   2   35.40    2.19
   1  14   2    0.97    0.38
  -1  14  -2    1.19    0.39
   2  14   2    4.93    0.76
  -2  14  -2    4.42    0.70
   3  14   2   15.27    1.24
  -3  14  -2   15.44    1.23
   4  14   2   -0.12    0.20
  -4  14  -2    0.30    0.26
  -5  14  -2   13.27    1.31
   5  14   2   13.56    1.16
   6  14   2    6.34    0.88
  -6  14  -2    7.07    0.92
   7  14   2   10.63    1.19
  -7  14  -2   10.09    1.13
   8  14   2    4.89    0.85
   9 -14   2   24.13    1.76
   9  14   2   22.57    1.73
  10 -14   2    1.27    0.52
  10  14   2    1.44    0.52
  11 -14   2   14.31    1.54
 -11  14  -2   14.19    1.42
  11  14   2   14.09    1.52
  12 -14   2    5.35    0.94
 -12  14  -2    4.55    0.80
  12  14   2    5.06    0.91
  13 -14   2   -0.10    0.38
 -13  14  -2    0.00    0.33
  12 -15  -2    0.14    0.40
  12  15  -2    0.22    0.38
  11 -15  -2    7.28    1.13
  11  15  -2    6.97    1.10
  10 -15  -2    4.50    0.84
  10  15  -2    3.07    0.73
   9 -15  -2    0.19    0.32
   9  15  -2   -0.36    0.24
  -8  15   2   -0.14    0.22
   8  15  -2    0.28    0.36
  -7  15   2    2.83    0.65
   7  15  -2    2.28    0.58
  -6  15   2    4.58    0.77
   6  15  -2    4.16    0.74
  -5  15   2    1.33    0.44
   5  15  -2    0.29    0.30
   4  15  -2    3.51    0.66
  -4  15   2    1.83    0.51
  -3  15   2    0.35    0.30
   3  15  -2    0.10    0.25
   2  15  -2    0.20    0.25
  -2  15   2    0.26    0.29
   1  15  -2    1.68    0.49
  -1  15   2    1.37    0.47
   0  15   2    1.32    0.46
   0  15  -2    1.91    0.52
  -1  15  -2    6.58    0.91
   1  15   2    5.68    0.85
  -2  15  -2    2.91    0.64
   2  15   2    1.78    0.49
  -3  15  -2    2.23    0.54
   3  15   2    2.01    0.52
  -4  15  -2    3.58    0.69
   4  15   2    2.82    0.62
  -5  15  -2    8.64    1.04
   5  15   2    6.47    0.91
   6  15   2    0.62    0.40
  -6  15  -2    1.17    0.41
   7  15   2    8.32    1.10
  -7  15  -2    9.89    1.16
   8  15   2    1.52    0.52
   9 -15   2    3.16    0.70
   9  15   2    2.24    0.63
  10 -15   2    0.23    0.33
  10  15   2    0.06    0.31
  11 -15   2    2.21    0.63
  11  15   2    1.68    0.60
  12 -15   2    1.89    0.60
  11 -16  -2    2.66    0.74
  11  16  -2    5.72    1.04
  10 -16  -2    0.00    0.38
  10  16  -2   -0.14    0.32
   9 -16  -2    6.93    1.06
   9  16  -2    9.31    1.24
  -8  16   2    4.38    0.81
   8  16  -2    3.93    0.79
  -7  16   2    1.79    0.53
   7  16  -2    1.90    0.57
   6  16  -2    3.20    0.66
  -6  16   2    3.28    0.68
  -5  16   2   -0.26    0.22
   5  16  -2    0.21    0.27
  -4  16   2    4.20    0.78
   4  16  -2    5.13    0.82
   3  16  -2   22.02    1.67
  -3  16   2   22.92    1.69
   2  16  -2    5.40    0.86
  -2  16   2    4.37    0.79
   1  16  -2    2.50    0.59
  -1  16   2    2.30    0.58
   0  16   2    3.52    0.73
   0  16  -2    2.68    0.60
  -1  16  -2    5.39    0.85
   1  16   2    5.44    0.87
   2  16   2   -0.05    0.27
  -2  16  -2   -0.33    0.23
   3  16   2    0.21    0.30
  -3  16  -2    0.34    0.31
   4  16   2   14.17    1.48
  -4  16  -2   14.10    1.46
   5  16   2    0.64    0.39
  -5  16  -2    0.09    0.27
  -6  16  -2    3.56    0.71
   6  16   2    2.17    0.58
  -7  16  -2   -0.05    0.29
   7  16   2    0.52    0.38
   8  16   2    7.00    1.02
   9 -16   2    3.93    0.79
   9  16   2    5.17    0.92
  10 -16   2    0.12    0.33
  10  16   2    0.06    0.34
  11 -16   2    0.87    0.51
  10 -17  -2   29.10    2.40
   9 -17  -2    2.53    0.70
   9  17  -2    1.61    0.62
  -8  17   2    0.15    0.35
   8  17  -2   -0.16    0.29
   7  17  -2    4.94    0.89
  -7  17   2    8.55    1.16
  -6  17   2    0.98    0.47
   6  17  -2    1.45    0.51
   5  17  -2    1.92    0.58
  -5  17   2    2.05    0.57
  -4  17   2    5.37    0.90
   4  17  -2    5.21    0.87
  -3  17   2    3.66    0.75
   3  17  -2    2.43    0.60
   2  17  -2   11.06    1.29
  -2  17   2   10.13    1.25
   1  17  -2   28.23    2.04
  -1  17   2   30.63    2.10
   0  17  -2    3.27    0.69
   0  17   2    3.19    0.71
   1  17   2    9.01    1.16
  -1  17  -2    8.73    1.13
  -2  17  -2   16.77    1.41
   2  17   2   14.26    1.51
  -3  17  -2    0.24    0.29
   3  17   2    0.47    0.37
   4  17   2   10.21    1.28
  -4  17  -2   12.38    1.39
  -5  17  -2    6.16    0.97
   5  17   2    6.41    1.01
   6  17   2    4.21    0.83
  -6  17  -2    4.34    0.80
   7  17   2    7.47    1.11
  -7  17  -2    7.33    1.10
   8  17   2    5.95    1.00
   9 -17   2    0.70    0.48
   9  17   2    1.11    0.57
  -8  18   2    0.59    0.48
   8  18  -2    0.27    0.42
  -7  18   2    2.28    0.67
   7  18  -2    2.01    0.66
   6  18  -2    2.03    0.66
  -6  18   2    2.55    0.68
   5  18  -2    0.35    0.37
  -5  18   2    0.53    0.39
  -4  18   2    2.52    0.65
   4  18  -2    0.70    0.45
   3  18  -2    8.43    1.17
  -3  18   2    8.22    1.17
   2  18  -2    0.04    0.30
  -2  18   2    0.03    0.35
   1  18  -2    0.11    0.35
  -1  18   2    0.39    0.38
   0  18   2    5.11    0.92
   0  18  -2    3.58    0.74
   1  18   2    3.12    0.72
  -1  18  -2    4.61    0.88
  -2  18  -2    0.29    0.37
   2  18   2    0.91    0.47
  -3  18  -2   -0.19    0.34
   3  18   2    0.58    0.41
   4  18   2    0.37    0.42
  -4  18  -2    0.44    0.43
   5  18   2   -0.07    0.38
  -5  18  -2    0.09    0.30
  -6  18  -2    1.06    0.52
   6  18   2    0.98    0.48
  -7  18  -2    0.93    0.46
   7  18   2    0.65    0.47
  -6  19   2    1.03    0.52
   6  19  -2    0.09    0.43
   5  19  -2   -0.26    0.30
  -5  19   2    0.01    0.36
   4  19  -2    6.82    1.08
  -4  19   2    7.88    1.20
   3  19  -2    0.18    0.37
  -3  19   2   -0.32    0.27
  -2  19   2    2.32    0.67
   2  19  -2    1.32    0.52
  -1  19   2   -0.18    0.32
   1  19  -2    0.45    0.37
   0  19   2    2.76    0.74
   0  19  -2    2.95    0.76
   1  19   2   13.40    1.57
  -1  19  -2   13.07    1.53
   2  19   2   10.18    1.31
  -2  19  -2    8.24    1.19
   3  19   2    4.35    0.87
  -3  19  -2    3.06    0.76
  -4  19  -2   11.38    1.44
   4  19   2   13.23    1.56
   5  19   2    4.07    0.89
  -5  19  -2    6.58    1.06
   2  20  -2    0.11    0.43
   1  20  -2    3.56    0.85
  -1  20   2    2.74    0.79
   0  20   2    4.36    0.93
   0  20  -2    4.68    0.92
   1  20   2    4.10    0.90
  -1  20  -2    4.93    0.96
  18   0  -3   -0.17    0.34
 -18   0   3   -0.31    0.28
 -17   0   3   -0.12    0.23
  17   0  -3   -0.04    0.30
 -16   0   3    0.18    0.31
  16   0  -3   -0.12    0.24
  15   0  -3    0.14    0.29
 -15   0   3   -0.20    0.25
 -14   0   3   -0.04    0.19
  14   0  -3    0.12    0.23
 -13   0   3    0.11    0.22
  13   0  -3    0.06    0.19
  12   0  -3    0.02    0.18
 -12   0   3   -0.11    0.19
  11   0  -3    0.02    0.17
 -11   0   3   -0.26    0.12
 -10   0   3   -0.06    0.15
  10   0  -3    0.09    0.17
   9   0  -3    0.22    0.17
  -9   0   3   -0.20    0.09
   8   0  -3   -0.03    0.13
  -8   0   3   -0.10    0.09
   7   0  -3   -0.04    0.12
  -7   0   3   -0.16    0.07
  -6   0   3   -0.10    0.08
   6   0  -3    0.01    0.11
  -5   0   3   -0.05    0.07
   5   0  -3   -0.13    0.07
   4   0  -3    0.11    0.10
  -4   0   3   -0.07    0.06
  -3   0   3   -0.04    0.07
   3   0  -3   -0.06    0.07
   2   0  -3   -0.10    0.05
  -2   0   3   -0.09    0.06
  -1   0   3   -0.13    0.05
   1   0  -3   -0.09    0.04
   0   0  -3   -0.04    0.06
   1   0   3   -0.06    0.03
  -1   0  -3    0.00    0.06
   2   0   3    0.01    0.06
  -2   0  -3   -0.07    0.07
   3   0   3   -0.09    0.07
  -3   0  -3   -0.14    0.07
  -4   0  -3   -0.11    0.06
   4   0   3   -0.05    0.09
  -5   0  -3    0.00    0.09
   5   0   3   -0.03    0.09
   6   0   3    0.00    0.09
  -6   0  -3   -0.06    0.09
  -7   0  -3    0.01    0.13
   7   0   3   -0.03    0.11
  -8   0  -3   -0.21    0.09
   8   0   3    0.02    0.11
  -9   0  -3   -0.21    0.10
   9   0   3    0.00    0.15
  10   0   3    0.02    0.17
 -10   0  -3    0.17    0.19
  11   0   3    0.43    0.22
 -11   0  -3   -0.01    0.18
 -12   0  -3   -0.15    0.14
  12   0   3   -0.25    0.17
  13   0   3   -0.33    0.17
 -13   0  -3    0.02    0.20
  14   0   3   -0.07    0.22
 -14   0  -3   -0.16    0.24
 -15   0  -3   -0.17    0.23
  15   0   3    0.34    0.34
 -16   0  -3   -0.43    0.28
  16   0   3    0.06    0.30
  17   0   3   -0.33    0.30
 -17   0  -3    0.17    0.35
 -18  -1   3    9.30    1.13
  18  -1  -3    6.97    1.11
 -18   1   3    6.33    1.02
  18   1  -3    8.83    1.24
  17  -1  -3   -0.39    0.29
 -17  -1   3   -0.07    0.27
 -17   1   3    0.20    0.35
  17   1  -3   -0.50    0.22
  16  -1  -3   16.18    1.38
 -16  -1   3   14.91    1.25
 -16   1   3   14.44    1.44
  16   1  -3   13.49    1.46
 -15  -1   3   -0.35    0.20
  15  -1  -3    0.35    0.31
  15   1  -3   -0.34    0.19
 -15   1   3    0.23    0.28
 -14  -1   3    3.88    0.63
  14  -1  -3    3.88    0.69
  14   1  -3    4.26    0.72
 -14   1   3    4.68    0.71
 -13  -1   3    2.37    0.49
  13  -1  -3    3.03    0.57
 -13   1   3    3.32    0.56
  13   1  -3    4.00    0.68
  12  -1  -3    2.14    0.47
 -12  -1   3    2.48    0.46
  12   1  -3    3.03    0.54
 -12   1   3    2.75    0.49
 -11  -1   3   54.28    2.79
  11  -1  -3   55.34    2.92
 -11   1   3   51.04    2.80
  11   1  -3   53.13    2.91
  10  -1  -3   48.93    2.69
 -10  -1   3   49.76    2.59
 -10   1   3   50.53    2.63
  10   1  -3   51.12    2.72
   9  -1  -3    5.30    0.62
  -9  -1   3    5.01    0.56
  -9   1   3    5.55    0.61
   9   1  -3    4.26    0.56
  -8  -1   3   54.27    2.69
   8  -1  -3   53.05    2.77
   8   1  -3   55.86    2.80
  -8   1   3   52.95    2.71
   7  -1  -3  169.44    8.16
  -7  -1   3  182.38    7.97
  -7   1   3  170.09    7.99
   7   1  -3  177.43    8.17
   6  -1  -3   54.89    2.61
  -6  -1   3   54.69    2.52
   6   1  -3   52.67    2.61
  -6   1   3   45.76    2.51
   5  -1  -3   40.81    2.03
  -5  -1   3   39.00    1.94
  -5   1   3   39.87    1.97
   5   1  -3   40.61    2.03
   4  -1  -3  168.59    7.55
  -4  -1   3  164.84    7.36
   4   1  -3  150.35    7.53
  -4   1   3  172.62    7.40
  -3  -1   3    4.36    0.29
   3  -1  -3    3.33    0.29
   3   1  -3    3.61    0.30
  -3   1   3    3.80    0.29
  -2  -1   3    1.38    0.15
   2  -1  -3    1.00    0.14
  -2   1   3    1.05    0.15
   2   1  -3    0.99    0.14
  -1  -1   3   11.82    0.61
   1   1  -3   12.49    0.60
  -1   1   3   11.96    0.60
  -1   1   3   11.81    0.62
   0  -1  -3    5.10    0.31
   0   1  -3    4.45    0.25
   0   1   3    4.67    0.26
   0   1  -3    4.88    0.30
  -1  -1  -3   35.17    1.65
  -1   1  -3   33.23    1.65
   1   1   3   36.26    1.63
  -2  -1  -3    0.90    0.15
   2  -1   3    0.51    0.10
  -2   1  -3    0.46    0.12
   2   1   3    0.49    0.10
   3  -1   3    2.34    0.25
  -3  -1  -3    2.15    0.26
   3   1   3    2.58    0.27
  -3   1  -3    2.34    0.28
   4  -1   3  145.17    6.40
  -4  -1  -3  135.22    6.31
   4   1   3  136.69    6.40
  -4   1  -3  137.41    6.33
  -5  -1  -3   26.84    1.46
   5  -1   3   27.89    1.47
  -5   1  -3   29.37    1.50
   5   1   3   27.67    1.47
  -6  -1  -3   17.96    1.06
   6  -1   3   17.02    1.05
  -6   1  -3   18.72    1.09
   6   1   3   17.99    1.06
   7  -1   3   31.73    1.70
  -7  -1  -3   29.55    1.68
   7   1   3   29.83    1.69
  -7   1  -3   33.92    1.74
  -8  -1  -3   16.05    1.04
   8  -1   3   16.60    1.05
  -8   1  -3   16.58    1.08
   8   1   3   15.61    1.05
  -9  -1  -3    6.82    0.71
   9  -1   3    6.03    0.69
   9   1   3    7.11    0.73
  -9   1  -3    6.52    0.72
 -10  -1  -3   13.86    1.04
  10  -1   3   16.50    1.10
  10   1   3   15.34    1.10
 -10   1  -3   15.38    1.10
 -11  -1  -3    4.28    0.61
  11  -1   3    4.65    0.64
 -11   1  -3    3.49    0.58
  11   1   3    4.41    0.63
  12  -1   3    7.40    0.88
 -12  -1  -3    8.42    0.92
  12   1   3    7.25    0.87
 -12   1  -3    8.02    0.92
 -13  -1  -3    3.68    0.62
  13  -1   3    2.05    0.49
  13   1   3    2.89    0.58
 -13   1  -3    2.02    0.49
  14  -1   3    0.92    0.43
 -14  -1  -3    1.68    0.48
 -14   1  -3    0.85    0.39
  14   1   3    1.72    0.51
 -15  -1  -3   25.19    1.83
  15  -1   3   28.77    1.93
  15   1   3   27.10    1.90
 -15   1  -3   28.79    1.94
  16  -1   3   19.59    1.54
 -16  -1  -3   18.36    1.49
  16   1   3   20.02    1.59
 -16   1  -3   17.75    1.52
 -17  -1  -3   -0.22    0.29
  17  -1   3    0.19    0.35
 -17   1  -3    0.21    0.36
  17   1   3    0.41    0.36
  18  -2  -3   -0.04    0.38
 -18  -2   3    0.17    0.31
 -18   2   3   -0.08    0.30
  18   2  -3   -0.06    0.34
 -17  -2   3    6.36    0.89
  17  -2  -3    5.87    1.00
 -17   2   3    4.67    0.82
  17   2  -3    9.74    1.24
  16  -2  -3    4.43    0.80
 -16  -2   3    3.97    0.67
 -16   2   3    3.55    0.71
  16   2  -3    4.46    0.83
  15  -2  -3   16.31    1.38
 -15  -2   3   15.28    1.24
 -15   2   3   18.55    1.39
  15   2  -3   16.90    1.40
  14  -2  -3    0.99    0.38
 -14  -2   3    0.65    0.32
  14   2  -3    1.08    0.41
 -14   2   3    0.23    0.28
 -13  -2   3    1.67    0.40
  13  -2  -3    0.67    0.32
 -13   2   3    0.89    0.34
  13   2  -3    0.83    0.36
  12  -2  -3   16.86    1.24
 -12  -2   3   15.56    1.12
  12   2  -3   15.52    1.21
 -12   2   3   16.99    1.20
 -11  -2   3   20.82    1.28
  11  -2  -3   18.38    1.34
 -11   2   3   19.93    1.33
  11   2  -3   21.31    1.40
  10  -2  -3    3.08    0.49
 -10  -2   3    3.10    0.45
 -10   2   3    3.38    0.51
  10   2  -3    3.39    0.54
  -9  -2   3    7.03    0.58
   9  -2  -3    6.68    0.73
   9   2  -3    7.15    0.74
  -9   2   3    5.81    0.66
  -8  -2   3    3.48    0.42
   8  -2  -3    4.70    0.56
   8   2  -3    4.57    0.55
  -8   2   3    3.37    0.46
  -7  -2   3    8.50    0.61
   7  -2  -3    9.13    0.70
  -7   2   3   10.16    0.69
   7   2  -3    9.69    0.71
   6  -2  -3   21.77    1.28
  -6  -2   3   23.34    1.21
  -6   2   3   23.19    1.26
   6   2  -3   22.81    1.30
   5  -2  -3   23.77    1.30
  -5  -2   3   24.19    1.22
   5   2  -3   22.52    1.30
  -5   2   3   25.37    1.29
  -4  -2   3   17.84    0.92
   4  -2  -3   17.63    0.99
  -4   2   3   17.61    0.96
   4   2  -3   18.13    1.00
  -3  -2   3   30.63    1.48
   3  -2  -3   30.07    1.56
  -3   2   3   31.09    1.53
   3   2  -3   34.24    1.58
  -2  -2   3    0.14    0.05
  -2   2   3    0.11    0.07
   2   2  -3    0.01    0.07
  -2   2   3   -0.01    0.07
   1   2  -3   21.60    1.05
  -1   2   3   20.22    1.03
  -1   2   3   21.08    1.05
   1   2  -3   22.35    1.02
   0   2  -3  128.19    5.62
   0   2   3  124.50    5.71
   0   2  -3  123.58    5.70
  -1  -2  -3  113.03    5.30
  -1   2  -3  121.04    5.38
  -1   2  -3  119.23    5.32
   1   2   3  118.97    5.39
  -2  -2  -3   44.68    2.15
   2   2   3   45.36    2.18
  -2   2  -3   48.02    2.19
   3  -2   3   59.39    2.73
  -3  -2  -3   54.46    2.68
  -3   2  -3   58.00    2.73
   3   2   3   57.83    2.73
  -4  -2  -3    4.93    0.38
   4  -2   3    4.96    0.38
  -4   2  -3    5.11    0.41
   4   2   3    4.48    0.38
   5  -2   3   37.48    1.99
  -5  -2  -3   41.99    1.99
  -5   2  -3   39.25    2.02
   5   2   3   39.92    2.02
   6  -2   3   18.05    1.14
  -6  -2  -3   21.37    1.16
   6   2   3   20.08    1.17
  -6   2  -3   21.30    1.21
   7  -2   3    6.64    0.55
  -7  -2  -3    7.52    0.57
   7   2   3    6.20    0.55
  -7   2  -3    6.25    0.66
   8  -2   3    1.95    0.35
  -8  -2  -3    1.50    0.30
   8   2   3    1.73    0.34
  -8   2  -3    2.15    0.39
  -9  -2  -3   45.05    2.33
   9  -2   3   47.12    2.38
  -9   2  -3   41.42    2.35
   9   2   3   40.48    2.33
  10  -2   3    0.11    0.19
 -10  -2  -3   -0.08    0.17
  10   2   3    0.19    0.20
 -10   2  -3    0.34    0.22
 -11  -2  -3    1.37    0.35
  11  -2   3    2.01    0.43
 -11   2  -3    2.31    0.47
  11   2   3    1.92    0.44
  12  -2   3    5.99    0.78
 -12  -2  -3    7.03    0.81
 -12   2  -3    7.25    0.87
  12   2   3    7.26    0.88
 -13  -2  -3    0.19    0.26
  13  -2   3   -0.36    0.19
 -13   2  -3    0.02    0.22
  13   2   3   -0.13    0.20
 -14  -2  -3    7.30    0.90
  14  -2   3    6.99    0.91
 -14   2  -3    6.00    0.87
  14   2   3    6.54    0.92
 -15  -2  -3    4.98    0.77
  15  -2   3    4.22    0.74
 -15   2  -3    4.68    0.78
  15   2   3    5.81    0.85
  16  -2   3    6.78    1.00
 -16  -2  -3    8.60    1.05
 -16   2  -3    8.05    1.11
  16   2   3    7.68    1.03
 -17  -2  -3    8.60    1.09
  17  -2   3    7.35    1.08
  17   2   3    7.04    1.05
  18  -3  -3    2.24    0.66
 -18  -3   3    3.62    0.71
 -18   3   3    2.44    0.63
  18   3  -3    3.82    0.85
 -17  -3   3    1.62    0.48
  17  -3  -3    2.16    0.62
 -17   3   3    0.89    0.44
  17   3  -3    2.25    0.64
  16  -3  -3    1.15    0.49
 -16  -3   3    0.86    0.36
 -16   3   3    1.37    0.45
  16   3  -3    1.50    0.54
  15  -3  -3    1.22    0.44
 -15  -3   3    1.00    0.36
  15   3  -3    0.83    0.42
 -15   3   3    0.40    0.32
 -14  -3   3    0.09    0.22
  14  -3  -3    0.38    0.30
  14   3  -3    0.18    0.31
 -14   3   3    0.41    0.28
  13  -3  -3   -0.08    0.23
 -13  -3   3   -0.02    0.20
  13   3  -3    0.15    0.26
 -13   3   3    0.09    0.22
 -12  -3   3    0.29    0.19
  12  -3  -3    0.15    0.22
  12   3  -3   -0.05    0.18
 -12   3   3    0.09    0.20
  11  -3  -3    1.16    0.36
 -11  -3   3    1.29    0.33
 -11   3   3    0.60    0.28
  11   3  -3    1.12    0.34
 -10  -3   3    0.32    0.19
  10  -3  -3    0.16    0.19
  10   3  -3    0.34    0.21
 -10   3   3    0.09    0.18
   9  -3  -3   -0.09    0.11
  -9  -3   3    0.13    0.14
   9   3  -3   -0.01    0.12
  -9   3   3    0.09    0.16
  -8  -3   3    5.33    0.53
   8  -3  -3    5.20    0.61
  -8   3   3    4.28    0.54
   8   3  -3    5.36    0.62
  -7  -3   3   14.65    0.88
   7  -3  -3   16.13    1.00
  -7   3   3   13.43    0.94
   7   3  -3   16.24    1.01
  -6  -3   3    4.07    0.35
   6  -3  -3    4.47    0.50
  -6   3   3    4.86    0.50
   6   3  -3    4.57    0.51
   5  -3  -3    4.93    0.42
  -5  -3   3    3.94    0.33
   5   3  -3    5.14    0.44
  -5   3   3    4.80    0.40
  -4  -3   3    0.15    0.08
   4  -3  -3    0.17    0.11
   4   3  -3    0.02    0.09
  -4   3   3    0.15    0.11
  -3  -3   3    3.75    0.25
   3  -3  -3    4.03    0.27
  -3   3   3    3.30    0.29
  -3   3   3    3.30    0.35
   3   3  -3    3.39    0.35
  -2  -3   3    6.87    0.38
   2   3  -3    6.60    0.44
  -2   3   3    7.06    0.43
  -2   3   3    6.69    0.44
   1   3  -3   75.07    3.78
  -1   3   3   79.54    3.70
   1   3  -3   86.32    3.68
  -1   3   3   85.86    3.80
   0   3  -3  272.99   11.31
   0   3   3  239.83   11.54
   0   3   3  250.45   11.29
  -1  -3  -3  104.54    4.64
  -1   3  -3   99.62    4.67
   1   3   3  102.36    4.76
  -1   3  -3  105.78    4.75
  -2  -3  -3    1.75    0.20
  -2   3  -3    1.79    0.24
  -2   3  -3    1.90    0.22
   2   3   3    2.33    0.26
  -3  -3  -3   72.58    3.34
   3   3   3   72.25    3.43
  -3   3  -3   72.43    3.40
   4  -3   3   17.80    1.00
  -4  -3  -3   17.67    0.96
   4   3   3   18.12    1.01
  -4   3  -3   17.78    1.02
   5  -3   3   44.67    2.24
  -5  -3  -3   45.92    2.18
  -5   3  -3   44.22    2.25
   5   3   3   42.81    2.24
  -6  -3  -3    6.58    0.49
   6  -3   3    5.67    0.50
   6   3   3    6.75    0.54
  -6   3  -3    5.30    0.59
   7  -3   3    1.15    0.28
  -7  -3  -3    1.20    0.26
  -7   3  -3    1.47    0.32
   7   3   3    1.86    0.34
  -8  -3  -3   -0.02    0.11
   8  -3   3    0.13    0.14
   8   3   3    0.21    0.17
  -8   3  -3    0.22    0.17
  -9  -3  -3    1.55    0.34
   9  -3   3    1.23    0.32
   9   3   3    1.89    0.39
  -9   3  -3    2.02    0.40
  10  -3   3    2.23    0.44
 -10  -3  -3    1.88    0.38
 -10   3  -3    1.70    0.40
  10   3   3    2.50    0.46
  11  -3   3    1.78    0.43
 -11  -3  -3    1.49    0.36
 -11   3  -3    2.72    0.51
  11   3   3    1.24    0.36
 -12  -3  -3    1.03    0.36
  12  -3   3    1.21    0.37
  12   3   3    0.74    0.33
 -12   3  -3    0.04    0.23
 -13  -3  -3   10.82    1.07
  13  -3   3   10.82    1.13
  13   3   3    9.45    1.06
 -13   3  -3   11.08    1.18
  14  -3   3   -0.04    0.24
 -14  -3  -3    0.13    0.28
 -14   3  -3    0.25    0.28
  14   3   3   -0.27    0.20
 -15  -3  -3    2.11    0.55
  15  -3   3    1.25    0.45
  15   3   3    1.14    0.44
 -15   3  -3    1.54    0.56
 -16  -3  -3    7.71    0.99
  16  -3   3    7.25    1.04
 -16   3  -3    8.01    1.11
  16   3   3    8.26    1.11
 -17  -3  -3    1.16    0.47
  17   3   3    1.29    0.56
  18  -4  -3    2.38    0.67
  18   4  -3    2.81    0.72
  17  -4  -3   18.21    1.54
 -17   4   3   14.50    1.56
  17   4  -3   16.71    1.74
  16  -4  -3    0.27    0.33
 -16  -4   3    0.01    0.26
 -16   4   3   -0.14    0.26
  16   4  -3    0.29    0.35
 -15  -4   3   13.65    1.09
  15  -4  -3   12.69    1.40
 -15   4   3   13.86    1.38
  15   4  -3   15.94    1.32
  14  -4  -3    0.09    0.25
 -14  -4   3    0.25    0.25
  14   4  -3   -0.38    0.23
 -14   4   3    0.29    0.27
  13  -4  -3    3.52    0.63
 -13  -4   3    2.66    0.48
  13   4  -3    2.71    0.58
 -13   4   3    2.92    0.56
  12  -4  -3   18.04    1.37
 -12  -4   3   18.95    1.23
  12   4  -3   18.73    1.38
 -12   4   3   19.62    1.35
  11  -4  -3    6.89    0.83
 -11  -4   3    6.44    0.68
  11   4  -3    8.49    0.93
 -11   4   3    6.98    0.82
  10  -4  -3   29.90    1.79
 -10  -4   3   28.82    1.62
 -10   4   3   28.54    1.73
  10   4  -3   29.57    1.80
   9  -4  -3   42.99    2.34
  -9  -4   3   41.01    2.15
  -9   4   3   44.06    2.30
   9   4  -3   40.93    2.33
  -8  -4   3   38.76    1.93
   8  -4  -3   35.83    2.08
  -8   4   3   37.93    2.04
   8   4  -3   38.34    2.10
   7  -4  -3   11.13    0.80
  -7  -4   3    9.66    0.66
  -7   4   3   11.82    0.79
   7   4  -3   11.76    0.82
   6  -4  -3  140.83    6.66
  -6  -4   3  144.70    6.40
   6   4  -3  130.58    6.65
  -6   4   3  148.88    6.54
   5  -4  -3   79.52    3.82
  -5  -4   3   74.53    3.60
   5   4  -3   81.03    3.82
  -5   4   3   80.72    3.73
  -4  -4   3   20.54    1.02
   4   4  -3   20.60    1.16
  -4   4   3   20.72    1.16
  -4   4   3   21.40    1.12
  -3  -4   3   63.93    2.87
   3   4  -3   63.45    3.05
  -3   4   3   62.10    2.96
  -3   4   3   63.27    3.05
   2  -4  -3    5.12    0.37
  -2   4   3    4.94    0.35
   2   4  -3    4.89    0.29
   2   4  -3    4.43    0.37
  -2   4   3    4.90    0.38
   1   4  -3   36.72    1.58
  -1   4   3   32.94    1.60
   1   4  -3   32.60    1.68
  -1   4   3   32.70    1.68
   0   4   3   30.20    1.49
   0   4  -3   33.76    1.59
   0   4   3   32.92    1.60
   0   4  -3   30.69    1.50
  -1  -4  -3    0.00    0.05
  -1   4  -3   -0.05    0.07
   1   4   3   -0.01    0.09
  -1   4  -3    0.04    0.08
  -2  -4  -3  234.90   10.37
   2   4   3  230.34   10.65
  -2   4  -3  230.40   10.44
  -2   4  -3  236.81   10.62
  -3  -4  -3   82.09    4.01
  -3   4  -3   87.33    4.14
  -3   4  -3   87.67    4.10
   3   4   3   95.93    4.18
  -4  -4  -3   36.78    1.75
   4  -4   3   34.64    1.82
  -4   4  -3   34.96    1.83
   4   4   3   36.39    1.85
   5  -4   3   83.26    3.96
  -5  -4  -3   78.53    3.82
   5   4   3   86.15    3.98
  -5   4  -3   81.14    3.93
  -6  -4  -3   43.07    2.26
   6  -4   3   47.55    2.38
   6   4   3   45.23    2.38
  -6   4  -3   48.94    2.39
  -7  -4  -3   14.03    0.88
   7  -4   3   13.81    0.95
   7   4   3   13.79    0.95
  -7   4  -3   15.08    0.99
  -8  -4  -3    0.17    0.15
   8  -4   3    0.02    0.13
   8   4   3    0.01    0.13
  -8   4  -3    0.10    0.16
  -9  -4  -3   12.94    0.94
   9  -4   3   14.42    1.03
   9   4   3   15.86    1.07
  -9   4  -3   14.42    1.06
  10  -4   3    3.05    0.50
 -10  -4  -3    2.81    0.45
  10   4   3    3.22    0.55
 -10   4  -3    4.23    0.62
 -11  -4  -3   25.57    1.56
  11  -4   3   22.19    1.51
 -11  -4  -3   23.60    1.45
  11   4   3   21.91    1.53
 -11   4  -3   22.46    1.55
 -12  -4  -3    2.85    0.51
  12  -4   3    3.17    0.60
  12   4   3    4.00    0.66
 -12   4  -3    3.05    0.61
  13  -4   3    1.94    0.52
 -13  -4  -3    2.57    0.50
 -13   4  -3    2.29    0.55
  13   4   3    2.29    0.55
 -14  -4  -3   31.46    1.92
  14  -4   3   27.84    1.95
  14   4   3   29.93    2.01
 -14   4  -3   30.77    2.05
 -15  -4  -3   16.33    1.30
  15  -4   3   15.83    1.34
  15   4   3   16.02    1.38
 -15   4  -3   17.00    1.43
  16  -4   3    0.15    0.33
 -16   4  -3    0.34    0.38
  16   4   3   -0.38    0.28
  17   4   3    6.78    1.03
  17  -5  -3    0.52    0.45
  17   5  -3    0.30    0.42
 -17   5   3    1.04    0.45
  16  -5  -3   30.79    2.12
 -16   5   3   28.29    2.05
  16   5  -3   28.98    2.10
  15  -5  -3    1.29    0.49
  15   5  -3    1.43    0.56
 -15   5   3    1.48    0.48
 -14  -5   3    0.13    0.21
  14  -5  -3    0.16    0.27
  14   5  -3    0.20    0.28
 -14   5   3   -0.29    0.20
  13  -5  -3    2.02    0.52
 -13  -5   3    3.44    0.50
  13   5  -3    2.15    0.54
 -13   5   3    1.74    0.48
 -12  -5   3    2.79    0.44
  12  -5  -3    2.12    0.50
 -12   5   3    2.58    0.52
  12   5  -3    2.39    0.52
  11  -5  -3   11.72    1.15
 -11  -5   3   11.16    0.81
  11   5  -3   10.47    1.10
 -11   5   3   10.72    1.07
  10  -5  -3    0.31    0.22
 -10  -5   3    0.27    0.15
  10   5  -3    0.71    0.30
 -10   5   3    0.13    0.21
   9  -5  -3    2.62    0.48
  -9  -5   3    3.16    0.39
  -9   5   3    3.99    0.55
   9   5  -3    3.09    0.51
  -8  -5   3    5.00    0.50
   8  -5  -3    6.13    0.70
   8   5  -3    7.25    0.75
  -8   5   3    5.76    0.65
   7  -5  -3    8.10    0.66
  -7  -5   3    7.09    0.51
   7   5  -3    7.81    0.77
  -7   5   3    7.76    0.64
  -6  -5   3    0.20    0.10
   6  -5  -3    0.29    0.17
   6   5  -3    0.31    0.17
  -6   5   3    0.21    0.17
  -5  -5   3   17.71    0.90
   5   5  -3   18.07    1.08
  -5   5   3   16.94    1.02
  -4  -5   3    2.72    0.21
   4   5  -3    2.66    0.36
  -4   5   3    2.90    0.34
  -4   5   3    3.11    0.39
  -3  -5   3    0.12    0.05
  -3   5   3    0.16    0.11
   3   5  -3    0.14    0.11
  -3   5   3    0.23    0.13
   2   5  -3    9.73    0.64
  -2   5   3    9.54    0.64
  -2   5   3    9.61    0.58
   2   5  -3   10.49    0.51
   1  -5  -3    0.09    0.09
   1   5  -3    0.20    0.07
   1   5  -3    0.33    0.12
  -1   5   3   -0.03    0.09
  -1   5   3    0.13    0.08
   0   5  -3   36.35    1.76
   0   5   3   36.33    1.88
   0   5   3   40.00    1.76
   0   5  -3   37.00    1.88
  -1  -5  -3    2.28    0.18
  -1   5  -3    1.83    0.26
   1   5   3    2.08    0.29
  -1   5  -3    2.13    0.25
  -2  -5  -3    7.20    0.41
  -2   5  -3    6.96    0.49
  -2   5  -3    6.89    0.48
   2   5   3    7.21    0.52
  -3  -5  -3    5.44    0.34
  -3   5  -3    4.33    0.45
  -3   5  -3    5.04    0.41
   3   5   3    4.27    0.46
  -4  -5  -3   10.52    0.61
  -4   5  -3   10.02    0.68
   4   5   3   10.02    0.70
  -4   5  -3   10.45    0.71
  -5  -5  -3    3.45    0.35
   5  -5   3    2.72    0.38
   5   5   3    3.32    0.42
  -5   5  -3    3.88    0.46
   6  -5   3   29.90    1.61
  -6  -5  -3   26.35    1.48
  -6   5  -3   28.83    1.62
   6   5   3   30.42    1.63
  -7  -5  -3   18.88    1.08
   7  -5   3   18.87    1.18
  -7   5  -3   19.31    1.21
   7   5   3   17.86    1.18
   8  -5   3    3.64    0.51
  -8  -5  -3    1.75    0.32
   8   5   3    1.90    0.39
  -8   5  -3    1.88    0.40
  -9  -5  -3   35.85    1.91
   9  -5   3   37.39    2.06
  -9  -5  -3   35.80    2.11
  -9   5  -3   32.16    2.01
   9   5   3   36.21    2.06
  10  -5   3   18.25    1.27
 -10  -5  -3   18.02    1.15
 -10  -5  -3   17.58    1.28
  10   5   3   18.59    1.29
 -10   5  -3   17.08    1.25
  11  -5   3    0.02    0.19
 -11  -5  -3    0.26    0.21
 -11   5  -3    0.26    0.25
  11   5   3    0.25    0.23
  12  -5   3    8.43    0.98
 -12  -5  -3    9.20    0.91
 -12   5  -3    7.97    0.98
  12   5   3   11.12    1.14
  13  -5   3    5.68    0.82
 -13  -5  -3    3.29    0.56
 -13   5  -3    5.81    0.85
  13   5   3    5.12    0.79
  14  -5   3    8.81    1.10
 -14  -5  -3   10.95    1.09
  14   5   3   11.56    1.25
 -14   5  -3    9.87    1.20
  15  -5   3    1.01    0.40
 -15   5  -3    1.42    0.54
  15   5   3    1.00    0.43
  16  -5   3    0.45    0.35
  16   5   3    1.34    0.53
 -16   5  -3    0.97    0.45
  17   5   3    1.84    0.61
  17  -6  -3   -0.07    0.39
  17   6  -3    0.05    0.33
 -17   6   3    0.28    0.37
  16  -6  -3    1.50    0.54
  16   6  -3    0.04    0.36
 -16   6   3   -0.14    0.34
  15  -6  -3    3.67    0.76
  15   6  -3    3.19    0.73
 -15   6   3    3.84    0.75
  14  -6  -3    1.18    0.49
 -14   6   3    2.75    0.60
  14   6  -3    2.25    0.57
  13  -6  -3    7.40    0.95
 -13   6   3    4.78    0.75
  13   6  -3    5.11    0.81
 -12  -6   3    6.73    0.69
  12  -6  -3    5.38    0.81
  12   6  -3    5.55    0.82
 -12   6   3    6.72    0.84
  11  -6  -3    1.55    0.43
 -11  -6   3    1.61    0.32
  11   6  -3    1.48    0.40
 -11   6   3    1.42    0.38
 -10  -6   3   -0.06    0.11
  10  -6  -3    0.07    0.17
  10   6  -3   -0.24    0.14
 -10   6   3    0.06    0.17
  -9  -6   3    3.94    0.44
   9  -6  -3    4.15    0.61
   9   6  -3    4.17    0.61
  -9   6   3    4.14    0.57
   8  -6  -3    1.46    0.35
  -8  -6   3    1.08    0.21
   8   6  -3    1.04    0.31
  -8   6   3    1.73    0.35
  -7  -6   3   -0.04    0.08
   7  -6  -3    0.18    0.17
   7   6  -3    0.05    0.13
  -7   6   3   -0.07    0.12
  -6  -6   3    2.76    0.29
   6  -6  -3    3.38    0.47
  -6   6   3    3.84    0.47
   6   6  -3    2.52    0.41
  -5  -6   3   -0.05    0.06
  -5   6   3   -0.02    0.12
   5   6  -3    0.00    0.12
  -5   6   3    0.08    0.12
  -4  -6   3   27.57    1.25
   4   6  -3   25.34    1.47
  -4   6   3   26.02    1.40
  -4   6   3   26.76    1.48
   3   6  -3    6.29    0.53
   3   6  -3    7.27    0.37
  -3   6   3    6.16    0.47
  -3   6   3    7.69    0.56
   2   6  -3    0.98    0.22
   2   6  -3    1.54    0.14
  -2   6   3    1.09    0.23
  -2   6   3    1.24    0.20
   1   6  -3   40.57    2.05
   1   6  -3   42.35    1.87
  -1   6   3   39.97    1.91
  -1   6   3   37.70    2.05
   0   6  -3   41.42    1.92
   0   6  -3   39.32    2.06
   0   6   3   40.69    1.90
   0   6   3   42.05    2.08
  -1  -6  -3    5.53    0.49
  -1  -6  -3    5.42    0.33
   1   6   3    5.41    0.45
  -1   6  -3    5.34    0.43
  -1   6  -3    4.84    0.37
  -2  -6  -3   10.14    0.78
  -2  -6  -3   11.07    0.58
  -2   6  -3   11.15    0.71
   2   6   3    9.95    0.71
  -2   6  -3   11.52    0.68
  -3  -6  -3   22.06    1.07
   3   6   3   22.24    1.25
  -3   6  -3   20.48    1.18
  -3   6  -3   21.74    1.22
  -4  -6  -3    5.76    0.40
  -4   6  -3    6.54    0.52
  -4   6  -3    5.97    0.50
   4   6   3    6.25    0.53
  -5  -6  -3   22.42    1.19
   5   6   3   23.79    1.36
  -5   6  -3   23.14    1.33
  -6  -6  -3   28.51    1.45
   6  -6   3   28.71    1.60
   6   6   3   25.65    1.58
  -6   6  -3   28.74    1.60
   7  -6   3    1.55    0.32
  -7  -6  -3    1.52    0.37
  -7  -6  -3    1.12    0.23
  -7   6  -3    0.95    0.29
   7   6   3    0.81    0.26
  -8  -6  -3    5.06    0.54
  -8  -6  -3    4.86    0.66
   8  -6   3    4.67    0.62
  -8   6  -3    5.08    0.65
   8   6   3    4.91    0.63
  -9  -6  -3   14.35    1.12
   9  -6   3   12.98    1.06
  -9  -6  -3   16.62    0.99
  -9   6  -3   14.93    1.11
   9   6   3   16.00    1.12
  10  -6   3    0.67    0.29
 -10  -6  -3    0.62    0.23
  10   6   3    0.24    0.24
 -10   6  -3    0.58    0.29
  11  -6   3    0.85    0.33
 -11  -6  -3    0.96    0.29
 -11   6  -3    0.21    0.27
  11   6   3    0.68    0.32
  12  -6   3    0.02    0.25
  12   6   3    0.11    0.23
 -12   6  -3   -0.36    0.20
  13  -6   3    0.73    0.38
 -13   6  -3    1.04    0.41
  13   6   3    0.42    0.30
  14  -6   3    0.83    0.39
  14   6   3    0.18    0.30
 -14   6  -3   -0.26    0.27
  15  -6   3    0.11    0.36
 -15   6  -3    0.34    0.39
  15   6   3    0.55    0.38
  16  -6   3    1.00    0.45
  16   6   3    0.32    0.35
 -16   6  -3    0.06    0.41
  17   6   3    3.17    0.75
  17  -7  -3    5.24    0.97
  17   7  -3    3.54    0.80
 -17   7   3    4.99    0.91
  16  -7  -3   16.42    1.73
  16   7  -3   16.39    1.74
 -16   7   3   18.97    1.54
  15  -7  -3    2.09    0.64
 -15   7   3    2.74    0.67
  15   7  -3    3.06    0.70
  14  -7  -3    9.70    1.21
 -14   7   3   14.13    1.38
  14   7  -3   10.55    1.26
  13  -7  -3   21.24    1.59
 -13   7   3   20.89    1.53
  13   7  -3   19.42    1.54
  12  -7  -3   24.27    1.64
  12   7  -3   20.05    1.56
 -12   7   3   22.25    1.55
  11  -7  -3    6.04    0.82
  11   7  -3    5.70    0.81
 -11   7   3    5.97    0.78
  10  -7  -3   35.30    2.13
 -10   7   3   35.69    2.07
  10   7  -3   34.78    2.13
   9  -7  -3    8.73    0.93
  -9  -7   3    9.14    0.63
   9   7  -3    8.39    0.92
  -9   7   3    8.97    0.89
  -8  -7   3    9.95    0.62
   8  -7  -3    8.33    0.89
  -8   7   3    9.86    0.79
   8   7  -3    9.92    0.83
  -7  -7   3   21.93    1.06
   7  -7  -3   19.32    1.29
   7   7  -3   18.87    1.29
  -7   7   3   18.55    1.22
  -6  -7   3    0.05    0.07
  -6   7   3   -0.17    0.11
   6   7  -3   -0.22    0.09
  -5  -7   3  155.14    6.84
  -5   7   3  148.36    7.03
   5   7  -3  157.87    7.27
  -5   7   3  151.98    7.24
   4   7  -3   16.34    1.09
  -4   7   3   17.87    1.02
  -4   7   3   19.15    1.12
  -3   7   3    2.98    0.34
   3   7  -3    2.82    0.16
   3   7  -3    2.57    0.38
  -3   7   3    2.66    0.38
  -2   7   3  117.35    5.66
  -2   7   3  123.89    5.91
   2   7  -3  130.38    5.54
   2   7  -3  127.14    5.91
  -1   7   3  116.95    5.39
  -1   7   3  113.86    5.12
   1   7  -3  119.78    5.07
   1   7  -3  101.23    5.34
   0   7   3    5.31    0.35
   0   7   3    5.78    0.49
   0   7  -3    6.43    0.50
   0   7  -3    5.34    0.36
  -1  -7  -3   40.21    1.73
  -1   7  -3   36.23    1.80
   1   7   3   37.47    1.95
  -1   7  -3   33.07    1.91
  -2  -7  -3   11.02    0.57
   2   7   3   10.07    0.75
  -2   7  -3   10.75    0.74
  -2   7  -3   11.58    0.69
  -3  -7  -3   28.31    1.60
  -3  -7  -3   23.53    1.23
   3   7   3   26.13    1.47
  -3   7  -3   27.36    1.45
  -3   7  -3   25.79    1.38
  -4  -7  -3   14.24    1.06
  -4  -7  -3   15.05    0.80
  -4   7  -3   15.38    0.97
   4   7   3   16.88    1.02
  -4   7  -3   14.37    0.93
  -5  -7  -3    3.96    0.57
  -5  -7  -3    4.54    0.35
  -5   7  -3    4.37    0.54
  -5   7  -3    5.12    0.56
   5   7   3    5.35    0.61
  -6  -7  -3   55.93    2.82
  -6  -7  -3   64.76    3.28
   6  -7   3   61.02    3.07
  -6   7  -3   61.91    3.04
   6   7   3   56.90    3.07
   7  -7   3   18.46    1.22
  -7  -7  -3   18.63    1.06
  -7   7  -3   17.46    1.19
   7   7   3   20.02    1.25
   8  -7   3    5.79    0.69
  -8  -7  -3    5.81    0.55
  -8   7  -3    4.78    0.64
   8   7   3    5.42    0.69
   9  -7   3   36.00    2.06
  -9  -7  -3   37.14    1.87
  -9   7  -3   33.50    2.03
   9   7   3   31.85    2.03
  10  -7   3   45.54    2.67
  10   7   3   49.47    2.72
 -10   7  -3   48.09    2.68
  11  -7   3    2.84    0.58
  11   7   3    1.35    0.42
 -11   7  -3    1.97    0.50
  12  -7   3   10.89    1.13
 -12   7  -3   11.97    1.25
  12   7   3    9.96    1.12
  13  -7   3    3.66    0.70
  13   7   3    3.83    0.74
 -13   7  -3    4.67    0.79
  14  -7   3    4.28    0.75
 -14   7  -3    4.99    0.86
  14   7   3    3.48    0.70
  15  -7   3   19.36    1.53
  15   7   3   17.71    1.49
 -15   7  -3   14.92    1.64
  16  -7   3    9.78    1.22
  16   7   3    7.61    1.13
  16  -8  -3    2.91    0.74
 -16   8   3    4.04    0.82
  16   8  -3    2.19    0.69
  15  -8  -3   11.45    1.37
  15   8  -3   13.30    1.46
 -15   8   3   12.93    1.37
  14  -8  -3    0.35    0.37
  14   8  -3    0.96    0.46
 -14   8   3    0.77    0.41
  13  -8  -3    0.25    0.34
 -13   8   3    0.48    0.31
  13   8  -3    0.00    0.28
  12  -8  -3    5.81    0.89
 -12   8   3    8.03    0.98
  12   8  -3    7.40    0.97
  11  -8  -3    1.89    0.48
 -11   8   3    1.32    0.42
  11   8  -3    1.78    0.47
  10  -8  -3    0.53    0.30
  10   8  -3    1.78    0.43
 -10   8   3    2.21    0.46
   9  -8  -3    0.98    0.33
  -9   8   3    0.32    0.23
   9   8  -3    0.93    0.32
   8  -8  -3    5.62    0.71
   8   8  -3    4.92    0.68
  -8   8   3    5.03    0.63
   7  -8  -3    1.59    0.38
   7   8  -3    2.08    0.42
  -7   8   3    2.12    0.39
   6   8  -3    1.09    0.30
  -6   8   3    1.69    0.34
  -6   8   3    1.19    0.27
  -5   8   3    0.43    0.20
   5   8  -3    0.15    0.16
  -5   8   3    0.18    0.13
  -4   8   3   13.70    0.93
  -4   8   3   12.64    0.80
   4   8  -3   12.13    0.89
  -3   8   3    7.27    0.51
  -3   8   3    7.43    0.61
   3   8  -3    6.63    0.59
   2   8  -3   26.07    1.54
  -2   8   3   29.93    1.58
  -2   8   3   26.63    1.38
   1   8  -3    2.90    0.21
  -1   8   3    2.76    0.40
  -1   8   3    2.58    0.27
   1   8  -3    2.17    0.35
   0   8  -3    7.22    0.58
   0   8   3    6.66    0.57
   0   8  -3    6.55    0.42
   0   8   3    6.70    0.41
  -1  -8  -3   16.37    0.78
  -1   8  -3   14.38    0.85
  -1   8  -3   16.22    1.01
   1   8   3   15.24    1.01
  -2  -8  -3    4.03    0.25
  -2   8  -3    3.30    0.38
   2   8   3    4.42    0.52
  -2   8  -3    3.03    0.43
  -3  -8  -3    3.42    0.23
  -3   8  -3    3.46    0.41
   3   8   3    2.62    0.42
  -3   8  -3    3.00    0.42
  -4  -8  -3    0.09    0.07
  -4   8  -3    0.22    0.15
  -4   8  -3    0.12    0.13
   4   8   3    0.08    0.16
  -5  -8  -3    5.62    0.38
   5   8   3    5.58    0.65
  -5   8  -3    5.48    0.59
  -5   8  -3    5.19    0.59
   6   8   3    1.61    0.36
  -6   8  -3    2.20    0.38
   7  -8   3    0.35    0.22
   7   8   3    1.16    0.32
  -7   8  -3    0.70    0.27
   8  -8   3    0.30    0.22
  -8   8  -3    0.17    0.22
   8   8   3    0.17    0.20
   9  -8   3   12.79    1.03
   9   8   3   12.10    1.03
  -9   8  -3   14.55    1.08
  10  -8   3   -0.02    0.20
 -10   8  -3    0.10    0.22
  10   8   3    0.18    0.23
  11  -8   3    2.09    0.50
 -11   8  -3    1.74    0.47
  11   8   3    1.36    0.43
  12  -8   3    0.24    0.29
 -12   8  -3    0.26    0.30
  12   8   3   -0.19    0.27
  13  -8   3    1.67    0.51
  13   8   3    2.76    0.62
 -13   8  -3    1.94    0.56
  14  -8   3    0.24    0.32
  14   8   3   -0.12    0.29
 -14   8  -3    0.08    0.31
  15  -8   3    0.16    0.35
  15   8   3    0.03    0.36
 -15   8  -3    0.16    0.36
  16  -8   3    0.47    0.44
  16   8   3    0.39    0.44
  16  -9  -3   11.69    1.46
 -16   9   3   12.15    1.41
  16   9  -3   12.03    1.47
  15  -9  -3    4.01    0.85
 -15   9   3    7.83    1.04
  15   9  -3    6.19    1.03
  14  -9  -3    1.43    0.51
 -14   9   3    1.21    0.48
  14   9  -3    1.01    0.48
  13  -9  -3   10.83    1.26
  13   9  -3   11.66    1.33
 -13   9   3   12.15    1.27
  12  -9  -3    0.08    0.25
  12   9  -3    0.02    0.28
 -12   9   3    0.36    0.32
  11  -9  -3    4.96    0.82
  11   9  -3    7.26    0.94
  10  -9  -3    9.73    1.05
  10   9  -3    6.72    0.91
 -10   9   3    7.91    0.91
   9  -9  -3    0.96    0.36
   9   9  -3    0.63    0.30
  -9   9   3    0.89    0.33
   8  -9  -3    4.26    0.65
  -8   9   3    3.73    0.57
   8   9  -3    3.69    0.59
   7   9  -3   14.57    1.06
  -7   9   3   12.44    0.93
   6   9  -3    0.20    0.18
  -6   9   3    0.73    0.26
  -6   9   3    0.36    0.18
  -5   9   3   27.09    1.72
  -5   9   3   31.31    1.64
   5   9  -3   31.77    1.79
  -4   9   3   33.12    1.83
  -4   9   3   31.21    1.66
   4   9  -3   30.63    1.80
   3   9  -3    0.07    0.14
  -3   9   3    0.06    0.10
  -3   9   3   -0.03    0.13
  -2   9   3   40.09    1.95
  -2   9   3   39.88    2.18
   2   9  -3   40.16    2.17
  -1   9   3   35.61    1.79
  -1   9   3   40.44    2.09
   1   9  -3   35.41    2.03
   1   9  -3   38.55    1.73
   0   9  -3    8.40    0.69
   0   9  -3    9.52    0.52
   0   9   3    8.41    0.49
   0   9   3    8.21    0.70
  -1  -9  -3   23.62    1.09
  -1   9  -3   22.37    1.37
   1   9   3   20.92    1.36
  -1   9  -3   23.23    1.18
   2   9   3    0.35    0.19
  -2   9  -3    0.00    0.13
  -2   9  -3    0.26    0.12
  -3   9  -3    0.13    0.16
  -3   9  -3    0.22    0.14
   3   9   3    0.34    0.18
  -4   9  -3    4.43    0.56
   4   9   3    3.97    0.55
  -4   9  -3    3.76    0.46
  -5   9  -3    0.26    0.16
   5   9   3    0.20    0.20
  -5   9  -3    0.18    0.17
  -6   9  -3    3.55    0.53
  -6   9  -3    4.89    0.61
   6   9   3    4.13    0.61
   7  -9   3    1.86    0.40
  -7   9  -3    2.73    0.46
   7   9   3    2.97    0.51
   8  -9   3    0.22    0.20
  -8   9  -3    0.43    0.23
   8   9   3    0.27    0.25
   9  -9   3    5.16    0.72
  -9   9  -3    5.17    0.71
   9   9   3    5.55    0.78
  10  -9   3    6.49    0.84
  10   9   3    8.31    0.97
 -10   9  -3    6.44    0.85
  11  -9   3    0.95    0.40
 -11   9  -3    0.62    0.37
  11   9   3    1.04    0.40
  12  -9   3   27.10    1.82
 -12   9  -3   24.60    1.78
  12   9   3   25.44    1.80
  13  -9   3   15.51    1.49
 -13   9  -3   13.57    1.45
  13   9   3   12.99    1.41
  14  -9   3    0.88    0.41
 -14   9  -3    0.69    0.43
  14   9   3    1.04    0.42
  15  -9   3    2.23    0.62
  15   9   3    2.33    0.63
 -15   9  -3    1.72    0.64
  16 -10  -3    0.51    0.46
  15 -10  -3   19.26    1.66
  15  10  -3   17.55    1.83
 -15  10   3   21.04    1.63
  14 -10  -3    8.34    1.13
 -14  10   3    6.43    0.94
  14  10  -3    6.09    1.00
  13 -10  -3    0.63    0.41
  13  10  -3    0.47    0.42
 -13  10   3    0.53    0.36
  12 -10  -3    1.97    0.54
  12  10  -3    1.12    0.47
 -12  10   3    1.38    0.42
  11 -10  -3   16.45    1.32
  11  10  -3   15.47    1.30
 -11  10   3   14.93    1.22
  10 -10  -3    0.41    0.31
 -10  10   3    0.39    0.24
  10  10  -3    0.82    0.36
   9 -10  -3    2.14    0.50
  -9  10   3    1.67    0.40
   9  10  -3    2.37    0.53
   8 -10  -3    0.83    0.32
  -8  10   3    0.41    0.22
   8  10  -3    0.02    0.21
   7  10  -3    4.69    0.68
  -7  10   3    4.29    0.64
  -7  10   3    4.29    0.56
  -6  10   3   36.71    2.00
  -6  10   3   37.21    2.15
   6  10  -3   38.41    2.18
  -5  10   3   -0.07    0.14
   5  10  -3    0.38    0.23
  -5  10   3   -0.12    0.11
  -4  10   3   48.94    2.58
  -4  10   3   47.87    2.35
   4  10  -3   44.21    2.54
   3  10  -3   31.46    1.88
  -3  10   3   30.85    1.87
  -3  10   3   34.92    1.69
  -2  10   3   18.28    0.97
   2  10  -3   17.68    1.17
  -2  10   3   16.46    1.16
  -1  10   3    4.28    0.58
  -1  10   3    4.47    0.33
   1  10  -3    3.70    0.53
   0  10  -3   89.75    4.05
   0  10  -3   92.83    4.44
   0  10   3   84.35    4.41
   1  10   3    3.32    0.50
  -1  10  -3    3.49    0.35
  -1  10  -3    2.82    0.46
   2  10   3    5.03    0.62
  -2  10  -3    3.64    0.41
  -2  10  -3    4.31    0.55
  -3  10  -3   19.60    1.16
  -3  10  -3   20.94    1.30
   3  10   3   20.84    1.33
  -4  10  -3    0.50    0.22
   4  10   3    0.29    0.22
  -4  10  -3    0.70    0.23
  -5  10  -3   45.00    2.29
  -5  10  -3   41.34    2.37
   5  10   3   43.75    2.43
  -6  10  -3   60.65    3.03
  -6  10  -3   55.98    3.10
   6  10   3   60.60    3.17
   7 -10   3   12.80    1.00
   7  10   3   11.06    0.98
  -7  10  -3   13.47    0.97
   8 -10   3   14.19    1.13
  -8  10  -3   14.62    1.10
   8  10   3   14.19    1.15
   9 -10   3   49.21    2.76
  -9  10  -3   44.59    2.65
   9  10   3   51.34    2.82
  10 -10   3    1.02    0.42
 -10  10  -3    0.98    0.39
  10  10   3    0.55    0.36
  11 -10   3   12.06    1.25
 -11  10  -3   13.77    1.32
  11  10   3   10.46    1.20
  12 -10   3   11.79    1.28
  12  10   3    8.78    1.13
 -12  10  -3   11.63    1.25
  13 -10   3    0.14    0.34
  13  10   3    0.74    0.44
 -13  10  -3    0.59    0.41
  14 -10   3    1.78    0.55
  14  10   3    0.58    0.42
 -14  10  -3    2.07    0.62
  15 -10   3    5.53    0.93
  15  10   3    4.54    0.88
  15 -11  -3    1.55    0.61
  15  11  -3    2.35    0.68
 -15  11   3    1.78    0.63
  14 -11  -3    4.56    0.87
  14  11  -3    3.19    0.73
 -14  11   3    3.51    0.73
  13 -11  -3    0.37    0.35
 -13  11   3    0.38    0.34
  13  11  -3    0.64    0.42
  12 -11  -3    2.37    0.61
  12  11  -3    2.78    0.64
 -12  11   3    1.84    0.52
  11 -11  -3    1.52    0.46
 -11  11   3    1.70    0.47
  11  11  -3    1.34    0.46
  10 -11  -3   -0.03    0.23
  10  11  -3   -0.01    0.25
 -10  11   3   -0.05    0.19
   9 -11  -3    0.67    0.35
  -9  11   3    0.68    0.31
   9  11  -3    0.68    0.35
   8 -11  -3    2.38    0.52
  -8  11   3    0.95    0.33
   8  11  -3    1.89    0.47
   7  11  -3    3.34    0.59
  -7  11   3    3.51    0.59
  -7  11   3    3.74    0.53
  -6  11   3    3.42    0.50
   6  11  -3    3.35    0.56
  -6  11   3    2.81    0.53
  -5  11   3    9.70    1.00
  -5  11   3   10.99    0.77
   5  11  -3   10.07    0.88
   4  11  -3    8.66    0.92
  -4  11   3   10.38    0.86
  -4  11   3    8.55    0.65
  -3  11   3    2.20    0.30
  -3  11   3    1.45    0.36
   3  11  -3    1.56    0.39
  -2  11   3    3.66    0.38
   2  11  -3    2.13    0.44
  -2  11   3    3.50    0.54
  -1  11   3    0.04    0.17
   1  11  -3    0.67    0.27
   0  11  -3   -0.13    0.13
   0  11   3    0.12    0.18
   1  11   3    0.10    0.18
  -1  11  -3    0.29    0.19
  -2  11  -3   -0.23    0.13
   2  11   3    0.31    0.22
  -2  11  -3   -0.06    0.09
  -3  11  -3   10.00    0.83
   3  11   3    9.44    0.83
  -3  11  -3    9.69    0.69
  -4  11  -3    1.05    0.32
   4  11   3    1.11    0.33
  -4  11  -3    0.70    0.23
   5  11   3    1.37    0.37
  -5  11  -3    1.73    0.39
  -5  11  -3    1.92    0.37
   6  11   3    1.14    0.35
  -6  11  -3    1.25    0.32
  -6  11  -3    0.89    0.30
  -7  11  -3    0.42    0.26
   7  11   3    0.46    0.27
   8 -11   3   -0.14    0.20
   8  11   3   -0.10    0.19
  -8  11  -3    0.37    0.25
   9 -11   3   -0.01    0.27
  -9  11  -3    0.53    0.33
   9  11   3    0.63    0.36
  10 -11   3    2.73    0.58
 -10  11  -3    3.35    0.65
  10  11   3    3.15    0.65
  11 -11   3    0.03    0.31
  11  11   3   -0.07    0.27
 -11  11  -3    0.27    0.31
  12 -11   3    0.90    0.48
 -12  11  -3    1.39    0.48
  12  11   3    2.03    0.58
  13 -11   3    5.17    0.92
 -13  11  -3    6.26    0.96
  13  11   3    6.85    1.03
  14 -11   3    0.51    0.41
 -14  11  -3    0.02    0.35
  14  11   3    0.20    0.41
  15 -11   3   -0.22    0.36
 -15  12   3    8.52    1.15
  14 -12  -3    8.50    1.22
 -14  12   3    8.03    1.10
  14  12  -3    9.60    1.30
  13 -12  -3    0.18    0.33
 -13  12   3   -0.22    0.25
  13  12  -3    0.08    0.39
  12 -12  -3    5.40    0.91
 -12  12   3    6.55    0.91
  12  12  -3    7.62    1.06
  11 -12  -3    1.26    0.49
 -11  12   3    1.01    0.40
  11  12  -3    0.96    0.43
  10 -12  -3    1.18    0.46
 -10  12   3    1.18    0.37
  10  12  -3    1.41    0.48
   9 -12  -3    3.87    0.68
   9  12  -3    4.92    0.81
  -9  12   3    4.67    0.66
   8  12  -3    5.36    0.80
  -8  12   3    5.20    0.67
   7  12  -3   10.78    1.15
  -7  12   3   11.00    0.88
  -7  12   3   13.22    1.06
   6  12  -3   22.63    1.56
  -6  12   3   21.76    1.55
  -6  12   3   24.52    1.41
  -5  12   3    0.77    0.26
  -5  12   3    0.86    0.31
   5  12  -3    0.65    0.29
  -4  12   3    3.02    0.54
   4  12  -3    3.04    0.52
  -3  12   3   33.31    1.93
   3  12  -3   28.73    1.86
   2  12  -3    0.13    0.17
  -2  12   3    0.07    0.19
  -1  12   3    2.00    0.45
   1  12  -3    1.69    0.40
   0  12   3   34.27    1.97
   0  12  -3   29.50    1.89
   1  12   3    0.81    0.30
  -1  12  -3    0.47    0.25
   2  12   3    2.02    0.45
  -2  12  -3    2.53    0.48
  -3  12  -3   44.73    2.51
   3  12   3   44.35    2.53
  -4  12  -3    1.06    0.33
   4  12   3    0.43    0.23
  -4  12  -3    0.61    0.22
   5  12   3   13.32    1.06
  -5  12  -3   11.58    0.88
  -5  12  -3   12.39    1.01
  -6  12  -3   24.27    1.49
   6  12   3   23.66    1.63
  -6  12  -3   24.43    1.60
  -7  12  -3    0.34    0.25
  -7  12  -3    0.41    0.29
   7  12   3    0.43    0.31
   8 -12   3   16.42    1.24
   8  12   3   13.32    1.16
  -8  12  -3   13.91    1.11
   9 -12   3   12.71    1.30
   9  12   3   14.17    1.19
  -9  12  -3   12.28    1.06
  10 -12   3    0.60    0.39
  10  12   3    1.21    0.43
 -10  12  -3    1.05    0.38
  11 -12   3    6.58    0.99
 -11  12  -3    9.27    1.06
  11  12   3   10.95    1.25
  12 -12   3    3.66    0.73
  12  12   3    2.81    0.70
 -12  12  -3    2.94    0.66
  13 -12   3   -0.01    0.33
 -13  12  -3   -0.19    0.33
  13  12   3   -0.13    0.35
  14 -12   3    0.83    0.46
 -14  12  -3    1.46    0.53
  14  12   3    0.79    0.54
  14 -13  -3    0.64    0.50
 -14  13   3    0.03    0.34
  14  13  -3    0.89    0.54
  13 -13  -3    2.49    0.69
 -13  13   3    2.38    0.60
  13  13  -3    2.31    0.68
  12 -13  -3    2.80    0.67
  12  13  -3    2.35    0.66
 -12  13   3    3.42    0.68
  11 -13  -3    7.90    1.07
 -11  13   3    9.99    1.08
  11  13  -3    6.49    1.03
  10 -13  -3    5.11    0.85
  10  13  -3    4.40    0.81
 -10  13   3    5.12    0.73
   9 -13  -3   -0.12    0.25
   9  13  -3    0.30    0.31
  -9  13   3    0.20    0.25
  -8  13   3    0.97    0.32
   8  13  -3    0.54    0.37
  -7  13   3   22.75    1.40
   7  13  -3   21.81    1.59
  -7  13   3   20.54    1.54
  -6  13   3    0.24    0.26
   6  13  -3    0.09    0.24
   5  13  -3    5.44    0.78
  -5  13   3    4.94    0.76
   4  13  -3    1.17    0.37
  -4  13   3    1.55    0.43
   3  13  -3    7.90    0.92
  -3  13   3    7.99    0.93
  -2  13   3    8.91    1.00
   2  13  -3    9.32    0.99
   1  13  -3    8.17    0.94
  -1  13   3    8.76    0.99
   0  13  -3   20.23    1.44
   0  13   3   21.57    1.48
  -1  13  -3   32.41    2.02
   1  13   3   33.70    2.06
   2  13   3    3.42    0.60
  -2  13  -3    3.09    0.56
   3  13   3   -0.10    0.17
  -3  13  -3   -0.06    0.17
  -4  13  -3   22.12    1.53
   4  13   3   22.46    1.54
   5  13   3   12.44    1.09
  -5  13  -3   13.47    1.09
   6  13   3    5.76    0.81
  -7  13  -3    3.47    0.64
  -7  13  -3    3.82    0.59
   7  13   3    3.85    0.70
   8 -13   3    1.75    0.50
  -8  13  -3    2.22    0.48
   8  13   3    1.39    0.46
   9 -13   3    1.09    0.45
   9  13   3    1.39    0.48
  -9  13  -3    1.89    0.46
  10 -13   3   21.15    1.66
 -10  13  -3   24.91    1.65
  10  13   3   22.92    1.73
  11 -13   3    0.14    0.36
 -11  13  -3    0.22    0.30
  11  13   3    0.03    0.33
  12 -13   3    7.87    1.10
 -12  13  -3    8.06    1.05
  12  13   3    6.78    1.04
  13 -13   3    6.20    1.00
 -13  13  -3    6.20    0.95
  13  13   3    5.54    0.96
 -14  14   3    5.71    0.91
  13 -14  -3    0.42    0.44
 -13  14   3    0.66    0.41
  13  14  -3    0.33    0.47
  12 -14  -3    0.99    0.49
 -12  14   3    2.61    0.61
  12  14  -3    1.78    0.61
  11 -14  -3    0.91    0.49
 -11  14   3    0.77    0.40
  11  14  -3    0.57    0.44
  10 -14  -3    1.61    0.59
  10  14  -3    2.20    0.60
   9 -14  -3    1.23    0.50
   9  14  -3    2.94    0.64
   8  14  -3    0.00    0.25
  -8  14   3    0.12    0.27
   7  14  -3    1.70    0.49
  -7  14   3    1.27    0.42
   6  14  -3    0.04    0.21
  -6  14   3    0.24    0.27
   5  14  -3    0.02    0.22
  -5  14   3   -0.16    0.20
   4  14  -3    9.22    1.05
  -4  14   3   11.81    1.22
  -3  14   3   26.63    1.85
   3  14  -3   29.66    1.89
  -2  14   3    1.13    0.41
   2  14  -3    0.83    0.34
  -1  14   3    0.15    0.27
   1  14  -3    0.06    0.24
   0  14  -3    0.99    0.36
   0  14   3    0.80    0.34
  -1  14  -3    9.39    1.05
   1  14   3    9.02    1.03
   2  14   3    2.43    0.53
  -2  14  -3    2.12    0.49
   3  14   3   -0.07    0.22
  -3  14  -3   -0.02    0.20
   4  14   3    7.84    0.96
  -4  14  -3    7.58    0.93
  -5  14  -3    1.12    0.38
   5  14   3    1.26    0.42
  -6  14  -3    1.83    0.48
   6  14   3    1.64    0.53
   7  14   3    0.58    0.34
  -7  14  -3    0.25    0.29
   8 -14   3   18.32    1.47
   8  14   3   19.19    1.54
   9 -14   3    1.99    0.56
   9  14   3    0.99    0.46
  10 -14   3    1.82    0.58
  10  14   3    2.45    0.64
  11 -14   3   -0.39    0.31
 -11  14  -3    0.64    0.39
  11  14   3   -0.11    0.30
  12 -14   3    0.21    0.45
 -12  14  -3    0.93    0.44
  12  14   3    0.26    0.41
 -13  14  -3    0.11    0.41
  12 -15  -3    3.01    0.75
  12  15  -3    4.03    0.89
  11 -15  -3    1.65    0.60
  11  15  -3    1.16    0.49
  10 -15  -3   10.53    1.31
  10  15  -3   14.12    1.54
   9 -15  -3    1.35    0.53
   9  15  -3    0.83    0.45
  -8  15   3    4.28    0.78
   8  15  -3    4.65    0.83
  -7  15   3    2.85    0.61
   7  15  -3    3.16    0.66
  -6  15   3    0.42    0.32
   6  15  -3    0.12    0.28
  -5  15   3   17.29    1.39
   5  15  -3   14.86    1.28
   4  15  -3   15.83    1.28
  -4  15   3   14.34    1.26
  -3  15   3    0.07    0.25
   3  15  -3    0.24    0.26
  -2  15   3   17.13    1.38
   2  15  -3   17.15    1.36
   1  15  -3   35.42    2.21
  -1  15   3   34.04    2.21
   0  15  -3    0.05    0.24
   0  15   3    0.26    0.29
   1  15   3   13.01    1.32
  -1  15  -3   11.09    1.21
   2  15   3    2.30    0.56
  -2  15  -3    2.12    0.51
   3  15   3    0.74    0.37
  -3  15  -3    0.49    0.34
   4  15   3    9.41    1.15
  -4  15  -3   12.23    1.26
   5  15   3    0.50    0.33
  -5  15  -3    0.00    0.23
   6  15   3   10.10    1.18
  -6  15  -3   10.49    1.20
   7  15   3   24.52    1.79
  -7  15  -3   24.38    1.76
   8  15   3   -0.17    0.25
   9 -15   3    3.36    0.71
   9  15   3    6.31    1.00
  10 -15   3   15.32    1.59
  10  15   3   14.97    1.63
  11 -15   3    3.38    0.75
  11  15   3    2.44    0.67
  12 -15   3    1.21    0.57
  11 -16  -3    3.87    0.88
  11  16  -3    4.06    0.90
  10 -16  -3    0.76    0.46
  10  16  -3    1.57    0.59
   9 -16  -3    2.08    0.63
   9  16  -3    2.67    0.68
  -8  16   3   -0.07    0.28
   8  16  -3   -0.50    0.22
  -7  16   3   -0.18    0.22
   7  16  -3    0.53    0.37
   6  16  -3   14.25    1.46
  -6  16   3   12.38    1.39
  -5  16   3    2.26    0.59
   5  16  -3    2.16    0.56
   4  16  -3    8.12    1.06
  -4  16   3   10.19    1.20
  -3  16   3    1.83    0.56
   3  16  -3    1.53    0.50
  -2  16   3    1.98    0.58
   2  16  -3    2.34    0.56
  -1  16   3    1.13    0.43
   1  16  -3    0.69    0.37
   0  16   3   14.26    1.43
   0  16  -3   12.52    1.34
  -1  16  -3    0.89    0.42
   1  16   3    0.55    0.35
   2  16   3    0.13    0.31
  -2  16  -3    0.12    0.28
  -3  16  -3    3.60    0.69
   3  16   3    3.69    0.73
  -4  16  -3    7.04    0.99
   4  16   3    8.64    1.09
  -5  16  -3    4.24    0.75
   5  16   3    3.10    0.68
  -6  16  -3    1.56    0.50
   6  16   3    1.95    0.55
  -7  16  -3    0.65    0.40
   7  16   3   -0.02    0.29
   8  16   3    0.26    0.35
   9 -16   3    2.47    0.66
   9  16   3    3.41    0.79
  10 -16   3   -0.26    0.32
  10  16   3    0.19    0.43
   9 -17  -3    0.06    0.41
   9  17  -3    0.16    0.36
  -8  17   3    9.75    1.30
   8  17  -3   10.84    1.36
   7  17  -3    2.22    0.62
  -7  17   3    3.05    0.69
  -6  17   3    0.43    0.33
   6  17  -3    0.79    0.39
  -5  17   3    3.23    0.73
   5  17  -3    1.86    0.55
   4  17  -3   17.34    1.48
  -4  17   3   18.99    1.57
   3  17  -3    8.31    1.10
  -3  17   3    8.63    1.14
   2  17  -3    2.54    0.63
  -2  17   3    2.33    0.65
   1  17  -3   -0.04    0.26
  -1  17   3   -0.43    0.21
   0  17   3    0.37    0.35
   0  17  -3    0.38    0.38
  -1  17  -3   -0.05    0.28
   1  17   3   -0.12    0.31
  -2  17  -3    9.30    1.16
   2  17   3    9.39    1.19
  -3  17  -3   11.11    1.27
   3  17   3    8.62    1.18
  -4  17  -3   -0.35    0.25
   4  17   3    0.71    0.44
  -5  17  -3    0.09    0.32
   5  17   3    0.36    0.36
   6  17   3    0.04    0.33
  -6  17  -3   -0.29    0.28
   7  17   3    3.72    0.78
  -7  17  -3    2.76    0.70
   8  17   3    0.39    0.36
   9 -17   3    6.70    1.07
   9  17   3    8.17    1.22
  -8  18   3    8.73    1.24
   8  18  -3    7.21    1.14
  -7  18   3    2.20    0.67
   7  18  -3    2.61    0.68
   6  18  -3   14.69    1.61
  -6  18   3   16.56    1.74
   5  18  -3    3.40    0.76
  -5  18   3    3.26    0.75
  -4  18   3    2.00    0.62
   4  18  -3    3.38    0.73
   3  18  -3    5.38    0.93
  -3  18   3    3.74    0.79
   2  18  -3    0.07    0.30
  -2  18   3   -0.08    0.32
  -1  18   3    8.19    1.16
   1  18  -3    8.39    1.14
   0  18  -3    4.86    0.86
   0  18   3    5.26    0.93
  -1  18  -3   -0.28    0.25
   1  18   3    0.11    0.33
   2  18   3   10.09    1.26
  -2  18  -3    7.19    1.09
   3  18   3   19.40    1.63
  -3  18  -3   18.51    1.61
  -4  18  -3    0.47    0.40
   4  18   3    0.20    0.40
   5  18   3    4.68    0.91
  -5  18  -3    6.66    1.02
   6  18   3   19.32    1.66
  -6  18  -3   19.46    1.64
   7  18   3    0.11    0.37
  -7  18  -3   -0.24    0.30
   6  19  -3    2.05    0.65
  -6  19   3    2.13    0.70
  -5  19   3    0.99    0.49
   5  19  -3    0.86    0.49
   4  19  -3   -0.01    0.32
  -4  19   3    0.20    0.37
  -3  19   3    0.11    0.35
   3  19  -3    0.23    0.36
   2  19  -3    0.60    0.39
  -2  19   3   -0.31    0.31
  -1  19   3    0.46    0.49
   1  19  -3    0.18    0.37
   0  19   3    2.29    0.69
   0  19  -3    3.11    0.73
  -1  19  -3    4.96    0.93
   1  19   3    4.37    0.88
  -2  19  -3    1.94    0.59
   2  19   3    1.44    0.63
  -3  19  -3    0.90    0.49
   3  19   3    0.78    0.51
   4  19   3    3.81    0.84
  -4  19  -3    3.33    0.78
   5  19   3    0.37    0.44
  -5  19  -3    1.20    0.55
   1  20  -3   11.72    1.47
  -1  20   3    7.22    1.34
   0  20   3    0.80    0.63
   0  20  -3    1.32    0.56
  -1  20  -3    0.79    0.48
  18   0  -4    0.43    0.44
 -18   0   4    0.56    0.39
  17   0  -4   17.07    1.78
 -17   0   4   19.73    1.51
 -16   0   4    0.30    0.28
  16   0  -4   -0.16    0.24
  15   0  -4   13.80    1.41
 -15   0   4   15.20    1.21
  14   0  -4   11.86    1.21
 -14   0   4   10.29    1.08
  13   0  -4    0.26    0.24
 -13   0   4    0.18    0.23
  12   0  -4   56.69    3.05
 -12   0   4   53.65    2.91
 -11   0   4   48.90    2.62
  11   0  -4   50.10    2.73
  10   0  -4    3.18    0.51
 -10   0   4    4.43    0.55
   9   0  -4   30.45    1.72
  -9   0   4   27.78    1.62
   8   0  -4   14.06    0.97
  -8   0   4   14.93    0.94
   7   0  -4   97.70    4.49
  -7   0   4   87.46    4.34
  -6   0   4   76.61    3.52
   6   0  -4   71.95    3.60
   5   0  -4   42.83    2.27
  -5   0   4   48.57    2.23
  -4   0   4  309.19   13.31
   4   0  -4  288.16   13.56
   3   0  -4   15.42    0.87
  -3   0   4   16.53    0.86
   2   0  -4  721.72   36.71
  -2   0   4  907.44   36.28
   1   0  -4   19.46    0.92
  -1   0   4   19.26    0.96
   0   0  -4    8.02    0.48
  -1   0  -4   49.67    2.37
   1   0   4   50.67    2.31
  -2   0  -4   46.28    2.31
   2   0   4   50.82    2.28
   3   0   4   97.14    4.57
  -3   0  -4  101.26    4.57
  -4   0  -4   31.64    1.63
   4   0   4   31.44    1.59
  -5   0  -4  203.87    9.34
   5   0   4  207.51    9.45
  -6   0  -4   97.09    4.68
   6   0   4  101.03    4.72
  -7   0  -4    2.12    0.38
   7   0   4    2.60    0.37
  -8   0  -4   24.78    1.49
   8   0   4   25.77    1.48
   9   0   4   66.31    3.33
  -9   0  -4   63.50    3.30
 -10   0  -4    4.13    0.59
  10   0   4    4.18    0.58
  11   0   4   17.97    1.23
 -11   0  -4   16.31    1.22
 -12   0  -4   -0.20    0.16
  12   0   4    0.10    0.22
 -13   0  -4    6.33    0.83
  13   0   4    6.68    0.85
 -14   0  -4   22.78    1.64
  14   0   4   22.65    1.61
 -15   0  -4    4.16    0.75
  15   0   4    5.13    0.80
 -16   0  -4   30.00    2.04
  16   0   4   26.89    2.01
 -17   0  -4    9.31    1.19
  18  -1  -4    0.37    0.44
 -18  -1   4    0.83    0.42
  18   1  -4    0.33    0.45
 -18   1   4    0.07    0.36
  17  -1  -4    2.36    0.68
 -17  -1   4    2.84    0.61
 -17   1   4    2.49    0.61
  17   1  -4    3.29    0.72
 -16  -1   4    3.08    0.61
  16  -1  -4    3.02    0.68
 -16   1   4    2.75    0.58
  16   1  -4    2.94    0.68
  15  -1  -4    0.40    0.34
 -15  -1   4    0.52    0.30
  15   1  -4    0.84    0.39
 -15   1   4    0.30    0.26
  14  -1  -4    4.08    0.70
 -14  -1   4    4.05    0.65
  14   1  -4    3.58    0.67
 -14   1   4    2.47    0.54
  13  -1  -4    4.43    0.70
 -13  -1   4    5.26    0.70
 -13   1   4    5.00    0.70
  13   1  -4    5.28    0.77
 -12  -1   4    0.75    0.29
  12  -1  -4    1.09    0.35
 -12   1   4    1.54    0.38
  12   1  -4    1.73    0.43
 -11  -1   4    0.12    0.18
  11  -1  -4   -0.05    0.17
  11   1  -4   -0.12    0.16
 -11   1   4    0.04    0.17
  10  -1  -4    1.09    0.32
 -10  -1   4    1.38    0.30
  10   1  -4    1.03    0.32
 -10   1   4    1.32    0.30
  -9  -1   4    4.83    0.55
   9  -1  -4    4.35    0.56
   9   1  -4    5.53    0.63
  -9   1   4    4.74    0.55
  -8  -1   4    2.32    0.35
   8  -1  -4    1.86    0.35
  -8   1   4    2.14    0.36
   8   1  -4    1.76    0.35
   7  -1  -4    0.07    0.12
  -7  -1   4    0.04    0.12
   7   1  -4    0.29    0.15
  -7   1   4   -0.15    0.11
   6  -1  -4   21.53    1.26
  -6  -1   4   24.38    1.22
  -6   1   4   22.16    1.22
   6   1  -4   21.34    1.26
  -5  -1   4   84.49    3.73
   5  -1  -4   79.36    3.82
   5   1  -4   79.02    3.83
  -5   1   4   77.65    3.74
  -4  -1   4   32.08    1.49
   4  -1  -4   29.73    1.53
   4   1  -4   27.39    1.52
  -4   1   4   31.41    1.51
  -3  -1   4    1.27    0.18
   3  -1  -4    1.78    0.21
  -3   1   4    1.45    0.20
   3   1  -4    1.26    0.19
   2  -1  -4  215.37    9.63
  -2  -1   4  202.01    9.46
   2   1  -4  207.26    9.63
  -2   1   4  226.01    9.49
   1   1  -4   46.82    2.19
   1   1  -4   51.45    2.21
  -1   1   4   43.47    2.19
  -1   1   4   48.09    2.19
   0  -1  -4    6.36    0.40
   0   1  -4    7.20    0.41
   0   1  -4    6.85    0.33
   0   1   4    6.15    0.34
  -1  -1  -4    1.49    0.19
   1  -1   4    1.34    0.12
  -1   1  -4    1.53    0.21
   1   1   4    1.64    0.13
   2  -1   4    6.52    0.38
  -2  -1  -4    6.77    0.43
  -2   1  -4    6.09    0.43
   2   1   4    6.26    0.38
   3  -1   4    4.95    0.34
  -3  -1  -4    5.20    0.38
  -3   1  -4    4.08    0.42
   3   1   4    4.59    0.34
  -4  -1  -4   27.51    1.41
   4  -1   4   28.33    1.38
  -4   1  -4   27.07    1.42
   4   1   4   23.94    1.36
   5  -1   4    0.18    0.11
  -5  -1  -4    0.04    0.10
  -5   1  -4    0.12    0.13
   5   1   4    0.00    0.10
   6  -1   4    9.60    0.67
  -6  -1  -4    9.98    0.70
   6   1   4    9.57    0.67
  -6   1  -4    9.81    0.72
   7  -1   4   11.80    0.83
  -7  -1  -4   12.61    0.86
  -7   1  -4   13.13    0.89
   7   1   4   12.16    0.83
  -8  -1  -4   16.83    1.03
   8  -1   4   13.11    0.95
   8   1   4   14.07    0.97
  -8   1  -4   15.00    1.01
   9  -1   4    0.19    0.15
  -9  -1  -4    0.10    0.14
   9   1   4   -0.03    0.15
  -9   1  -4   -0.04    0.17
  10  -1   4   -0.06    0.16
 -10  -1  -4   -0.06    0.16
  10   1   4    0.07    0.19
 -10   1  -4    0.11    0.20
 -11  -1  -4    0.76    0.31
  11  -1   4    0.60    0.28
 -11   1  -4    0.50    0.28
  11   1   4    0.52    0.25
  12  -1   4    0.51    0.25
 -12  -1  -4    0.40    0.25
 -12   1  -4    0.67    0.32
  12   1   4    0.54    0.30
  13  -1   4    0.94    0.35
 -13  -1  -4    0.24    0.30
 -13   1  -4    0.59    0.34
  13   1   4    1.01    0.39
  14  -1   4   -0.04    0.25
 -14  -1  -4    0.08    0.26
 -14   1  -4    0.13    0.28
  14   1   4    0.20    0.30
 -15  -1  -4   12.64    1.29
  15  -1   4    9.88    1.18
  15   1   4   10.35    1.20
 -15   1  -4   10.32    1.20
  16  -1   4    1.85    0.61
 -16  -1  -4    0.50    0.35
 -16   1  -4    1.21    0.51
  16   1   4    0.28    0.39
 -17  -1  -4    0.07    0.33
  18  -2  -4    1.31    0.56
 -18  -2   4    1.24    0.47
 -18   2   4    1.18    0.45
  18   2  -4    1.09    0.53
 -17  -2   4   15.71    1.31
  17  -2  -4   17.52    1.72
 -17   2   4   17.12    1.41
  17   2  -4   14.88    1.60
  16  -2  -4    3.24    0.68
 -16  -2   4    2.67    0.57
  16   2  -4    2.40    0.61
 -16   2   4    2.73    0.59
  15  -2  -4    0.15    0.27
 -15  -2   4    0.48    0.32
 -15   2   4   -0.06    0.23
  15   2  -4   -0.02    0.25
 -14  -2   4    4.45    0.64
  14  -2  -4    2.80    0.60
  14   2  -4    4.13    0.72
 -14   2   4    3.92    0.64
  13  -2  -4    0.04    0.21
 -13  -2   4   -0.19    0.17
 -13   2   4    0.36    0.27
  13   2  -4    0.43    0.28
 -12  -2   4   15.87    1.11
  12  -2  -4   14.96    1.18
  12   2  -4   13.91    1.16
 -12   2   4   17.94    1.20
 -11  -2   4    2.88    0.47
  11  -2  -4    3.22    0.56
  11   2  -4    3.24    0.55
 -11   2   4    3.49    0.54
 -10  -2   4   37.42    2.07
  10  -2  -4   38.70    2.19
  10   2  -4   41.41    2.23
 -10   2   4   38.35    2.15
   9  -2  -4   93.94    4.64
  -9  -2   4   93.01    4.47
   9   2  -4   88.84    4.62
  -9   2   4  100.18    4.56
   8  -2  -4   73.04    3.94
  -8  -2   4   84.57    3.84
  -8   2   4   80.17    3.89
   8   2  -4   83.41    4.00
   7  -2  -4    1.39    0.29
  -7  -2   4    1.08    0.21
  -7   2   4    0.88    0.24
   7   2  -4    1.37    0.29
  -6  -2   4   37.17    1.78
   6  -2  -4   36.91    1.89
   6   2  -4   34.66    1.88
  -6   2   4   33.78    1.82
   5  -2  -4   72.62    3.46
  -5  -2   4   71.56    3.33
   5   2  -4   70.32    3.46
  -5   2   4   72.39    3.39
   4  -2  -4    0.01    0.08
  -4  -2   4    0.01    0.07
   4   2  -4   -0.05    0.08
  -4   2   4    0.00    0.08
  -3  -2   4   63.64    3.00
   3  -2  -4   66.68    3.10
   3   2  -4   64.99    3.09
  -3   2   4   66.36    3.04
  -2  -2   4    0.55    0.11
   2   2  -4    0.89    0.15
  -2   2   4    0.69    0.14
  -2   2   4    0.80    0.14
  -1   2   4    0.49    0.10
   1   2  -4    0.34    0.09
  -1   2   4    0.32    0.10
   1   2  -4    0.75    0.11
   0  -2  -4    0.04    0.06
   0   2   4    0.02    0.06
   0   2  -4    0.13    0.08
   0   2  -4    0.54    0.08
  -1  -2  -4   54.65    2.56
  -1   2  -4   53.42    2.57
  -1   2  -4   54.48    2.55
   1   2   4   57.45    2.57
   2  -2   4    0.52    0.11
  -2  -2  -4    0.61    0.13
  -2   2  -4    0.36    0.13
   2   2   4    0.56    0.12
  -3  -2  -4   29.99    1.46
   3  -2   4   28.59    1.44
   3   2   4   28.99    1.46
  -3   2  -4   28.43    1.49
  -4  -2  -4    2.26    0.29
   4  -2   4    2.74    0.30
  -4   2  -4    1.92    0.30
   4   2   4    1.79    0.26
  -5  -2  -4   19.37    1.14
   5  -2   4   20.57    1.15
  -5   2  -4   21.12    1.20
   5   2   4   21.48    1.16
   6  -2   4   30.40    1.76
  -6  -2  -4   35.39    1.79
  -6   2  -4   32.96    1.82
   6   2   4   37.39    1.82
  -7  -2  -4    4.16    0.50
   7  -2   4    4.38    0.50
  -7   2  -4    3.47    0.49
   7   2   4    3.33    0.44
   8  -2   4    0.34    0.20
  -8  -2  -4    0.15    0.16
  -8   2  -4    0.37    0.19
   8   2   4    0.21    0.14
   9  -2   4   10.06    0.82
  -9  -2  -4   10.61    0.82
  -9   2  -4   10.90    0.87
   9   2   4   10.84    0.84
 -10  -2  -4   13.71    0.99
  10  -2   4   11.32    0.94
 -10   2  -4   12.43    1.01
  10   2   4   14.17    1.01
  11  -2   4    7.93    0.84
 -11  -2  -4    5.93    0.74
  11   2   4    8.04    0.88
 -11   2  -4    7.15    0.87
  12  -2   4    0.68    0.31
 -12  -2  -4    0.73    0.31
 -12   2  -4    0.62    0.31
  12   2   4    0.80    0.34
  13  -2   4    5.78    0.78
 -13  -2  -4    4.98    0.72
  13   2   4    5.34    0.78
 -13   2  -4    6.57    0.88
  14  -2   4   11.09    1.25
 -14  -2  -4   14.78    1.19
 -14   2  -4   16.24    1.28
  14   2   4   11.78    1.27
  15  -2   4    2.00    0.54
 -15  -2  -4    1.84    0.54
 -15   2  -4    3.21    0.72
  15   2   4    0.80    0.37
 -16  -2  -4    2.05    0.59
  16   2   4    3.13    0.70
 -16   2  -4    3.19    0.74
 -18  -3   4   13.04    1.31
  18  -3  -4   11.99    1.45
  18   3  -4   12.48    1.47
 -18   3   4    9.88    1.26
  17  -3  -4    0.36    0.39
 -17  -3   4    1.06    0.42
  17   3  -4    1.04    0.49
 -17   3   4    0.25    0.32
  16  -3  -4   24.65    1.83
 -16  -3   4   27.95    1.72
  16   3  -4   23.43    1.83
 -16   3   4   22.62    1.72
  15  -3  -4    1.37    0.46
 -15  -3   4    1.13    0.39
 -15   3   4    1.22    0.42
  15   3  -4    1.55    0.49
  14  -3  -4    4.41    0.75
 -14  -3   4    3.01    0.54
  14   3  -4    3.64    0.69
 -14   3   4    3.62    0.64
  13  -3  -4    2.87    0.59
 -13  -3   4    3.51    0.53
  13   3  -4    2.72    0.57
 -13   3   4    3.67    0.61
 -12  -3   4    0.04    0.15
  12  -3  -4   -0.15    0.16
  12   3  -4    0.11    0.21
 -12   3   4    0.32    0.26
 -11  -3   4   96.47    4.38
  11  -3  -4   85.17    4.54
 -11   3   4   85.02    4.44
  11   3  -4   91.07    4.57
 -10  -3   4   40.37    2.14
  10  -3  -4   36.53    2.25
  10   3  -4   42.83    2.32
 -10   3   4   43.82    2.27
  -9  -3   4   11.26    0.75
   9  -3  -4    9.76    0.81
   9   3  -4   11.10    0.85
  -9   3   4    9.74    0.79
  -8  -3   4   52.06    2.62
   8  -3  -4   58.34    2.83
  -8   3   4   54.63    2.73
   8   3  -4   50.03    2.77
   7  -3  -4   82.70    4.14
  -7  -3   4   84.35    3.95
   7   3  -4   85.46    4.14
  -7   3   4   85.49    4.05
   6  -3  -4   33.02    1.78
  -6  -3   4   32.75    1.66
  -6   3   4   34.51    1.75
   6   3  -4   32.46    1.78
   5  -3  -4   49.63    2.56
  -5  -3   4   49.76    2.43
   5   3  -4   58.02    2.61
  -5   3   4   50.24    2.51
  -4  -3   4    7.12    0.44
   4  -3  -4    8.01    0.53
  -4   3   4    6.67    0.49
   4   3  -4    7.23    0.52
  -3  -3   4    7.14    0.42
  -3   3   4    8.08    0.49
  -3   3   4    7.26    0.49
   3   3  -4    6.76    0.48
  -2  -3   4  206.53    9.21
  -2   3   4  215.00    9.27
  -2   3   4  211.21    9.44
   2   3  -4  196.08    9.43
  -1   3   4  156.72    7.31
   1   3  -4  167.68    7.30
  -1   3   4  166.56    7.46
   1   3  -4  162.62    7.45
   0  -3  -4   89.69    4.08
   0   3   4   93.37    4.16
   0   3  -4   89.45    4.15
   0   3  -4   87.43    4.09
  -1  -3  -4 1000.00   39.51
   1   3   4  880.25   40.09
  -1   3  -4  826.75   39.15
  -1   3  -4  828.80   39.92
  -2  -3  -4   43.39    2.10
  -2   3  -4   41.96    2.14
  -2   3  -4   46.34    2.13
   2   3   4   46.16    2.16
  -3  -3  -4    5.01    0.38
   3  -3   4    5.21    0.38
   3   3   4    5.06    0.39
  -3   3  -4    5.12    0.42
   4  -3   4  282.21   12.37
  -4  -3  -4  261.60   12.14
  -4   3  -4  279.43   12.22
   4   3   4  262.24   12.38
  -5  -3  -4    9.08    0.64
   5  -3   4    9.41    0.65
  -5   3  -4   10.31    0.72
   5   3   4   10.25    0.67
   6  -3   4   43.99    2.24
  -6  -3  -4   43.98    2.19
   6   3   4   42.31    2.24
  -6   3  -4   43.42    2.27
  -7  -3  -4   17.55    1.06
   7  -3   4   18.03    1.08
   7   3   4   17.53    1.09
  -7   3  -4   15.18    1.09
   8  -3   4   10.28    0.78
  -8  -3  -4    9.58    0.74
  -8   3  -4   10.87    0.83
   8   3   4   10.14    0.78
  -9  -3  -4   12.89    0.95
   9  -3   4   14.40    1.01
  -9   3  -4   13.27    1.03
   9   3   4   15.35    1.03
 -10  -3  -4   38.86    2.21
  10  -3   4   41.20    2.28
  10   3   4   43.12    2.31
 -10   3  -4   38.51    2.29
 -11  -3  -4    0.12    0.17
  11  -3   4   -0.03    0.19
  11   3   4    0.11    0.19
 -11   3  -4   -0.18    0.18
 -12  -3  -4    8.10    0.90
  12  -3   4    8.17    0.95
  12   3   4    8.78    0.98
 -12   3  -4    8.21    0.97
 -13  -3  -4    6.75    0.83
  13  -3   4    4.97    0.77
  13   3   4    7.47    0.92
 -13   3  -4    7.32    0.94
  14  -3   4    1.43    0.44
 -14  -3  -4    1.24    0.44
 -14   3  -4    1.56    0.52
  14   3   4    2.34    0.55
 -15  -3  -4   13.09    1.37
  15  -3   4   16.90    1.36
 -15   3  -4   16.01    1.58
  15   3   4   17.04    1.37
 -16  -3  -4    2.52    0.60
 -16   3  -4    2.27    0.65
  16   3   4    3.98    0.78
 -17  -3  -4    5.64    0.90
  18  -4  -4   -0.18    0.36
  18   4  -4   -0.24    0.30
  17  -4  -4    1.81    0.60
 -17   4   4    3.33    0.72
  17   4  -4    2.20    0.65
  16  -4  -4    0.45    0.37
 -16  -4   4    0.79    0.36
 -16   4   4    0.16    0.30
  16   4  -4   -0.04    0.30
 -15  -4   4    2.84    0.54
  15  -4  -4    1.89    0.55
  15   4  -4    3.40    0.69
 -15   4   4    2.58    0.60
  14  -4  -4    0.23    0.29
 -14  -4   4    0.06    0.21
  14   4  -4   -0.05    0.24
 -14   4   4   -0.15    0.19
 -13  -4   4    8.65    0.87
  13  -4  -4    9.84    1.09
 -13   4   4    7.36    0.92
  13   4  -4    9.03    1.05
 -12  -4   4   -0.08    0.16
  12  -4  -4   -0.04    0.23
 -12   4   4    0.01    0.22
  12   4  -4    0.04    0.22
  11  -4  -4    1.81    0.44
 -11  -4   4    2.04    0.36
  11   4  -4    2.50    0.51
 -11   4   4    1.79    0.44
  10  -4  -4    0.47    0.25
 -10  -4   4    0.17    0.17
 -10   4   4    0.19    0.20
  10   4  -4    0.71    0.31
   9  -4  -4    0.08    0.16
  -9  -4   4   -0.02    0.11
   9   4  -4    0.03    0.13
  -9   4   4    0.00    0.17
   8  -4  -4    2.17    0.41
  -8  -4   4    2.10    0.32
  -8   4   4    2.14    0.39
   8   4  -4    2.19    0.40
  -7  -4   4    7.41    0.52
   7  -4  -4    7.00    0.61
   7   4  -4    7.17    0.62
  -7   4   4    8.16    0.63
  -6  -4   4   37.60    1.86
   6  -4  -4   37.16    2.01
  -6   4   4   36.13    1.95
   6   4  -4   41.57    2.05
  -5  -4   4    6.37    0.43
   5  -4  -4    6.82    0.54
  -5   4   4    6.17    0.50
   5   4  -4    7.45    0.55
  -4  -4   4   53.63    2.51
  -4   4   4   57.40    2.69
   4   4  -4   52.16    2.67
  -4   4   4   54.00    2.61
  -3  -4   4    0.91    0.14
   3   4  -4    0.88    0.19
  -3   4   4    0.74    0.16
  -3   4   4    0.68    0.17
   2   4  -4    1.39    0.17
   2   4  -4    1.53    0.23
  -2   4   4    1.37    0.20
  -2   4   4    1.32    0.21
  -1   4   4    2.16    0.27
   1   4  -4    2.09    0.22
  -1   4   4    2.03    0.23
   1   4  -4    2.10    0.25
   0   4  -4    0.33    0.11
   0   4   4    0.30    0.11
   0   4  -4    0.60    0.13
  -1  -4  -4    4.59    0.31
  -1   4  -4    3.94    0.32
   1   4   4    4.19    0.35
  -1   4  -4    3.76    0.31
  -2  -4  -4   22.73    1.21
   2   4   4   24.72    1.29
  -2   4  -4   25.82    1.27
  -2   4  -4   25.00    1.28
  -3  -4  -4    2.24    0.26
  -3   4  -4    2.13    0.31
   3   4   4    2.37    0.31
  -3   4  -4    2.56    0.30
   4  -4   4   11.14    0.72
  -4  -4  -4   11.69    0.70
   4   4   4   12.39    0.75
  -4   4  -4   10.95    0.75
  -5  -4  -4    2.25    0.30
   5  -4   4    1.37    0.26
  -5   4  -4    1.45    0.30
   5   4   4    1.51    0.28
   6  -4   4   12.28    0.83
  -6  -4  -4   12.85    0.80
   6   4   4   12.27    0.84
  -6   4  -4   12.95    0.89
  -7  -4  -4    1.89    0.32
   7  -4   4    2.26    0.37
   7   4   4    1.46    0.32
  -7   4  -4    2.94    0.45
  -8  -4  -4    1.97    0.35
   8  -4   4    3.36    0.47
  -8   4  -4    2.52    0.45
   8   4   4    2.79    0.45
  -9  -4  -4    5.32    0.61
   9  -4   4    5.11    0.63
  -9   4  -4    3.97    0.61
   9   4   4    4.67    0.63
 -10  -4  -4    1.55    0.36
  10  -4   4    1.03    0.32
 -10   4  -4    1.43    0.41
  10   4   4    1.46    0.38
  11  -4   4   10.07    1.02
 -11  -4  -4    9.31    0.93
  11   4   4    9.66    1.02
 -11   4  -4   10.48    1.06
 -12  -4  -4    1.17    0.35
  12  -4   4    1.32    0.39
  12   4   4    1.18    0.38
 -12   4  -4    1.51    0.45
  13  -4   4    6.98    0.90
 -13  -4  -4    8.54    0.92
 -13   4  -4    7.98    1.01
  13   4   4    6.64    0.89
 -14  -4  -4    0.82    0.37
  14  -4   4    0.22    0.24
  14   4   4   -0.11    0.23
 -14   4  -4    0.12    0.32
 -15  -4  -4    0.15    0.31
  15  -4   4   -0.22    0.20
  15   4   4    0.00    0.28
 -15   4  -4   -0.07    0.30
  16   4   4   -0.17    0.30
 -16   4  -4    0.10    0.32
  17  -5  -4    0.53    0.41
 -17   5   4    0.52    0.40
  17   5  -4    1.02    0.48
  16  -5  -4   13.24    1.45
  16   5  -4   10.38    1.32
 -16   5   4   11.04    1.27
  15  -5  -4    1.70    0.54
  15   5  -4    1.26    0.51
 -15   5   4    0.86    0.43
  14  -5  -4    5.61    0.86
 -14  -5   4    6.99    0.77
  14   5  -4    5.42    0.85
 -14   5   4    4.86    0.80
 -13  -5   4   16.83    1.17
  13  -5  -4   18.19    1.39
 -13   5   4   18.09    1.36
  13   5  -4   17.38    1.38
  12  -5  -4    0.43    0.27
 -12  -5   4    0.69    0.26
  12   5  -4    1.62    0.45
 -12   5   4    0.70    0.31
  11  -5  -4   20.37    1.46
 -11  -5   4   21.14    1.28
  11   5  -4   21.23    1.48
 -11   5   4   23.10    1.47
 -10  -5   4   29.73    1.60
  10  -5  -4   30.59    1.82
 -10   5   4   28.63    1.75
  10   5  -4   27.38    1.78
   9  -5  -4    1.09    0.31
  -9  -5   4    0.84    0.20
  -9   5   4    0.21    0.20
   9   5  -4    0.33    0.21
  -8  -5   4   19.82    1.14
   8  -5  -4   20.79    1.33
   8   5  -4   20.40    1.32
  -8   5   4   22.85    1.32
   7  -5  -4   28.30    1.67
  -7  -5   4   29.96    1.50
   7   5  -4   30.50    1.70
  -7   5   4   28.24    1.62
   6  -5  -4   16.72    1.04
  -6  -5   4   15.97    0.86
  -6   5   4   14.92    0.96
   6   5  -4   14.93    1.01
  -5  -5   4   51.43    2.43
  -5   5   4   53.39    2.57
   5   5  -4   51.62    2.64
  -4  -5   4   12.44    0.64
  -4   5   4   12.24    0.75
  -4   5   4   12.35    0.79
   4   5  -4   11.25    0.77
  -3  -5   4   37.72    1.76
  -3   5   4   38.22    1.86
   3   5  -4   39.41    1.95
  -3   5   4   36.36    1.93
  -2   5   4   26.17    1.44
   2   5  -4   25.82    1.44
  -2   5   4   28.29    1.38
   2   5  -4   29.17    1.32
   1   5  -4   22.57    1.07
   1   5  -4   19.58    1.15
  -1   5   4   21.60    1.18
  -1   5   4   22.30    1.09
   0   5   4   36.56    1.65
   0   5  -4   31.58    1.65
   0   5   4   35.50    1.75
   0   5  -4   34.34    1.74
  -1  -5  -4  151.93    6.57
  -1   5  -4  137.63    6.75
  -1   5  -4  147.81    6.62
   1   5   4  147.81    6.78
  -2  -5  -4   17.84    0.90
  -2   5  -4   17.42    0.97
   2   5   4   18.34    1.01
  -2   5  -4   16.05    0.96
  -3  -5  -4    8.24    0.50
   3   5   4    7.94    0.58
  -3   5  -4    7.63    0.56
  -3   5  -4    7.56    0.54
  -4  -5  -4  100.18    4.56
   4   5   4   96.90    4.73
  -4   5  -4  104.48    4.69
  -4   5  -4   95.86    4.70
  -5  -5  -4   22.69    1.28
   5  -5   4   27.10    1.40
  -5   5  -4   24.46    1.41
   5   5   4   24.74    1.40
   6  -5   4    8.95    0.69
  -6  -5  -4   10.21    0.65
  -6   5  -4    9.69    0.74
   6   5   4    8.41    0.68
   7  -5   4   22.58    1.37
  -7  -5  -4   23.63    1.30
  -7   5  -4   21.45    1.39
   7   5   4   23.81    1.40
  -8  -5  -4   18.23    1.06
   8  -5   4   16.02    1.10
   8   5   4   16.56    1.13
  -8   5  -4   14.76    1.11
   9  -5   4   11.57    0.91
  -9  -5  -4   10.23    0.81
  -9   5  -4   12.78    0.99
   9   5   4   12.75    0.95
  10  -5   4   26.33    1.64
 -10  -5  -4   25.87    1.54
  10   5   4   25.49    1.65
 -10   5  -4   26.80    1.69
 -11  -5  -4    0.80    0.27
  11  -5   4    0.69    0.31
 -11  -5  -4    0.75    0.33
 -11   5  -4    0.58    0.31
  11   5   4    0.86    0.36
  12  -5   4   12.36    1.06
 -12  -5  -4   13.16    1.02
  12   5   4   12.61    1.10
 -12   5  -4   13.84    1.16
  13  -5   4    7.50    0.96
 -13  -5  -4    8.00    0.90
  13   5   4    7.75    0.97
 -13   5  -4    8.34    1.05
  14  -5   4    0.70    0.39
  14   5   4    1.04    0.43
 -14   5  -4    1.09    0.46
  15  -5   4   11.68    1.27
  15   5   4    8.83    1.16
 -15   5  -4   11.86    1.36
 -16   5  -4    5.64    0.97
  16   5   4    3.74    0.77
  17  -6  -4   14.90    1.65
  17   6  -4   17.76    1.81
 -17   6   4   15.84    1.61
  16  -6  -4    1.28    0.57
  16   6  -4    0.76    0.44
 -16   6   4    1.88    0.56
  15  -6  -4   17.92    1.48
 -15   6   4   16.30    1.40
  15   6  -4   15.78    1.60
  14  -6  -4    6.80    0.99
  14   6  -4    9.15    1.11
 -14   6   4    8.16    1.03
  13  -6  -4    6.60    0.91
 -13   6   4    7.01    0.92
  13   6  -4    7.15    0.94
 -12  -6   4   10.06    0.80
  12  -6  -4    9.71    1.11
  12   6  -4   11.74    1.20
 -12   6   4   11.65    1.14
 -11  -6   4   38.25    1.95
  11  -6  -4   33.76    2.16
  11   6  -4   35.02    2.18
 -11   6   4   36.54    2.14
 -10  -6   4    2.92    0.40
  10  -6  -4    5.46    0.71
 -10   6   4    3.39    0.56
  10   6  -4    3.88    0.61
  -9  -6   4   13.24    0.79
   9  -6  -4   11.22    0.94
  -9   6   4   11.01    0.90
   9   6  -4   12.16    0.97
  -8  -6   4   11.14    0.68
   8  -6  -4    9.44    0.81
   8   6  -4   10.65    0.85
  -8   6   4   10.08    0.80
  -7  -6   4   15.14    0.84
   7  -6  -4   14.90    1.04
  -7   6   4   13.64    0.96
   7   6  -4   15.24    1.04
   6  -6  -4   57.04    3.03
  -6  -6   4   57.37    2.76
   6   6  -4   64.50    3.06
  -6   6   4   59.31    2.93
  -5  -6   4    3.55    0.26
   5   6  -4    3.20    0.44
  -5   6   4    3.89    0.44
  -5   6   4    2.88    0.41
  -4  -6   4   27.72    1.30
  -4   6   4   27.47    1.44
   4   6  -4   24.56    1.49
  -4   6   4   29.61    1.54
   3   6  -4   86.97    4.40
  -3   6   4   87.78    4.40
  -3   6   4   91.89    4.26
   3   6  -4   99.76    4.15
   2   6  -4   18.68    1.10
   2   6  -4   20.34    0.95
  -2   6   4   19.16    1.11
  -2   6   4   18.54    1.02
   1  -6  -4    8.82    0.65
   1   6  -4    9.17    0.63
   1   6  -4    9.97    0.53
  -1   6   4    9.14    0.54
  -1   6   4    8.58    0.63
   0   6   4  168.66    7.69
   0   6   4  175.94    7.96
   0   6  -4  175.63    7.95
   0   6  -4  167.63    7.70
  -1  -6  -4    0.32    0.09
  -1   6  -4    0.34    0.13
  -1   6  -4    0.31    0.12
   1   6   4    0.24    0.13
  -2  -6  -4   13.79    0.74
  -2   6  -4   15.06    0.83
  -2   6  -4   13.47    0.84
   2   6   4   13.08    0.86
  -3  -6  -4   43.83    2.02
  -3   6  -4   41.83    2.13
  -3   6  -4   44.52    2.17
   3   6   4   38.94    2.16
  -4  -6  -4    0.07    0.08
  -4   6  -4    0.01    0.11
  -4   6  -4    0.05    0.14
   4   6   4    0.17    0.14
  -5  -6  -4   17.08    1.01
   5  -6   4   19.89    1.15
  -5   6  -4   19.65    1.16
   5   6   4   18.93    1.16
   6  -6   4    1.99    0.35
  -6  -6  -4    2.20    0.31
  -6   6  -4    1.46    0.32
   6   6   4    1.96    0.35
  -7  -6  -4   26.81    1.47
   7  -6   4   26.57    1.58
  -7   6  -4   29.46    1.64
   7   6   4   25.95    1.59
  -8  -6  -4    4.46    0.50
   8  -6   4    3.86    0.56
   8   6   4    3.57    0.54
  -8   6  -4    4.24    0.61
  -9  -6  -4   25.22    1.67
  -9  -6  -4   25.05    1.45
   9  -6   4   23.41    1.55
  -9   6  -4   24.62    1.60
   9   6   4   27.74    1.62
  10  -6   4   22.01    1.51
 -10  -6  -4   24.27    1.61
 -10  -6  -4   23.25    1.40
  10   6   4   23.07    1.53
 -10   6  -4   23.24    1.55
 -11  -6  -4   18.38    1.21
  11  -6   4   18.05    1.33
 -11   6  -4   18.87    1.39
  11   6   4   18.13    1.33
  12  -6   4    4.75    0.73
  12   6   4    4.79    0.73
 -12   6  -4    4.48    0.73
  13  -6   4    0.50    0.33
  13   6   4    0.30    0.28
 -13   6  -4    0.12    0.32
  14  -6   4   18.34    1.48
  14   6   4   20.62    1.55
 -14   6  -4   18.61    1.56
  15  -6   4    4.34    0.79
 -15   6  -4    4.94    0.91
  15   6   4    3.50    0.73
  16   6   4    5.73    0.95
  17  -7  -4    0.19    0.39
  17   7  -4    0.30    0.42
 -17   7   4    0.14    0.37
  16  -7  -4    0.68    0.45
 -16   7   4    0.24    0.38
  16   7  -4    0.95    0.49
  15  -7  -4    0.31    0.34
  15   7  -4    0.34    0.38
 -15   7   4    0.36    0.35
  14  -7  -4    0.11    0.29
 -14   7   4    0.38    0.31
  14   7  -4   -0.13    0.25
  13  -7  -4    3.08    0.65
 -13   7   4    2.68    0.59
  13   7  -4    3.27    0.67
  12  -7  -4    0.16    0.26
 -12   7   4   -0.30    0.18
  12   7  -4   -0.21    0.19
  11  -7  -4    0.59    0.31
 -11   7   4    0.40    0.26
  11   7  -4    0.91    0.36
  10  -7  -4    2.39    0.52
 -10   7   4    2.97    0.54
  10   7  -4    4.81    0.70
   9  -7  -4    0.09    0.19
  -9  -7   4    0.33    0.15
   9   7  -4    0.82    0.30
  -9   7   4    0.05    0.19
  -8  -7   4    7.30    0.52
   8  -7  -4    8.89    0.89
  -8   7   4    9.15    0.72
   8   7  -4    6.95    0.79
   7  -7  -4    3.21    0.50
  -7  -7   4    3.66    0.30
  -7   7   4    3.25    0.47
   7   7  -4    3.60    0.52
  -6  -7   4    3.97    0.28
   6   7  -4    3.31    0.48
  -6   7   4    2.60    0.40
  -5  -7   4   14.15    0.72
  -5   7   4   13.48    0.88
  -5   7   4   14.99    0.96
   5   7  -4   13.16    0.95
   4   7  -4    0.66    0.22
   4   7  -4    0.94    0.13
  -4   7   4    0.91    0.20
  -4   7   4    0.96    0.25
   3   7  -4    4.12    0.25
  -3   7   4    2.89    0.35
   3   7  -4    3.32    0.43
  -3   7   4    3.26    0.44
  -2   7   4    1.68    0.30
   2   7  -4    0.96    0.23
   2   7  -4    1.32    0.15
  -2   7   4    1.24    0.21
   1   7  -4    1.05    0.16
  -1   7   4    0.92    0.17
   1   7  -4    0.91    0.22
  -1   7   4    1.15    0.24
   0  -7  -4    6.44    0.67
   0   7   4    7.40    0.56
   0   7  -4    6.43    0.52
   0   7  -4    6.51    0.43
   0   7   4    6.13    0.41
  -1  -7  -4    7.48    0.45
  -1  -7  -4    7.15    0.64
  -1   7  -4    7.62    0.58
   1   7   4    7.53    0.59
  -1   7  -4    8.30    0.52
  -2  -7  -4    0.01    0.06
  -2  -7  -4    0.08    0.15
  -2   7  -4   -0.02    0.08
   2   7   4    0.10    0.11
  -2   7  -4    0.10    0.11
  -3  -7  -4    0.66    0.13
  -3   7  -4    0.55    0.18
  -3   7  -4    0.18    0.14
   3   7   4    0.85    0.23
  -4  -7  -4    4.71    0.35
   4   7   4    4.67    0.55
  -4   7  -4    4.38    0.49
  -4   7  -4    3.85    0.47
  -5  -7  -4    1.99    0.26
  -5   7  -4    1.87    0.34
  -5   7  -4    1.53    0.31
   5   7   4    2.24    0.38
   6  -7   4    3.06    0.46
  -6  -7  -4    4.64    0.44
  -6  -7  -4    3.76    0.59
   6   7   4    4.40    0.56
  -6   7  -4    3.50    0.50
  -7  -7  -4   44.73    2.56
   7  -7   4   44.42    2.40
  -7  -7  -4   42.41    2.20
  -7   7  -4   46.03    2.42
   7   7   4   44.67    2.42
   8  -7   4    1.69    0.37
  -8  -7  -4    0.93    0.37
  -8  -7  -4    0.90    0.24
  -8   7  -4    0.71    0.30
   8   7   4    0.92    0.30
  -9  -7  -4    7.92    0.64
   9  -7   4    6.61    0.80
   9   7   4    7.32    0.86
  -9   7  -4    8.35    0.90
  10  -7   4    0.21    0.25
 -10   7  -4    0.04    0.26
  10   7   4    0.12    0.23
  11  -7   4    0.24    0.24
  11   7   4    0.20    0.27
 -11   7  -4    0.06    0.26
  12  -7   4    0.63    0.35
  12   7   4    0.80    0.36
 -12   7  -4    0.74    0.39
  13  -7   4    0.23    0.30
  13   7   4    0.23    0.33
 -13   7  -4   -0.38    0.23
  14  -7   4    6.57    0.95
  14   7   4    6.57    0.96
 -14   7  -4    8.21    1.12
  15  -7   4    0.17    0.31
 -15   7  -4   -0.47    0.33
  15   7   4   -0.34    0.27
  16   7   4    0.92    0.50
  17  -8  -4    2.44    0.74
  16  -8  -4    2.00    0.64
 -16   8   4    2.90    0.71
  16   8  -4    1.37    0.58
  15  -8  -4   23.62    1.82
  15   8  -4   23.45    1.83
 -15   8   4   23.39    1.75
  14  -8  -4   19.08    1.55
 -14   8   4   17.98    1.44
  14   8  -4   17.60    1.50
  13  -8  -4   -0.29    0.22
  13   8  -4   -0.04    0.24
 -13   8   4    0.28    0.26
  12  -8  -4   26.59    1.82
  12   8  -4   26.96    1.80
 -12   8   4   22.14    1.63
  11  -8  -4   26.82    1.79
  11   8  -4   25.81    1.77
 -11   8   4   26.31    1.71
  10  -8  -4    1.36    0.40
 -10   8   4    0.93    0.34
  10   8  -4    1.46    0.41
   9  -8  -4    3.80    0.62
   9   8  -4    3.77    0.61
  -9   8   4    4.38    0.62
   8  -8  -4    1.07    0.34
   8   8  -4    0.88    0.33
  -8   8   4    1.72    0.36
   7  -8  -4    0.47    0.23
  -7   8   4    0.12    0.16
   7   8  -4    0.13    0.14
   6   8  -4   30.40    1.91
  -6   8   4   36.31    1.85
  -6   8   4   35.19    1.94
  -5   8   4    2.15    0.35
  -5   8   4    2.58    0.41
   5   8  -4    2.29    0.18
   5   8  -4    1.67    0.35
   4   8  -4   29.24    1.21
  -4   8   4   25.50    1.52
   4   8  -4   21.59    1.47
  -4   8   4   24.02    1.39
   3   8  -4   79.55    3.39
  -3   8   4   80.35    3.78
   3   8  -4   68.59    3.73
  -3   8   4   73.48    3.56
  -2   8   4   27.97    1.46
   2   8  -4   28.18    1.35
  -2   8   4   32.74    1.67
   2   8  -4   28.27    1.62
   1   8  -4    7.65    0.45
  -1   8   4    7.48    0.62
  -1   8   4    7.53    0.48
   1   8  -4    7.77    0.61
   0   8  -4  132.13    5.90
   0   8   4  129.14    5.87
   0   8   4  130.21    6.20
   0   8  -4  129.92    6.18
  -1  -8  -4    1.74    0.19
  -1   8  -4    1.29    0.28
   1   8   4    1.35    0.31
  -1   8  -4    1.08    0.21
  -2  -8  -4   17.21    0.85
  -2   8  -4   15.40    0.95
  -2   8  -4   17.17    1.05
   2   8   4   16.48    1.06
  -3  -8  -4   15.43    1.06
  -3  -8  -4   13.72    0.72
  -3   8  -4   13.32    0.85
   3   8   4   12.47    0.92
  -3   8  -4   13.53    0.91
  -4  -8  -4    8.50    0.76
  -4  -8  -4    7.90    0.49
   4   8   4    7.77    0.66
  -4   8  -4    8.90    0.65
  -4   8  -4    7.20    0.62
  -5  -8  -4   39.61    1.83
  -5  -8  -4   33.30    2.17
  -5   8  -4   37.79    2.01
  -5   8  -4   35.77    2.01
   5   8   4   38.92    2.09
   6  -8   4    6.50    0.71
  -6  -8  -4    6.62    0.82
   6   8   4    7.46    0.79
  -6   8  -4    7.50    0.77
   7  -8   4    8.97    0.91
  -7   8  -4    9.60    0.81
   7   8   4   10.79    0.86
   8  -8   4   31.12    1.83
  -8   8  -4   28.02    1.79
   8   8   4   31.90    1.87
   9  -8   4   10.70    1.02
   9   8   4    8.12    0.93
  -9   8  -4    8.25    0.92
  10  -8   4    0.38    0.27
  10   8   4   -0.17    0.19
 -10   8  -4    0.12    0.25
  11  -8   4   20.52    1.49
  11   8   4   22.96    1.56
 -11   8  -4   18.81    1.48
  12  -8   4    2.41    0.56
  12   8   4    3.85    0.70
 -12   8  -4    2.98    0.63
  13  -8   4    2.08    0.53
 -13   8  -4    2.42    0.61
  13   8   4    2.29    0.59
  14  -8   4    7.59    1.04
  14   8   4    9.42    1.18
 -14   8  -4    7.94    1.11
  15   8   4    3.83    0.76
 -15   8  -4    3.73    0.81
  16   8   4    3.77    0.81
  16  -9  -4    8.17    1.20
  16   9  -4    8.82    1.24
 -16   9   4    6.90    1.07
  15  -9  -4    0.19    0.34
  15   9  -4    0.40    0.40
 -15   9   4   -0.09    0.26
  14  -9  -4   14.08    1.57
  14   9  -4   18.78    1.51
 -14   9   4   16.20    1.37
  13  -9  -4   15.46    1.51
  13   9  -4   13.43    1.43
 -13   9   4   11.27    1.24
  12  -9  -4   26.97    1.85
 -12   9   4   25.97    1.73
  12   9  -4   23.76    1.78
  11  -9  -4    3.39    0.66
 -11   9   4    4.21    0.66
  11   9  -4    3.76    0.69
  10  -9  -4    4.62    0.71
  10   9  -4    4.86    0.74
 -10   9   4    4.38    0.66
   9  -9  -4   -0.05    0.21
  -9   9   4    0.38    0.25
   9   9  -4    0.19    0.21
   8  -9  -4    0.83    0.31
  -8   9   4    0.45    0.25
   8   9  -4    1.31    0.37
  -7   9   4    1.34    0.32
   7   9  -4    1.63    0.39
  -6   9   4   16.27    1.05
   6   9  -4   15.40    1.13
  -6   9   4   17.59    1.16
  -5   9   4   47.82    2.53
   5   9  -4   46.42    2.52
  -5   9   4   45.57    2.36
  -4   9   4    8.73    0.72
   4   9  -4    8.03    0.69
  -4   9   4    8.30    0.61
  -3   9   4    4.63    0.46
   3   9  -4    4.75    0.58
  -3   9   4    4.99    0.61
   2   9  -4   66.99    3.20
  -2   9   4   64.07    2.96
   2   9  -4   61.92    2.81
  -2   9   4   57.12    3.16
  -1   9   4   37.12    2.10
   1   9  -4   38.77    1.82
   1   9  -4   40.13    2.11
  -1   9   4   38.73    1.87
   0   9  -4    1.59    0.32
   0   9  -4    1.82    0.23
   0   9   4    1.39    0.32
  -1  -9  -4   57.62    2.58
  -1   9  -4   54.79    2.66
  -1   9  -4   54.34    2.87
   1   9   4   56.50    2.90
  -2  -9  -4    0.08    0.06
  -2   9  -4   -0.21    0.11
  -2   9  -4    0.15    0.12
   2   9   4    0.06    0.11
  -3   9  -4    0.01    0.12
  -3   9  -4    0.04    0.12
   3   9   4   -0.14    0.11
  -4   9  -4   20.55    1.22
   4   9   4   20.66    1.31
  -4   9  -4   20.15    1.27
   5   9   4    0.12    0.18
  -5   9  -4    0.25    0.18
  -5   9  -4    0.05    0.16
   6   9   4   24.80    1.59
  -6   9  -4   25.51    1.56
  -6   9  -4   27.25    1.56
   7  -9   4    5.54    0.70
  -7   9  -4    4.17    0.60
   7   9   4    6.71    0.79
   8  -9   4    1.86    0.43
  -8   9  -4    2.03    0.43
   8   9   4    2.76    0.52
   9  -9   4    8.27    0.92
  -9   9  -4    8.99    0.96
   9   9   4    6.50    0.84
  10  -9   4   27.85    1.83
  10   9   4   27.34    1.84
 -10   9  -4   29.35    1.85
  11  -9   4    2.38    0.55
 -11   9  -4    1.79    0.50
  11   9   4    1.61    0.47
  12  -9   4    2.02    0.53
  12   9   4    1.30    0.45
 -12   9  -4    1.24    0.49
  13  -9   4    3.33    0.69
  13   9   4    2.87    0.66
 -13   9  -4    2.36    0.61
  14  -9   4    2.12    0.59
 -14   9  -4    1.33    0.55
  14   9   4    1.18    0.50
  15   9   4    6.07    0.99
  16 -10  -4    0.72    0.49
 -16  10   4   -0.10    0.38
  16  10  -4    0.35    0.43
  15 -10  -4   -0.16    0.33
 -15  10   4    0.09    0.35
  15  10  -4    0.40    0.47
  14 -10  -4    5.77    1.01
  14  10  -4    6.46    1.00
 -14  10   4    6.63    0.98
  13 -10  -4    2.72    0.68
 -13  10   4    2.56    0.61
  13  10  -4    2.67    0.67
  12 -10  -4    0.21    0.33
  12  10  -4    0.64    0.38
 -12  10   4    0.42    0.32
  11 -10  -4    0.11    0.25
  11  10  -4    0.30    0.29
 -11  10   4    0.27    0.28
  10 -10  -4   -0.22    0.19
  10  10  -4   -0.35    0.14
 -10  10   4    0.35    0.23
   9 -10  -4   12.45    1.23
  -9  10   4   12.32    0.97
   9  10  -4   10.44    1.14
   8 -10  -4    4.39    0.66
   8  10  -4    2.16    0.51
  -8  10   4    2.68    0.46
   7  10  -4    2.98    0.54
  -7  10   4    3.14    0.54
  -7  10   4    3.19    0.47
  -6  10   4    2.16    0.38
   6  10  -4    1.87    0.42
  -6  10   4    2.85    0.50
  -5  10   4    6.04    0.73
  -5  10   4    6.51    0.63
   5  10  -4    5.38    0.71
  -4  10   4    6.78    0.77
   4  10  -4    7.24    0.79
  -4  10   4    7.75    0.58
  -3  10   4    0.23    0.14
  -3  10   4    0.64    0.26
   3  10  -4    0.41    0.20
  -2  10   4    1.99    0.40
   2  10  -4    2.84    0.46
  -2  10   4    3.42    0.35
  -1  10   4    3.95    0.32
   1  10  -4    4.01    0.55
  -1  10   4    3.84    0.54
   0  10   4    7.22    0.75
   0  10  -4    5.24    0.39
   0  10  -4    5.78    0.67
  -1  10  -4    0.16    0.11
  -1  10  -4   -0.09    0.12
   1  10   4   -0.10    0.13
  -2  10  -4   11.89    0.93
  -2  10  -4   13.73    0.83
   2  10   4   13.55    0.98
   3  10   4    2.85    0.48
  -3  10  -4    2.28    0.36
  -3  10  -4    2.95    0.45
  -4  10  -4    4.24    0.56
  -4  10  -4    3.15    0.45
   4  10   4    3.55    0.55
  -5  10  -4    1.09    0.32
   5  10   4    1.56    0.37
  -5  10  -4    1.09    0.28
   6  10   4    6.87    0.81
  -6  10  -4    6.23    0.74
  -6  10  -4    7.48    0.78
   7 -10   4    1.53    0.39
   7  10   4    0.73    0.30
  -7  10  -4    0.79    0.28
   8 -10   4   16.48    1.24
   8  10   4   15.08    1.22
  -8  10  -4   17.89    1.23
   9 -10   4    5.02    0.75
   9  10   4    6.27    0.83
  -9  10  -4    3.51    0.62
  10 -10   4    0.69    0.34
  10  10   4    0.95    0.42
 -10  10  -4    1.54    0.44
  11 -10   4   18.26    1.40
  11  10   4   15.88    1.34
 -11  10  -4   16.76    1.36
  12 -10   4    5.34    0.85
 -12  10  -4    6.95    1.00
  12  10   4    5.63    0.88
  13 -10   4    0.12    0.33
  13  10   4    0.27    0.35
 -13  10  -4    0.02    0.29
  14 -10   4    0.22    0.38
 -14  10  -4    0.08    0.39
  14  10   4    0.24    0.32
  15  10   4    0.67    0.43
  15 -11  -4    0.39    0.43
  15  11  -4    0.91    0.53
 -15  11   4    1.28    0.54
  14 -11  -4    3.25    0.77
 -14  11   4    3.32    0.72
  14  11  -4    3.12    0.74
  13 -11  -4   15.22    1.57
  13  11  -4   12.57    1.46
 -13  11   4   13.98    1.40
  12 -11  -4    2.68    0.66
 -12  11   4    1.96    0.52
  12  11  -4    2.70    0.65
  11 -11  -4   21.16    1.63
  11  11  -4   23.75    1.72
 -11  11   4   20.94    1.51
  10 -11  -4   32.36    2.11
  10  11  -4   32.19    2.11
 -10  11   4   31.91    1.96
   9 -11  -4   -0.03    0.24
   9  11  -4   -0.07    0.21
  -9  11   4    0.18    0.24
   8 -11  -4   25.17    1.69
   8  11  -4   23.26    1.65
  -8  11   4   24.63    1.52
  -7  11   4   21.97    1.54
   7  11  -4   24.73    1.61
  -7  11   4   23.71    1.44
  -6  11   4    1.48    0.42
  -6  11   4    1.51    0.34
   6  11  -4    1.64    0.41
  -5  11   4   17.96    1.30
   5  11  -4   17.71    1.28
  -5  11   4   20.19    1.17
   4  11  -4    0.43    0.24
  -4  11   4    0.33    0.24
  -4  11   4    0.38    0.18
   3  11  -4   16.50    1.18
  -3  11   4   17.41    1.00
  -3  11   4   17.79    1.22
   2  11  -4   53.78    2.80
  -2  11   4   54.04    2.83
  -2  11   4   48.88    2.49
   1  11  -4   32.87    2.02
  -1  11   4   39.46    2.12
   0  11  -4   24.23    1.51
   0  11   4   23.84    1.53
   1  11   4  124.74    6.26
  -1  11  -4  132.33    6.26
   2  11   4   37.91    2.09
  -2  11  -4   34.15    2.02
  -2  11  -4   34.40    1.80
  -3  11  -4    0.67    0.27
  -3  11  -4    1.14    0.25
   3  11   4    0.72    0.28
  -4  11  -4   21.57    1.44
   4  11   4   21.99    1.46
  -4  11  -4   23.27    1.33
  -5  11  -4   10.73    0.89
   5  11   4   10.67    1.08
  -5  11  -4   11.32    0.84
  -6  11  -4   14.46    1.09
  -6  11  -4   14.55    1.04
   6  11   4   15.01    1.15
   7  11   4    6.73    0.82
  -7  11  -4    5.71    0.73
   8 -11   4    0.01    0.21
   8  11   4    0.07    0.24
  -8  11  -4    0.12    0.22
   9 -11   4   19.97    1.45
  -9  11  -4   18.40    1.40
   9  11   4   21.59    1.52
  10 -11   4   33.61    2.19
 -10  11  -4   35.76    2.20
  10  11   4   36.29    2.28
  11 -11   4    4.34    0.79
 -11  11  -4    4.82    0.79
  11  11   4    4.00    0.75
  12 -11   4   17.33    1.45
 -12  11  -4   18.26    1.47
  12  11   4   17.34    1.49
  13 -11   4   16.54    1.68
 -13  11  -4   18.54    1.55
  13  11   4   18.65    1.56
  14 -11   4    5.23    0.93
  14  11   4    5.18    0.91
 -14  11  -4    6.25    0.99
 -15  12   4    2.01    0.64
  14 -12  -4    1.42    0.59
  14  12  -4    2.09    0.70
 -14  12   4    1.78    0.55
  13 -12  -4    0.17    0.36
  13  12  -4    0.07    0.33
 -13  12   4    0.27    0.34
  12 -12  -4    5.46    0.90
 -12  12   4    5.79    0.87
  12  12  -4    7.54    1.06
  11 -12  -4    6.39    0.95
  11  12  -4    7.41    1.04
 -11  12   4    5.42    0.80
  10 -12  -4    4.66    0.79
 -10  12   4    4.68    0.70
  10  12  -4    3.75    0.76
   9 -12  -4    2.16    0.55
   9  12  -4    3.60    0.70
  -9  12   4    4.05    0.63
   8  12  -4   28.55    1.88
  -8  12   4   27.93    1.71
  -7  12   4    2.29    0.42
  -7  12   4    2.41    0.52
   7  12  -4    3.40    0.61
  -6  12   4    3.54    0.62
  -6  12   4    3.78    0.53
   6  12  -4    4.58    0.70
  -5  12   4   10.53    0.76
  -5  12   4    8.57    0.98
   5  12  -4   10.62    1.08
   4  12  -4    3.69    0.58
  -4  12   4    3.12    0.59
   3  12  -4   12.09    1.01
  -3  12   4   14.54    1.09
  -2  12   4    0.72    0.31
   2  12  -4    1.03    0.32
  -1  12   4    6.42    0.81
   1  12  -4    8.26    0.88
   0  12  -4    4.44    0.62
   0  12   4    4.63    0.66
  -1  12  -4    5.69    0.73
   1  12   4    7.18    0.84
  -2  12  -4   18.54    1.26
   2  12   4   16.33    1.23
  -3  12  -4    2.21    0.46
   3  12   4    2.14    0.46
   4  12   4    3.02    0.57
  -4  12  -4    3.76    0.59
  -4  12  -4    3.47    0.48
  -5  12  -4   12.02    0.96
   5  12   4   10.54    1.06
  -5  12  -4    9.25    0.79
   6  12   4    1.72    0.47
  -6  12  -4    1.49    0.38
  -6  12  -4    2.42    0.45
   7  12   4    2.00    0.51
  -7  12  -4    2.29    0.47
   8 -12   4    1.38    0.45
   8  12   4    1.73    0.47
  -8  12  -4    1.83    0.45
   9 -12   4    3.98    0.72
   9  12   4    4.98    0.78
  -9  12  -4    4.68    0.72
  10 -12   4    4.61    0.79
 -10  12  -4    5.85    0.83
  10  12   4    4.45    0.77
  11 -12   4    4.92    0.80
 -11  12  -4    3.28    0.67
  11  12   4    3.54    0.70
  12 -12   4    0.17    0.35
 -12  12  -4   -0.02    0.27
  12  12   4   -0.05    0.32
  13 -12   4   -0.18    0.34
 -13  12  -4    0.27    0.34
  13  12   4    0.96    0.49
  14  12   4    6.60    1.06
  14 -13  -4    7.14    1.15
 -14  13   4    7.13    1.05
  14  13  -4    5.25    1.03
  13 -13  -4   19.07    1.88
 -13  13   4   17.64    1.47
  13  13  -4   18.71    1.88
  12 -13  -4    3.22    0.74
 -12  13   4    1.71    0.50
  12  13  -4    2.62    0.68
  11 -13  -4    1.46    0.52
 -11  13   4    0.17    0.29
  11  13  -4    0.51    0.41
  10 -13  -4    0.96    0.45
  10  13  -4    2.14    0.60
 -10  13   4    1.46    0.40
   9 -13  -4    6.94    1.00
  -9  13   4   10.22    1.02
   9  13  -4   11.66    1.22
   8  13  -4    6.60    0.88
  -8  13   4    5.55    0.82
  -8  13   4    5.83    0.72
  -7  13   4    1.31    0.43
  -7  13   4    1.67    0.39
   7  13  -4    1.37    0.42
  -6  13   4    5.09    0.77
   6  13  -4    5.15    0.76
   5  13  -4   38.88    2.44
  -5  13   4   45.24    2.53
  -4  13   4    1.17    0.39
   4  13  -4    1.13    0.38
  -3  13   4    9.59    1.04
   3  13  -4    9.46    1.01
  -2  13   4   40.08    2.27
   2  13  -4   34.00    2.16
  -1  13   4    9.65    1.04
   1  13  -4    8.37    0.93
   0  13  -4    0.04    0.18
   0  13   4   -0.07    0.22
   1  13   4    3.65    0.64
  -1  13  -4    3.87    0.63
  -2  13  -4   16.93    1.23
   2  13   4   15.17    1.22
  -3  13  -4    2.47    0.52
   3  13   4    3.67    0.62
   4  13   4    2.77    0.54
  -4  13  -4    2.26    0.48
   5  13   4   -0.28    0.17
  -5  13  -4   -0.03    0.21
  -6  13  -4    0.49    0.28
   6  13   4    0.31    0.29
   7  13   4   21.11    1.64
  -7  13  -4   24.90    1.54
  -7  13  -4   23.31    1.62
   8 -13   4    0.32    0.28
  -8  13  -4    0.10    0.25
   8  13   4    0.12    0.27
   9 -13   4    2.59    0.60
   9  13   4    3.41    0.72
  -9  13  -4    3.82    0.66
  10 -13   4    4.43    0.76
  10  13   4    4.78    0.84
 -10  13  -4    3.58    0.70
  11 -13   4    4.04    0.78
  11  13   4    3.04    0.68
 -11  13  -4    3.82    0.73
  12 -13   4    1.18    0.48
  12  13   4    1.68    0.55
 -12  13  -4    1.56    0.49
  13 -13   4    2.49    0.66
 -13  13  -4    2.32    0.61
  13  13   4    1.64    0.56
 -14  14   4    6.37    0.95
  13 -14  -4    0.00    0.44
 -13  14   4   -0.25    0.25
  13  14  -4   -0.35    0.35
  12 -14  -4   21.31    1.88
 -12  14   4   26.80    1.82
  12  14  -4   29.95    2.11
  11 -14  -4    9.62    1.25
  11  14  -4   11.33    1.37
 -11  14   4    9.26    1.06
  10 -14  -4    0.60    0.39
  10  14  -4    0.37    0.40
   9 -14  -4    7.64    1.04
   9  14  -4    9.30    1.18
   8  14  -4    0.21    0.27
  -8  14   4    0.74    0.36
  -7  14   4    0.27    0.32
   7  14  -4    0.15    0.32
  -6  14   4   14.92    1.24
   6  14  -4   13.63    1.19
  -5  14   4    3.36    0.67
   5  14  -4    2.59    0.55
   4  14  -4    3.24    0.61
  -4  14   4    3.99    0.69
  -3  14   4   33.21    2.12
   3  14  -4   33.92    2.12
  -2  14   4   24.48    1.69
   2  14  -4   24.19    1.66
  -1  14   4    5.90    0.81
   1  14  -4    3.92    0.67
   0  14   4   32.90    2.04
   0  14  -4   29.56    1.96
   1  14   4    0.09    0.22
  -1  14  -4    0.25    0.27
   2  14   4   12.48    1.28
  -2  14  -4   12.63    1.09
  -3  14  -4   13.70    1.09
   3  14   4    9.68    1.13
   4  14   4    2.55    0.57
  -4  14  -4    2.57    0.55
   5  14   4   14.53    1.25
  -5  14  -4   16.21    1.26
   6  14   4    9.17    1.08
  -6  14  -4    9.82    1.08
  -7  14  -4    4.42    0.72
   7  14   4    5.21    0.83
   8 -14   4    1.42    0.50
   8  14   4    2.30    0.59
   9 -14   4    3.25    0.72
   9  14   4    3.27    0.74
  10 -14   4    1.26    0.48
  10  14   4    1.93    0.55
  11 -14   4    9.35    1.18
  11  14   4    7.65    1.10
 -11  14  -4    9.67    1.25
  12 -14   4    1.61    0.60
  12  14   4    3.04    0.73
 -12  14  -4    1.57    0.53
  12 -15  -4    0.61    0.51
  12  15  -4    0.38    0.40
  11 -15  -4    3.14    0.82
  11  15  -4    2.88    0.72
  10 -15  -4    0.18    0.34
  10  15  -4    0.53    0.42
   9 -15  -4    1.16    0.47
   9  15  -4    1.79    0.55
   8  15  -4    2.25    0.63
  -8  15   4    0.96    0.43
  -7  15   4    3.76    0.71
   7  15  -4    3.59    0.71
  -6  15   4    0.37    0.34
   6  15  -4   -0.09    0.25
  -5  15   4    6.19    0.93
   5  15  -4    5.42    0.82
  -4  15   4    2.37    0.58
   4  15  -4    2.06    0.54
  -3  15   4   -0.16    0.25
   3  15  -4    0.85    0.40
  -2  15   4    0.09    0.25
   2  15  -4    0.27    0.26
   1  15  -4    1.38    0.48
  -1  15   4    2.01    0.52
   0  15  -4    0.52    0.31
   0  15   4    0.13    0.27
   1  15   4    3.31    0.67
  -1  15  -4    2.08    0.52
  -2  15  -4   14.98    1.23
   2  15   4   14.24    1.43
   3  15   4    1.35    0.46
  -3  15  -4    2.58    0.58
   4  15   4    6.58    0.96
  -4  15  -4    6.85    0.93
   5  15   4    0.49    0.33
  -5  15  -4    1.00    0.39
   6  15   4    1.59    0.51
  -6  15  -4    2.22    0.57
   7  15   4    0.26    0.28
  -7  15  -4    0.18    0.32
   8 -15   4    2.86    0.66
   8  15   4    1.98    0.58
   9 -15   4    0.39    0.36
   9  15   4    0.51    0.41
  10 -15   4    2.37    0.64
  10  15   4    1.55    0.57
  11 -15   4    2.66    0.70
  11  15   4    1.72    0.62
  11 -16  -4    1.13    0.55
  11  16  -4    0.49    0.45
  10 -16  -4    0.51    0.42
  10  16  -4   -0.02    0.38
   9 -16  -4    9.20    1.26
   9  16  -4   12.37    1.44
  -8  16   4    1.32    0.51
   8  16  -4    1.11    0.46
   7  16  -4    0.97    0.46
  -6  16   4    6.11    0.94
   6  16  -4    6.45    0.93
   5  16  -4    1.33    0.46
  -5  16   4    0.94    0.44
   4  16  -4    4.06    0.74
  -4  16   4    3.65    0.77
  -3  16   4   22.61    1.67
   3  16  -4   20.29    1.60
   2  16  -4    1.72    0.50
  -2  16   4    0.58    0.38
   1  16  -4    2.90    0.62
  -1  16   4    4.51    0.79
   0  16  -4    6.58    0.93
   0  16   4    7.03    0.99
  -1  16  -4    5.12    0.83
   1  16   4    3.69    0.73
   2  16   4    0.15    0.29
  -2  16  -4    0.14    0.26
  -3  16  -4    1.16    0.43
   3  16   4    0.46    0.31
  -4  16  -4    6.16    0.92
   4  16   4    3.87    0.74
   5  16   4    0.26    0.37
  -5  16  -4    0.41    0.37
   6  16   4    3.41    0.74
  -6  16  -4    5.04    0.82
  -7  16  -4    1.37    0.48
   7  16   4    1.01    0.47
   8 -16   4   11.08    1.30
   8  16   4   14.43    1.48
   9 -16   4    3.62    0.75
   9  16   4    4.96    0.90
  10 -16   4    1.68    0.55
  10  16   4    0.55    0.41
  10 -17  -4    7.02    1.29
   9 -17  -4    1.47    0.57
   9  17  -4    1.19    0.53
  -8  17   4    7.20    1.08
   8  17  -4    4.38    0.83
   7  17  -4   11.28    1.36
  -7  17   4   11.09    1.33
   6  17  -4    0.07    0.28
  -6  17   4    0.14    0.32
  -5  17   4   16.63    1.70
   5  17  -4   18.77    1.54
  -4  17   4    2.93    0.71
   4  17  -4    2.56    0.60
  -3  17   4    0.39    0.36
   3  17  -4    0.31    0.39
   2  17  -4    5.12    0.86
  -2  17   4    5.06    0.87
   1  17  -4    9.24    1.17
  -1  17   4    7.86    1.09
   0  17   4    0.83    0.44
   0  17  -4    0.40    0.36
  -1  17  -4   12.41    1.34
   1  17   4   11.52    1.34
  -2  17  -4   -0.03    0.26
   2  17   4    0.01    0.31
   3  17   4    9.29    1.20
  -3  17  -4    9.51    1.21
   4  17   4   20.47    1.71
  -4  17  -4   23.15    1.74
   5  17   4    1.07    0.50
  -5  17  -4    0.92    0.47
   6  17   4    9.84    1.29
  -6  17  -4   10.07    1.25
  -7  17  -4   22.71    1.74
   7  17   4   19.89    1.73
   8 -17   4    1.31    0.53
   8  17   4    0.98    0.50
   9 -17   4    1.45    0.55
   8  18  -4    1.47    0.54
  -8  18   4    2.89    0.76
  -7  18   4    0.06    0.33
   7  18  -4    0.70    0.45
  -6  18   4    3.02    0.72
   6  18  -4    2.55    0.69
   5  18  -4    0.24    0.33
  -5  18   4    0.25    0.42
  -4  18   4    0.22    0.36
   4  18  -4   -0.05    0.27
   3  18  -4   -0.13    0.26
  -3  18   4    0.32    0.40
   2  18  -4    1.65    0.53
  -2  18   4    0.69    0.43
  -1  18   4    1.11    0.51
   1  18  -4    0.85    0.45
   0  18   4   -0.15    0.30
   0  18  -4   -0.09    0.25
  -1  18  -4    5.62    0.93
   1  18   4    6.10    1.00
  -2  18  -4    0.31    0.37
   2  18   4    0.11    0.33
   3  18   4    0.18    0.36
  -3  18  -4   -0.34    0.32
   4  18   4    0.12    0.35
  -4  18  -4    0.03    0.35
  -5  18  -4    0.93    0.47
   5  18   4    1.20    0.53
   6  18   4    4.24    0.90
  -6  18  -4    5.95    0.96
  -7  18  -4   -0.70    0.30
   7  18   4    0.09    0.42
   6  19  -4   -0.11    0.31
   5  19  -4    6.21    1.03
  -5  19   4    5.60    1.02
   4  19  -4    9.57    1.28
  -4  19   4   11.27    1.45
  -3  19   4    0.57    0.44
   3  19  -4    0.19    0.40
  -2  19   4   13.15    1.52
   2  19  -4    9.70    1.30
   1  19  -4    0.28    0.42
  -1  19   4    0.28    0.43
   0  19  -4    1.89    0.64
   0  19   4    1.72    0.63
   1  19   4   12.62    1.52
  -1  19  -4   13.54    1.55
   2  19   4    5.30    1.01
  -2  19  -4    8.33    1.18
  -3  19  -4    2.09    0.63
   3  19   4    2.42    0.69
  -4  19  -4   22.12    1.80
   4  19   4   21.48    1.80
  -5  19  -4    2.20    0.63
   5  19   4    2.52    0.83
   1  20  -4    0.63    0.44
   0  20  -4    5.56    1.01
  -1  20  -4    0.01    0.44
 -18   0   5    0.11    0.34
  18   0  -5    0.11    0.39
  17   0  -5   -0.18    0.34
 -17   0   5    0.15    0.29
 -16   0   5    0.08    0.25
  16   0  -5    0.33    0.34
 -15   0   5   -0.25    0.17
  15   0  -5   -0.28    0.21
  14   0  -5   -0.14    0.22
 -14   0   5    0.09    0.21
  13   0  -5    0.21    0.23
 -13   0   5    0.32    0.23
  12   0  -5   -0.25    0.13
 -12   0   5   -0.04    0.19
  11   0  -5    0.13    0.18
 -11   0   5    0.15    0.20
 -10   0   5   -0.03    0.13
  10   0  -5   -0.09    0.12
   9   0  -5    0.07    0.15
  -9   0   5   -0.05    0.12
  -8   0   5    0.07    0.12
   8   0  -5   -0.10    0.11
   7   0  -5   -0.04    0.11
  -7   0   5   -0.10    0.09
   6   0  -5   -0.07    0.09
  -6   0   5   -0.12    0.08
  -5   0   5   -0.08    0.07
   5   0  -5   -0.05    0.08
   4   0  -5   -0.10    0.06
  -4   0   5    0.07    0.09
  -3   0   5    0.05    0.09
   3   0  -5   -0.10    0.06
   2   0  -5    0.05    0.05
  -2   0   5    0.07    0.08
   1   0  -5   -0.02    0.03
   0   0  -5    0.15    0.09
  -1   0  -5   -0.07    0.07
   1   0   5   -0.09    0.03
   2   0   5   -0.01    0.05
  -2   0  -5    0.23    0.11
  -3   0  -5    0.01    0.08
   3   0   5    0.17    0.08
  -4   0  -5   -0.03    0.08
   4   0   5   -0.01    0.08
   5   0   5    0.02    0.11
  -5   0  -5   -0.05    0.12
  -6   0  -5    0.02    0.11
   6   0   5    0.13    0.11
  -7   0  -5   -0.07    0.13
   7   0   5   -0.12    0.09
   8   0   5    0.05    0.13
  -8   0  -5   -0.01    0.15
  -9   0  -5    0.05    0.19
   9   0   5    0.13    0.17
  10   0   5   -0.10    0.17
 -10   0  -5    0.02    0.17
  11   0   5    0.10    0.20
 -11   0  -5   -0.01    0.17
  12   0   5   -0.16    0.15
 -12   0  -5    0.27    0.24
  13   0   5   -0.13    0.21
 -13   0  -5    0.78    0.34
 -14   0  -5   -0.02    0.25
  14   0   5    0.33    0.26
 -15   0  -5   -0.34    0.25
 -16   0  -5   -0.24    0.36
 -18  -1   5   -0.02    0.27
  18  -1  -5    0.47    0.47
 -18   1   5    0.22    0.36
  18   1  -5   -0.10    0.41
 -17  -1   5    5.13    0.77
  17  -1  -5    4.18    0.83
 -17   1   5    4.24    0.75
  17   1  -5    5.42    0.91
 -16  -1   5   29.53    1.92
  16  -1  -5   27.57    2.03
 -16   1   5   29.08    1.95
  16   1  -5   31.62    2.12
  15  -1  -5    1.17    0.46
 -15  -1   5    1.80    0.44
  15   1  -5    1.61    0.50
 -15   1   5    1.48    0.44
  14  -1  -5    1.51    0.45
 -14  -1   5    1.82    0.45
  14   1  -5    1.97    0.49
 -14   1   5    1.72    0.43
  13  -1  -5    0.18    0.24
 -13  -1   5   -0.04    0.15
  13   1  -5    0.14    0.22
 -13   1   5   -0.01    0.15
 -12  -1   5    8.82    0.91
  12  -1  -5   11.08    1.08
  12   1  -5    9.66    1.02
 -12   1   5    9.62    0.96
 -11  -1   5    4.67    0.60
  11  -1  -5    5.49    0.71
  11   1  -5    4.91    0.68
 -11   1   5    6.52    0.73
  10  -1  -5    0.06    0.16
 -10  -1   5    0.01    0.13
  10   1  -5   -0.05    0.14
 -10   1   5    0.20    0.15
   9  -1  -5   10.38    0.82
  -9  -1   5   10.89    0.77
  -9   1   5   11.11    0.80
   9   1  -5   10.15    0.81
  -8  -1   5   41.99    2.12
   8  -1  -5   41.90    2.22
   8   1  -5   38.88    2.20
  -8   1   5   42.62    2.16
   7  -1  -5   75.80    3.76
  -7  -1   5   76.23    3.65
   7   1  -5   79.78    3.78
  -7   1   5   75.31    3.67
  -6  -1   5    0.54    0.16
   6  -1  -5    0.58    0.20
   6   1  -5    0.17    0.13
  -6   1   5    0.53    0.16
   5  -1  -5  215.23   10.34
  -5  -1   5  235.74   10.13
  -5   1   5  234.85   10.15
   5   1  -5  216.49   10.34
   4  -1  -5   26.56    1.41
  -4  -1   5   26.98    1.37
   4   1  -5   27.15    1.41
  -4   1   5   28.91    1.40
  -3  -1   5    5.04    0.36
   3  -1  -5    4.97    0.36
  -3   1   5    5.34    0.38
   3   1  -5    5.13    0.36
  -2  -1   5  142.19    6.17
   2  -1  -5  129.04    6.25
   2   1  -5  138.07    6.25
  -2   1   5  139.05    6.18
   1   1  -5   18.91    0.94
  -1   1   5   20.22    1.01
   1   1  -5   20.24    1.01
   0  -1  -5  152.75    7.01
   0   1  -5  152.81    7.01
   0   1   5  154.05    7.04
   0   1  -5  163.46    7.02
  -1  -1  -5   57.90    2.66
   1  -1   5   56.58    2.58
   1   1   5   56.33    2.60
  -1   1  -5   55.65    2.67
  -2  -1  -5    2.79    0.32
   2  -1   5    3.40    0.23
  -2   1  -5    3.10    0.34
   2   1   5    3.23    0.23
   3  -1   5   32.40    1.59
  -3  -1  -5   32.83    1.65
   3   1   5   32.89    1.60
  -3   1  -5   31.80    1.66
   4  -1   5   53.55    2.64
  -4  -1  -5   56.47    2.69
  -4   1  -5   54.70    2.70
   4   1   5   55.98    2.65
  -5  -1  -5    4.67    0.50
   5  -1   5    4.47    0.38
  -5   1  -5    4.01    0.49
   5   1   5    4.36    0.38
   6  -1   5   42.83    2.22
  -6  -1  -5   43.70    2.26
   6   1   5   44.47    2.23
  -6   1  -5   44.10    2.28
  -7  -1  -5   14.06    0.94
   7  -1   5   13.55    0.90
  -7   1  -5   13.56    0.96
   7   1   5   14.47    0.92
   8  -1   5   14.63    0.98
  -8  -1  -5   15.09    1.03
  -8   1  -5   15.80    1.06
   8   1   5   13.99    0.97
   9  -1   5    3.77    0.52
  -9  -1  -5    2.34    0.43
   9   1   5    1.62    0.36
  -9   1  -5    2.62    0.48
 -10  -1  -5   36.63    2.07
  10  -1   5   36.14    2.05
 -10   1  -5   35.72    2.09
  10   1   5   35.12    2.04
 -11  -1  -5    2.60    0.49
  11  -1   5    2.67    0.49
 -11   1  -5    3.50    0.60
  11   1   5    2.88    0.52
 -12  -1  -5    0.67    0.31
  12  -1   5    0.56    0.28
  12   1   5    0.76    0.32
 -12   1  -5    0.28    0.26
 -13  -1  -5    4.76    0.72
  13  -1   5    5.19    0.75
  13   1   5    5.60    0.79
 -13   1  -5    4.84    0.77
  14  -1   5    0.89    0.38
 -14  -1  -5    0.53    0.33
 -14   1  -5    0.21    0.30
  14   1   5    0.15    0.31
 -15  -1  -5   32.58    2.10
 -15   1  -5   28.66    2.05
 -16  -1  -5   10.17    1.21
 -16   1  -5    8.15    1.11
 -19  -2   5   -0.23    0.35
 -18  -2   5    3.54    0.73
  18  -2  -5    4.80    0.92
  18   2  -5    4.74    0.93
 -18   2   5    7.06    1.01
 -17  -2   5   23.84    1.68
  17  -2  -5   24.71    1.88
  17   2  -5   20.90    1.78
 -17   2   5   24.73    1.78
 -16  -2   5    0.16    0.27
  16  -2  -5    0.38    0.35
 -16   2   5    0.73    0.34
  16   2  -5    0.25    0.35
  15  -2  -5   20.34    1.61
 -15  -2   5   20.64    1.47
 -15   2   5   24.40    1.61
  15   2  -5   21.16    1.63
  14  -2  -5    4.97    0.77
 -14  -2   5    6.04    0.76
 -14   2   5    6.04    0.82
  14   2  -5    5.54    0.82
 -13  -2   5   -0.05    0.17
  13  -2  -5    0.69    0.33
  13   2  -5    0.39    0.26
 -13   2   5    0.36    0.25
  12  -2  -5    8.99    0.97
 -12  -2   5    8.17    0.84
  12   2  -5    8.76    0.96
 -12   2   5    7.26    0.85
 -11  -2   5   15.66    1.07
  11  -2  -5   14.59    1.14
  11   2  -5   16.59    1.18
 -11   2   5   16.47    1.14
 -10  -2   5   23.14    1.34
  10  -2  -5   21.12    1.41
  10   2  -5   21.76    1.42
 -10   2   5   22.77    1.39
   9  -2  -5    0.20    0.17
  -9  -2   5    0.61    0.20
  -9   2   5    0.24    0.18
   9   2  -5    0.39    0.21
  -8  -2   5    3.04    0.39
   8  -2  -5    1.77    0.34
   8   2  -5    2.09    0.37
  -8   2   5    2.46    0.39
   7  -2  -5    5.20    0.57
  -7  -2   5    5.73    0.45
  -7   2   5    5.16    0.54
   7   2  -5    4.27    0.52
   6  -2  -5   73.49    3.68
  -6  -2   5   72.98    3.55
   6   2  -5   80.08    3.71
  -6   2   5   77.36    3.62
  -5  -2   5    6.43    0.43
   5  -2  -5    5.82    0.46
   5   2  -5    4.71    0.43
  -5   2   5    5.32    0.43
  -4  -2   5    3.01    0.30
   4  -2  -5    2.88    0.31
  -4   2   5    2.38    0.30
   4   2  -5    2.36    0.30
   3  -2  -5  112.47    5.24
  -3  -2   5  115.15    5.13
   3   2  -5  111.36    5.24
  -3   2   5  114.02    5.16
  -2  -2   5   64.41    3.00
   2   2  -5   61.15    3.04
  -2   2   5   70.58    3.04
  -2   2   5   65.02    3.05
   1   2  -5    2.08    0.24
  -1   2   5    1.85    0.23
  -1   2   5    2.15    0.19
   1   2  -5    2.17    0.18
   0  -2  -5    0.09    0.08
   0   2   5    0.12    0.07
   0   2  -5    0.06    0.08
   0   2  -5    0.11    0.05
  -1  -2  -5    3.78    0.30
  -1   2  -5    3.97    0.32
   1   2   5    3.74    0.26
  -1   2  -5    3.66    0.24
  -2  -2  -5    0.47    0.13
   2  -2   5    0.45    0.11
  -2   2  -5    0.69    0.16
   2   2   5    0.35    0.10
  -3  -2  -5   83.54    3.77
   3  -2   5   78.26    3.76
   3   2   5   82.21    3.78
  -3   2  -5   78.77    3.80
   4  -2   5    9.37    0.58
  -4  -2  -5    9.33    0.62
   4   2   5    8.61    0.58
  -4   2  -5    9.22    0.66
   5  -2   5  113.89    5.39
  -5  -2  -5  116.98    5.37
  -5   2  -5  119.32    5.42
   5   2   5  111.44    5.40
   6  -2   5   71.42    3.51
  -6  -2  -5   74.18    3.51
   6   2   5   70.62    3.52
  -6   2  -5   73.19    3.56
   7  -2   5    2.84    0.40
  -7  -2  -5    2.44    0.40
  -7   2  -5    4.27    0.55
   7   2   5    3.48    0.44
   8  -2   5    3.54    0.48
  -8  -2  -5    3.92    0.53
   8   2   5    3.78    0.49
  -8   2  -5    3.76    0.55
  -9  -2  -5   77.52    3.58
   9  -2   5   72.51    3.57
   9   2   5   66.66    3.56
  -9   2  -5   65.00    3.56
 -10  -2  -5    7.70    0.84
  10  -2   5    8.76    0.87
 -10   2  -5    7.69    0.88
  10   2   5    9.20    0.78
  11  -2   5    2.99    0.53
 -11  -2  -5    3.40    0.57
 -11   2  -5    3.11    0.58
  11   2   5    2.52    0.50
 -12  -2  -5    0.21    0.24
  12  -2   5    0.24    0.24
 -12   2  -5   -0.17    0.21
  12   2   5   -0.03    0.21
 -13  -2  -5    0.66    0.33
  13  -2   5    0.28    0.27
  13   2   5    0.39    0.29
 -13   2  -5    0.45    0.32
 -14  -2  -5    4.38    0.72
  14  -2   5    3.91    0.69
  14   2   5    3.30    0.64
 -14   2  -5    3.12    0.67
 -15  -2  -5    1.66    0.51
 -15   2  -5    3.34    0.74
 -16  -2  -5    6.70    0.97
 -16   2  -5    3.46    0.79
 -18  -3   5    2.68    0.62
  18  -3  -5    1.33    0.63
  18   3  -5    1.03    0.52
 -18   3   5    1.91    0.57
 -17  -3   5    0.11    0.31
  17  -3  -5    0.20    0.36
  17   3  -5   -0.26    0.28
 -17   3   5    0.60    0.41
  16  -3  -5    3.55    0.72
 -16  -3   5    2.30    0.53
  16   3  -5    3.15    0.70
 -16   3   5    3.05    0.62
  15  -3  -5    0.28    0.28
 -15  -3   5   -0.07    0.22
  15   3  -5   -0.06    0.25
 -15   3   5   -0.24    0.19
  14  -3  -5    1.65    0.49
 -14  -3   5    1.76    0.41
 -14   3   5    1.44    0.43
  14   3  -5    2.30    0.54
 -13  -3   5    1.15    0.32
  13  -3  -5    1.00    0.37
  13   3  -5    0.88    0.36
 -13   3   5    1.48    0.40
 -12  -3   5    7.82    0.80
  12  -3  -5    8.70    0.97
 -12   3   5    8.34    0.92
  12   3  -5    6.60    0.86
  11  -3  -5   16.77    1.19
 -11  -3   5   14.21    1.02
 -11   3   5   16.07    1.13
  11   3  -5   15.27    1.15
  10  -3  -5    2.29    0.45
 -10  -3   5    1.84    0.34
 -10   3   5    3.02    0.48
  10   3  -5    2.34    0.46
  -9  -3   5    0.16    0.13
   9  -3  -5    0.04    0.14
  -9   3   5    0.07    0.15
   9   3  -5    0.11    0.17
  -8  -3   5   22.45    1.28
   8  -3  -5   23.11    1.40
   8   3  -5   24.26    1.42
  -8   3   5   23.16    1.36
  -7  -3   5    2.87    0.34
   7  -3  -5    3.26    0.45
  -7   3   5    2.87    0.41
   7   3  -5    3.57    0.46
  -6  -3   5   34.01    1.70
   6  -3  -5   34.78    1.83
  -6   3   5   31.79    1.76
   6   3  -5   35.25    1.83
  -5  -3   5    0.39    0.12
   5  -3  -5    0.21    0.14
   5   3  -5    0.25    0.13
  -5   3   5    0.42    0.16
   4  -3  -5    0.68    0.17
  -4  -3   5    0.23    0.10
  -4   3   5    0.54    0.16
   4   3  -5    0.61    0.16
  -3  -3   5   11.74    0.65
  -3   3   5   13.69    0.73
   3   3  -5   11.12    0.70
  -3   3   5   11.07    0.70
  -2   3   5    4.91    0.36
  -2   3   5    4.83    0.35
   2   3  -5    4.52    0.34
   2   3  -5    4.41    0.32
   1   3  -5   24.57    1.20
  -1   3   5   23.85    1.20
  -1   3   5   22.20    1.19
   1   3  -5   24.57    1.19
   0  -3  -5    6.91    0.43
   0   3  -5    6.52    0.40
   0   3  -5    5.46    0.42
   0   3   5    6.95    0.42
  -1  -3  -5   50.98    2.35
   1   3   5   48.92    2.37
  -1   3  -5   49.69    2.35
  -1   3  -5   49.67    2.38
  -2  -3  -5    0.27    0.11
   2   3   5    0.32    0.12
  -2   3  -5    0.48    0.15
  -2   3  -5    0.30    0.10
   3  -3   5    1.00    0.18
  -3  -3  -5    0.77    0.17
  -3   3  -5    0.99    0.22
   3   3   5    0.79    0.16
  -4  -3  -5   15.85    0.89
   4  -3   5   13.42    0.85
   4   3   5   15.79    0.89
  -4   3  -5   15.29    0.94
  -5  -3  -5    1.97    0.31
   5  -3   5    1.98    0.30
  -5   3  -5    1.62    0.32
   5   3   5    1.64    0.27
  -6  -3  -5    0.36    0.16
   6  -3   5    0.33    0.17
  -6   3  -5    0.43    0.20
   6   3   5    0.29    0.16
  -7  -3  -5    0.04    0.12
   7  -3   5    0.08    0.11
  -7   3  -5    0.01    0.14
   7   3   5    0.00    0.12
   8  -3   5    6.13    0.64
  -8  -3  -5    5.33    0.61
  -8   3  -5    5.33    0.68
   8   3   5    5.58    0.62
  -9  -3  -5    0.43    0.22
   9  -3   5    0.42    0.22
  -9   3  -5    0.22    0.20
   9   3   5    0.37    0.23
  10  -3   5    0.28    0.22
 -10  -3  -5   -0.17    0.14
  10   3   5    0.18    0.17
 -10   3  -5    0.04    0.23
  11  -3   5    1.15    0.35
 -11  -3  -5    0.65    0.30
 -11   3  -5    0.62    0.32
  11   3   5    0.89    0.33
 -12  -3  -5    2.72    0.53
  12  -3   5    2.82    0.54
 -12   3  -5    2.63    0.55
  12   3   5    2.01    0.48
  13  -3   5    0.36    0.28
 -13  -3  -5    0.60    0.23
  13   3   5   -0.02    0.20
 -13   3  -5    0.15    0.27
 -14  -3  -5    2.24    0.54
  14  -3   5    1.49    0.46
  14   3   5    2.07    0.53
 -14   3  -5    2.68    0.61
 -15  -3  -5    1.81    0.52
 -15   3  -5    1.83    0.56
 -16  -3  -5    1.00    0.43
 -16   3  -5    0.76    0.45
 -17  -3  -5   -0.43    0.33
  18  -4  -5    4.16    0.88
  18   4  -5    1.26    0.58
 -18   4   5    3.85    0.81
  17  -4  -5   38.16    2.60
 -17   4   5   42.37    2.59
  17   4  -5   37.43    2.60
  16  -4  -5   -0.20    0.26
 -16  -4   5    0.05    0.23
 -16   4   5   -0.19    0.28
  16   4  -5    0.21    0.35
  15  -4  -5    6.17    0.92
 -15  -4   5    6.71    0.80
 -15   4   5    5.59    0.87
  15   4  -5    4.50    0.81
 -14  -4   5    1.44    0.38
  14  -4  -5    0.97    0.42
  14   4  -5    0.74    0.39
 -14   4   5    1.07    0.36
  13  -4  -5    2.14    0.52
 -13  -4   5    3.27    0.51
  13   4  -5    3.75    0.65
 -13   4   5    2.29    0.51
 -12  -4   5    9.42    0.77
  12  -4  -5   11.79    0.98
 -12   4   5    8.58    0.96
  12   4  -5    9.30    1.05
 -11  -4   5    3.60    0.49
  11  -4  -5    2.71    0.53
  11   4  -5    2.61    0.51
 -11   4   5    3.93    0.60
  10  -4  -5   43.36    2.40
 -10  -4   5   42.38    2.19
 -10   4   5   43.34    2.33
  10   4  -5   39.68    2.37
  -9  -4   5   33.40    1.78
   9  -4  -5   32.52    1.94
  -9   4   5   35.03    1.91
   9   4  -5   33.92    1.96
   8  -4  -5   45.73    2.62
  -8  -4   5   50.85    2.46
   8   4  -5   56.18    2.70
  -8   4   5   47.13    2.55
  -7  -4   5   11.52    0.73
   7  -4  -5   12.74    0.87
  -7   4   5   12.15    0.82
   7   4  -5   11.62    0.84
   6  -4  -5   83.39    4.12
  -6  -4   5   85.70    3.92
  -6   4   5   83.41    4.03
   6   4  -5   86.04    4.13
  -5  -4   5   25.75    1.29
   5  -4  -5   26.10    1.43
  -5   4   5   24.58    1.37
   5   4  -5   26.44    1.43
  -4  -4   5   56.07    2.52
  -4   4   5   53.37    2.61
   4   4  -5   52.62    2.67
  -3  -4   5   62.27    2.86
   3   4  -5   62.03    2.99
  -3   4   5   62.29    3.00
  -3   4   5   61.79    2.94
  -2   4   5    8.75    0.53
  -2   4   5    7.38    0.49
   2   4  -5    7.09    0.45
   2   4  -5    7.24    0.50
  -1   4   5  257.17   11.58
   1   4  -5  258.95   11.57
   1   4  -5  259.29   11.80
  -1   4   5  263.27   11.81
   0  -4  -5  243.34   10.73
   0   4   5  224.78   10.94
   0   4  -5  248.04   10.75
   0   4  -5  245.44   10.93
  -1  -4  -5    2.29    0.26
  -1   4  -5    1.93    0.24
  -1   4  -5    1.84    0.26
   1   4   5    1.88    0.25
  -2  -4  -5   96.30    4.47
   2   4   5  100.04    4.58
  -2   4  -5   97.28    4.55
  -2   4  -5   97.30    4.53
  -3  -4  -5   59.28    2.66
   3   4   5   53.41    2.70
  -3   4  -5   55.22    2.72
  -3   4  -5   54.32    2.67
  -4  -4  -5   41.94    2.15
   4  -4   5   44.90    2.20
  -4   4  -5   45.03    2.26
   4   4   5   44.09    2.21
   5  -4   5   76.15    3.52
  -5  -4  -5   67.52    3.43
  -5   4  -5   70.99    3.53
   5   4   5   74.54    3.53
  -6  -4  -5   49.36    2.53
   6  -4   5   48.15    2.58
   6   4   5   52.25    2.61
  -6   4  -5   55.28    2.67
   7  -4   5    0.11    0.15
  -7  -4  -5    0.14    0.12
   7   4   5    0.01    0.13
  -7   4  -5    0.01    0.16
   8  -4   5    8.58    0.70
  -8  -4  -5    7.78    0.66
   8   4   5    7.64    0.78
  -8   4  -5    8.90    0.87
  -9  -4  -5   52.00    2.74
   9  -4   5   52.75    2.81
  -9   4  -5   53.54    2.88
   9   4   5   54.97    2.85
 -10  -4  -5    7.48    0.79
  10  -4   5    7.73    0.83
  10   4   5    6.68    0.79
 -10   4  -5    8.36    0.94
 -11  -4  -5   12.80    0.98
  11  -4   5   12.16    0.99
 -11   4  -5   11.65    1.18
  11   4   5   11.09    0.97
  12  -4   5    0.13    0.27
 -12  -4  -5   -0.09    0.17
 -12   4  -5    0.22    0.25
  12   4   5    0.15    0.23
  13  -4   5    0.79    0.34
 -13  -4  -5    0.74    0.32
 -13   4  -5    0.62    0.35
  13   4   5    0.87    0.37
 -14  -4  -5   10.72    1.12
  14  -4   5    8.82    1.05
  14   4   5    8.99    1.10
 -14   4  -5   11.04    1.27
 -15  -4  -5    4.42    0.73
 -15   4  -5    4.57    0.83
 -16   4  -5    9.97    1.33
  17  -5  -5    2.00    0.63
  17   5  -5    2.24    0.66
 -17   5   5    2.27    0.61
  16  -5  -5    3.05    0.72
 -16   5   5    3.23    0.71
  16   5  -5    2.83    0.70
  15  -5  -5    3.65    0.73
 -15   5   5    3.04    0.64
  15   5  -5    3.81    0.76
  14  -5  -5    3.17    0.65
 -14  -5   5    2.88    0.52
 -14   5   5    2.65    0.58
  14   5  -5    3.25    0.66
  13  -5  -5    0.66    0.34
 -13  -5   5    0.94    0.30
  13   5  -5    1.14    0.43
 -13   5   5    0.62    0.35
 -12  -5   5    2.22    0.41
  12  -5  -5    1.61    0.44
 -12   5   5    1.68    0.41
  12   5  -5    1.23    0.40
 -11  -5   5   36.49    1.92
  11  -5  -5   36.27    2.15
  11   5  -5   32.60    2.10
 -11   5   5   34.73    2.06
 -10  -5   5   24.34    1.38
  10  -5  -5   23.77    1.57
 -10   5   5   27.25    1.57
  10   5  -5   22.24    1.55
  -9  -5   5    1.81    0.29
   9  -5  -5    1.35    0.36
   9   5  -5    1.29    0.34
  -9   5   5    0.68    0.26
   8  -5  -5    1.74    0.36
  -8  -5   5    1.64    0.27
  -8   5   5    0.91    0.26
   8   5  -5    0.79    0.28
  -7  -5   5   42.87    2.02
   7  -5  -5   37.85    2.18
  -7   5   5   40.52    2.14
   7   5  -5   41.44    2.22
   6  -5  -5   -0.11    0.08
  -6  -5   5    0.04    0.08
  -6   5   5    0.07    0.12
   6   5  -5    0.13    0.13
   5  -5  -5   -0.03    0.10
  -5  -5   5   -0.10    0.05
   5   5  -5    0.06    0.11
  -5   5   5   -0.12    0.08
   4  -5  -5    0.08    0.08
  -4  -5   5    0.05    0.06
  -4   5   5    0.20    0.13
  -4   5   5    0.03    0.09
   4   5  -5   -0.01    0.09
   3   5  -5   46.89    2.13
  -3   5   5   44.39    2.27
   3   5  -5   47.35    2.29
  -3   5   5   42.65    2.20
   2   5  -5    1.24    0.17
  -2   5   5    1.27    0.21
  -2   5   5    0.93    0.20
   2   5  -5    1.20    0.21
   1   5  -5   14.25    0.84
  -1   5   5   13.53    0.79
  -1   5   5   15.33    0.86
   1   5  -5   15.48    0.80
   0  -5  -5   22.00    1.13
   0   5  -5   23.33    1.15
   0   5  -5   23.31    1.19
   0   5   5   19.94    1.18
  -1  -5  -5   24.85    1.33
   1   5   5   26.25    1.41
  -1   5  -5   29.58    1.41
  -1   5  -5   27.00    1.38
  -2  -5  -5    4.77    0.36
  -2   5  -5    5.08    0.42
   2   5   5    3.99    0.43
  -2   5  -5    5.44    0.40
  -3  -5  -5   31.33    1.60
  -3   5  -5   32.82    1.69
  -3   5  -5   33.39    1.66
   3   5   5   31.06    1.68
  -4  -5  -5   12.43    0.72
  -4   5  -5   11.00    0.78
   4   5   5   11.15    0.76
  -5  -5  -5    0.66    0.19
   5  -5   5    0.87    0.22
   5   5   5    0.90    0.22
  -5   5  -5    0.59    0.23
  -6  -5  -5    7.55    0.58
   6  -5   5    7.86    0.62
  -6   5  -5    7.46    0.76
   6   5   5    8.07    0.64
   7  -5   5   12.34    0.90
  -7  -5  -5   13.06    0.87
  -7   5  -5   13.40    0.98
   7   5   5   13.98    0.94
   8  -5   5    2.99    0.47
  -8  -5  -5    2.59    0.40
  -8   5  -5    1.71    0.39
   8   5   5    1.25    0.31
   9  -5   5    6.52    0.73
  -9  -5  -5    5.13    0.61
   9   5   5    5.30    0.67
  -9   5  -5    5.65    0.74
  10  -5   5   35.14    2.11
 -10  -5  -5   38.88    2.07
 -10   5  -5   35.00    2.17
  10   5   5   36.86    2.14
 -11  -5  -5    1.94    0.42
  11  -5   5    1.55    0.42
 -11   5  -5    1.53    0.45
  11   5   5    3.32    0.58
 -12  -5  -5    0.65    0.28
  12  -5   5    1.15    0.39
 -12   5  -5    1.64    0.48
  12   5   5    1.61    0.47
  13  -5   5    9.08    1.05
 -13  -5  -5   10.00    1.03
  13   5   5    9.26    1.07
 -13   5  -5    9.32    1.13
  14  -5   5   15.95    1.29
 -14   5  -5   15.30    1.55
  14   5   5   13.87    1.44
 -15   5  -5    0.74    0.47
  17  -6  -5    0.52    0.49
  17   6  -5    1.06    0.57
 -17   6   5    1.14    0.48
  16  -6  -5    0.70    0.43
 -16   6   5    0.38    0.37
  16   6  -5    1.29    0.51
  15  -6  -5    5.31    0.89
  15   6  -5    4.88    0.84
 -15   6   5    4.39    0.76
  14  -6  -5   10.01    1.21
  14   6  -5    9.56    1.16
 -14   6   5    9.53    1.11
  13  -6  -5    0.65    0.36
  13   6  -5    0.34    0.32
 -13   6   5    0.31    0.29
 -12  -6   5    0.22    0.19
  12  -6  -5   -0.22    0.18
  12   6  -5   -0.03    0.20
 -12   6   5    0.10    0.22
 -11  -6   5    3.27    0.44
  11  -6  -5    1.79    0.45
 -11   6   5    2.24    0.47
  11   6  -5    1.81    0.46
 -10  -6   5    0.47    0.18
  10  -6  -5    0.06    0.18
 -10   6   5    0.56    0.25
  10   6  -5   -0.12    0.17
  -9  -6   5    8.22    0.61
   9  -6  -5    7.30    0.85
   9   6  -5    9.32    0.94
  -9   6   5   10.91    0.81
   8  -6  -5   -0.13    0.11
  -8  -6   5   -0.10    0.07
  -8   6   5    0.22    0.19
   8   6  -5   -0.01    0.14
  -7  -6   5   14.46    0.82
   7  -6  -5   14.83    1.02
   7   6  -5   15.24    1.03
  -7   6   5   13.05    0.93
   6  -6  -5   69.69    3.42
  -6  -6   5   64.24    3.13
   6   6  -5   73.28    3.43
  -6   6   5   65.14    3.30
  -5  -6   5   13.26    0.70
   5   6  -5   11.55    0.84
  -5   6   5   12.64    0.81
  -5   6   5   13.03    0.87
  -4  -6   5    1.80    0.20
  -4   6   5    2.01    0.30
  -4   6   5    1.41    0.28
   4   6  -5    1.28    0.27
   3  -6  -5   23.09    1.35
   3   6  -5   26.21    1.19
  -3   6   5   22.48    1.26
  -3   6   5   24.34    1.35
   3   6  -5   23.36    1.34
   2   6  -5   23.55    1.33
  -2   6   5   24.68    1.26
  -2   6   5   23.91    1.34
   2   6  -5   25.03    1.20
   1   6  -5   -0.08    0.06
  -1   6   5    0.08    0.11
  -1   6   5   -0.04    0.07
   1   6  -5    0.02    0.10
   0   6  -5    3.49    0.35
   0   6   5    4.20    0.44
   0   6  -5    3.74    0.41
  -1  -6  -5    1.31    0.19
  -1   6  -5    1.42    0.23
   1   6   5    1.23    0.23
  -1   6  -5    1.12    0.22
  -2  -6  -5   21.38    1.11
  -2   6  -5   21.67    1.19
  -2   6  -5   21.68    1.20
   2   6   5   21.97    1.24
  -3  -6  -5    5.49    0.39
  -3   6  -5    5.17    0.52
  -3   6  -5    5.78    0.45
   3   6   5    4.07    0.48
  -4  -6  -5   40.34    1.93
   4   6   5   40.32    2.08
  -4   6  -5   38.88    2.04
  -4   6  -5   36.95    2.01
  -5  -6  -5   21.59    1.10
   5  -6   5   19.34    1.16
   5   6   5   15.79    1.13
  -5   6  -5   21.10    1.23
   6  -6   5   22.94    1.40
  -6  -6  -5   24.10    1.33
   6   6   5   25.96    1.46
  -6   6  -5   24.50    1.47
   7  -6   5    1.85    0.35
  -7  -6  -5    2.40    0.35
  -7   6  -5    2.18    0.42
   7   6   5    1.61    0.35
   8  -6   5    7.35    0.79
  -8  -6  -5    7.38    0.60
  -8   6  -5    6.06    0.77
   8   6   5    6.38    0.73
  -9  -6  -5   -0.02    0.13
   9  -6   5    0.08    0.18
  -9   6  -5    0.68    0.31
   9   6   5    0.08    0.19
  10  -6   5    8.14    0.88
 -10  -6  -5    7.91    0.79
 -10   6  -5    7.07    0.89
  10   6   5    7.67    0.89
  11  -6   5    1.22    0.39
 -11  -6  -5    0.74    0.39
 -11  -6  -5    0.41    0.24
  11   6   5    1.36    0.40
 -11   6  -5    0.37    0.30
  12  -6   5    0.09    0.23
  12   6   5   -0.19    0.24
 -12   6  -5   -0.20    0.20
  13  -6   5    4.25    0.73
  13   6   5    4.56    0.76
 -13   6  -5    4.29    0.79
  14  -6   5    7.04    1.06
  14   6   5    6.31    0.92
 -14   6  -5    6.46    1.00
 -15   6  -5    1.24    0.56
  17  -7  -5    6.15    1.05
  17   7  -5    3.85    0.85
 -17   7   5    6.08    0.99
  16  -7  -5   14.75    1.57
  16   7  -5   15.37    1.63
 -16   7   5   12.71    1.42
  15  -7  -5    0.40    0.39
  15   7  -5    0.00    0.31
 -15   7   5   -0.09    0.31
  14  -7  -5   18.17    1.49
 -14   7   5   17.53    1.39
  14   7  -5   16.50    1.45
  13  -7  -5   12.87    1.38
  13   7  -5   14.48    1.45
 -13   7   5   14.44    1.19
  12  -7  -5    3.72    0.70
 -12   7   5    7.14    0.88
  12   7  -5    4.93    0.77
  11  -7  -5   22.64    1.55
  11   7  -5   19.92    1.49
 -11   7   5   21.46    1.46
  10  -7  -5   16.68    1.27
  10   7  -5   17.35    1.28
 -10   7   5   17.23    1.22
   9  -7  -5    0.33    0.24
  -9  -7   5    0.39    0.16
  -9   7   5    0.50    0.24
   9   7  -5    0.25    0.23
   8  -7  -5    6.37    0.75
  -8  -7   5    5.94    0.45
  -8   7   5    6.17    0.70
   8   7  -5    6.56    0.75
   7  -7  -5   43.22    2.34
  -7  -7   5   43.34    2.04
  -7   7   5   41.49    2.23
   7   7  -5   40.22    2.30
  -6  -7   5    0.78    0.15
  -6   7   5    0.96    0.25
   6   7  -5    0.72    0.26
  -5  -7   5   94.86    4.38
  -5   7   5   96.01    4.56
   5   7  -5   97.98    4.72
  -5   7   5   98.61    4.70
   4   7  -5   72.18    3.78
  -4   7   5   73.32    3.65
  -4   7   5   75.11    3.80
   4   7  -5   85.94    3.53
  -3   7   5    3.04    0.37
   3   7  -5    3.52    0.26
  -3   7   5    2.76    0.39
   3   7  -5    3.23    0.42
   2   7  -5   21.83    1.31
  -2   7   5   22.83    1.22
   2   7  -5   23.64    1.15
  -2   7   5   25.19    1.36
   1  -7  -5    9.96    0.72
   1   7  -5    9.80    0.56
  -1   7   5    8.05    0.56
  -1   7   5    9.36    0.68
   1   7  -5   10.22    0.68
   0   7   5   14.15    0.90
   0   7  -5   12.95    0.86
   0   7  -5   14.71    0.80
  -1  -7  -5    2.84    0.29
  -1   7  -5    2.98    0.39
  -1   7  -5    3.22    0.36
   1   7   5    3.44    0.42
  -2  -7  -5   13.07    0.71
   2   7   5   11.81    0.83
  -2   7  -5   12.70    0.82
  -2   7  -5   11.96    0.77
  -3  -7  -5   35.24    1.67
   3   7   5   35.05    1.86
  -3   7  -5   33.36    1.79
  -3   7  -5   32.37    1.80
  -4  -7  -5  104.29    4.79
   4   7   5  108.77    5.04
  -4   7  -5  101.55    4.98
  -4   7  -5  102.73    4.93
  -5  -7  -5    0.71    0.18
  -5   7  -5    0.87    0.27
  -5   7  -5    0.87    0.24
   5   7   5    0.66    0.24
   6  -7   5   19.83    1.24
  -6  -7  -5   20.63    1.14
  -6   7  -5   19.54    1.26
   6   7   5   20.33    1.28
  -7  -7  -5   50.07    2.47
   7  -7   5   46.84    2.60
  -7   7  -5   46.91    2.62
   7   7   5   53.14    2.68
  -8  -7  -5    6.44    0.61
   8  -7   5    5.29    0.66
  -8   7  -5    5.17    0.70
   8   7   5    5.54    0.68
  -9  -7  -5   21.13    1.45
   9  -7   5   19.25    1.31
  -9  -7  -5   16.62    1.16
   9   7   5   19.68    1.33
  -9   7  -5   18.43    1.34
 -10  -7  -5   41.13    2.44
  10  -7   5   39.67    2.28
 -10   7  -5   34.70    2.25
  10   7   5   39.77    2.30
  11  -7   5    0.47    0.28
  11   7   5   -0.28    0.20
 -11   7  -5   -0.15    0.20
  12  -7   5   23.07    1.60
  12   7   5   22.44    1.62
 -12   7  -5   22.33    1.66
  13  -7   5   11.62    1.20
 -13   7  -5    8.79    1.15
  13   7   5   10.03    1.15
 -14   7  -5    2.68    0.66
  14   7   5    2.68    0.64
 -15   7  -5   14.04    1.58
  17  -8  -5    1.15    0.57
  16  -8  -5    1.72    0.61
 -16   8   5    2.27    0.63
  16   8  -5    1.97    0.66
  15  -8  -5    8.18    1.15
 -15   8   5    7.34    1.02
  15   8  -5   10.22    1.25
  14  -8  -5    0.08    0.29
 -14   8   5   -0.28    0.23
  14   8  -5   -0.15    0.24
  13  -8  -5    0.53    0.37
  13   8  -5    0.63    0.37
 -13   8   5   -0.06    0.22
  12  -8  -5    4.66    0.78
  12   8  -5    4.48    0.74
 -12   8   5    3.77    0.68
  11  -8  -5    5.88    0.84
 -11   8   5    5.27    0.75
  11   8  -5    3.29    0.63
  10  -8  -5    1.12    0.38
 -10   8   5    0.50    0.26
  10   8  -5    0.61    0.31
   9  -8  -5    3.46    0.58
   9   8  -5    3.95    0.62
  -9   8   5    3.66    0.56
   8  -8  -5    3.30    0.54
   8   8  -5    4.19    0.61
  -8   8   5    2.70    0.46
   7  -8  -5    3.46    0.54
   7   8  -5    2.96    0.50
  -7   8   5    3.42    0.48
   6   8  -5    0.94    0.28
  -6   8   5    0.75    0.26
  -6   8   5    0.84    0.25
  -5   8   5   26.46    1.49
  -5   8   5   24.41    1.56
   5   8  -5   27.93    1.61
   5   8  -5   28.41    1.31
  -4   8   5   17.03    1.02
  -4   8   5   16.04    1.10
   4   8  -5   19.09    0.87
   4   8  -5   15.40    1.09
  -3   8   5    0.06    0.14
   3   8  -5    0.04    0.07
  -3   8   5    0.02    0.09
   3   8  -5   -0.02    0.10
   2   8  -5    4.57    0.54
  -2   8   5    3.89    0.52
  -2   8   5    5.58    0.42
   2   8  -5    6.21    0.36
  -1   8   5    2.72    0.29
   1   8  -5    2.80    0.28
   1   8  -5    2.26    0.36
  -1   8   5    2.20    0.37
   0  -8  -5    3.09    0.31
   0  -8  -5    2.86    0.45
   0   8   5    2.78    0.42
   0   8  -5    3.81    0.36
   0   8  -5    3.73    0.47
  -1  -8  -5    4.19    0.59
  -1  -8  -5    5.78    0.39
  -1   8  -5    6.17    0.45
   1   8   5    4.67    0.56
  -1   8  -5    6.51    0.54
  -2  -8  -5    6.99    0.44
  -2  -8  -5    5.50    0.70
  -2   8  -5    6.35    0.51
   2   8   5    7.31    0.60
  -2   8  -5    7.89    0.60
  -3  -8  -5    0.23    0.10
  -3  -8  -5    0.14    0.20
  -3   8  -5    0.10    0.12
  -3   8  -5    0.07    0.12
   3   8   5    0.07    0.16
  -4  -8  -5    5.96    0.42
  -4  -8  -5    6.65    0.78
   4   8   5    4.59    0.58
  -4   8  -5    6.01    0.62
  -4   8  -5    5.07    0.58
  -5  -8  -5   15.63    1.20
  -5  -8  -5   17.11    0.93
  -5   8  -5   15.89    1.06
   5   8   5   15.77    1.09
  -5   8  -5   16.33    1.06
  -6  -8  -5    0.53    0.28
  -6  -8  -5   -0.03    0.11
   6  -8   5    0.38    0.21
  -6   8  -5    0.33    0.20
   6   8   5   -0.12    0.14
  -7  -8  -5    0.14    0.22
   7  -8   5    0.24    0.19
   7   8   5    0.11    0.19
  -7   8  -5    0.34    0.22
   8  -8   5    5.08    0.67
  -8  -8  -5    5.02    0.76
   8   8   5    4.88    0.69
  -8   8  -5    4.03    0.63
   9  -8   5    6.32    0.79
   9   8   5    5.82    0.78
  -9   8  -5    7.12    0.86
  10  -8   5    4.27    0.68
  10   8   5    4.11    0.66
 -10   8  -5    5.36    0.76
  11  -8   5    1.77    0.49
  11   8   5    2.63    0.56
 -11   8  -5    2.35    0.55
  12  -8   5   -0.09    0.23
 -12   8  -5    0.23    0.31
  12   8   5   -0.04    0.21
  13  -8   5    0.86    0.42
  13   8   5    0.18    0.30
 -13   8  -5    0.21    0.38
 -14   8  -5    2.92    0.71
  14   8   5    2.42    0.60
  16  -9  -5    1.67    0.58
  16   9  -5    1.32    0.57
 -16   9   5    1.00    0.55
  15  -9  -5    0.79    0.45
  15   9  -5    0.15    0.36
 -15   9   5    0.06    0.30
  14  -9  -5   13.70    1.49
 -14   9   5   10.41    1.23
  14   9  -5   13.27    1.45
  13  -9  -5    4.00    0.77
  13   9  -5    4.48    0.79
 -13   9   5    4.13    0.72
  12  -9  -5    4.87    0.82
  12   9  -5    5.39    0.85
 -12   9   5    4.10    0.71
  11  -9  -5   24.54    1.71
  11   9  -5   24.17    1.70
 -11   9   5   23.06    1.59
  10  -9  -5   12.45    1.10
  10   9  -5   14.65    1.16
 -10   9   5   12.57    1.03
   9  -9  -5    1.99    0.48
   9   9  -5    1.89    0.46
  -9   9   5    1.93    0.42
   8  -9  -5   12.49    1.04
   8   9  -5   12.27    1.03
  -8   9   5   15.43    1.03
   7   9  -5   19.99    1.31
  -7   9   5   16.92    1.16
  -6   9   5    0.23    0.18
   6   9  -5    0.03    0.16
  -6   9   5    0.16    0.19
  -5   9   5    4.93    0.55
  -5   9   5    6.22    0.71
   5   9  -5    6.26    0.69
  -4   9   5    0.33    0.18
  -4   9   5    0.21    0.13
   4   9  -5    0.34    0.20
  -3   9   5    0.28    0.14
  -3   9   5    0.11    0.16
   3   9  -5    0.08    0.13
   2   9  -5    4.36    0.54
  -2   9   5    4.75    0.59
  -2   9   5    4.25    0.43
   2   9  -5    4.96    0.32
  -1   9   5    1.67    0.24
   1   9  -5    1.94    0.23
   1   9  -5    2.41    0.39
  -1   9   5    1.85    0.37
   0  -9  -5    0.44    0.12
   0   9  -5    0.07    0.13
   0   9   5    0.31    0.19
   0   9  -5    0.18    0.11
  -1  -9  -5   24.44    1.18
   1   9   5   23.12    1.41
  -1   9  -5   22.11    1.38
  -1   9  -5   23.27    1.25
  -2  -9  -5    0.72    0.14
   2   9   5    1.04    0.27
  -2   9  -5    0.87    0.26
  -2   9  -5    0.69    0.20
  -3   9  -5    7.35    0.60
   3   9   5    9.34    0.72
  -3   9  -5    7.07    0.63
  -4  -9  -5   17.15    1.25
  -4   9  -5   15.92    1.04
  -4   9  -5   17.37    1.10
   4   9   5   15.33    1.10
  -5  -9  -5    5.04    0.74
  -5   9  -5    5.67    0.64
   5   9   5    5.84    0.68
  -5   9  -5    5.52    0.63
   6   9   5   10.94    0.90
  -6   9  -5   11.56    0.90
   7  -9   5   35.80    1.98
   7   9   5   31.78    1.98
  -7   9  -5   32.95    1.96
   8  -9   5    0.01    0.20
   8   9   5    0.03    0.23
  -8   9  -5    0.23    0.27
   9  -9   5   10.36    1.07
  -9   9  -5   10.75    1.08
   9   9   5    9.12    1.02
  10  -9   5    5.56    0.75
 -10   9  -5    3.19    0.61
  10   9   5    3.59    0.64
  11  -9   5   -0.01    0.27
  11   9   5    0.15    0.29
 -11   9  -5    0.03    0.26
  12  -9   5    8.89    1.08
 -12   9  -5    9.64    1.17
  12   9   5   10.97    1.21
  13  -9   5    1.73    0.51
  13   9   5    1.14    0.45
 -13   9  -5    4.09    0.79
  14   9   5   -0.42    0.26
 -14   9  -5   -0.02    0.40
  16 -10  -5    5.33    1.00
 -16  10   5    6.59    1.05
  16  10  -5    6.94    1.16
  15 -10  -5   14.00    1.58
  15  10  -5   16.08    1.68
 -15  10   5   13.68    1.48
  14 -10  -5    3.16    0.73
  14  10  -5    1.80    0.58
 -14  10   5    2.83    0.64
  13 -10  -5   -0.17    0.27
 -13  10   5    0.36    0.34
  13  10  -5    0.17    0.31
  12 -10  -5   45.25    2.93
 -12  10   5   49.34    2.84
  12  10  -5   53.23    3.03
  11 -10  -5   30.39    2.04
  11  10  -5   30.24    2.04
 -11  10   5   30.92    1.94
  10 -10  -5    0.40    0.32
 -10  10   5    0.16    0.21
  10  10  -5   -0.30    0.17
   9 -10  -5   11.65    1.19
   9  10  -5   10.03    1.10
  -9  10   5   11.43    0.94
   8 -10  -5   15.48    1.22
  -8  10   5   17.89    1.18
   8  10  -5   16.01    1.23
  -7  10   5    7.84    0.86
   7  10  -5    8.66    0.94
  -7  10   5    7.12    0.77
  -6  10   5   33.56    1.85
   6  10  -5   33.27    2.00
  -6  10   5   34.30    2.00
  -5  10   5    1.85    0.39
   5  10  -5    1.98    0.40
  -5  10   5    2.01    0.35
  -4  10   5   35.05    1.84
  -4  10   5   34.64    2.02
   4  10  -5   35.79    2.02
   3  10  -5   48.87    2.61
  -3  10   5   47.36    2.60
  -3  10   5   48.77    2.39
   2  10  -5    0.14    0.17
  -2  10   5   -0.01    0.17
  -2  10   5    0.03    0.09
  -1  10   5   62.43    2.96
   1  10  -5   59.56    3.22
  -1  10   5   67.35    3.29
   0 -10  -5   81.93    3.61
   0  10   5   78.53    3.94
   0  10  -5   80.65    3.93
   0  10  -5   71.29    3.60
  -1  10  -5   -0.13    0.12
   1  10   5   -0.09    0.13
  -1  10  -5    0.29    0.13
  -2  10  -5    2.99    0.45
  -2  10  -5    2.71    0.36
   2  10   5    2.06    0.41
  -3  10  -5   19.85    1.17
  -3  10  -5   19.22    1.26
   3  10   5   19.89    1.30
  -4  10  -5    4.79    0.56
   4  10   5    3.51    0.56
  -4  10  -5    4.50    0.58
  -5  10  -5    8.32    0.72
  -5  10  -5    9.56    0.79
   5  10   5    9.23    0.93
  -6  10  -5    3.44    0.54
   6  10   5    4.78    0.66
  -6  10  -5    4.11    0.59
   7 -10   5    1.62    0.41
  -7  10  -5    2.00    0.45
   7  10   5    1.54    0.40
   8 -10   5    4.89    0.70
  -8  10  -5    6.02    0.75
   8  10   5    4.26    0.69
   9 -10   5   10.55    1.11
  -9  10  -5   11.21    1.14
   9  10   5   12.02    1.19
  10 -10   5    7.13    0.93
 -10  10  -5    9.39    1.06
  10  10   5    7.47    0.98
  11 -10   5   28.46    1.97
 -11  10  -5   32.68    2.07
  11  10   5   30.73    2.03
  12 -10   5    2.75    0.63
  12  10   5    2.77    0.63
 -12  10  -5    2.00    0.58
  13 -10   5    4.00    0.79
 -13  10  -5    4.54    0.83
  13  10   5    4.38    0.80
 -14  10  -5   17.93    1.78
  14  10   5   17.82    1.76
  15 -11  -5    2.85    0.78
 -15  11   5    2.75    0.70
  15  11  -5    1.99    0.69
  14 -11  -5    0.23    0.42
  14  11  -5   -0.24    0.32
 -14  11   5    0.29    0.37
  13 -11  -5    0.19    0.36
  13  11  -5    0.40    0.37
 -13  11   5    0.33    0.35
  12 -11  -5    2.92    0.66
 -12  11   5    2.73    0.59
  12  11  -5    4.27    0.78
  11 -11  -5    1.22    0.49
  11  11  -5    1.61    0.52
 -11  11   5    3.01    0.58
  10 -11  -5    2.67    0.64
  10  11  -5    2.80    0.61
 -10  11   5    2.47    0.52
   9 -11  -5    0.17    0.27
  -9  11   5    0.17    0.24
   9  11  -5    0.39    0.31
   8 -11  -5    0.34    0.26
   8  11  -5    0.39    0.27
  -8  11   5    0.20    0.23
  -7  11   5    1.61    0.37
  -7  11   5    1.45    0.40
   7  11  -5    0.33    0.25
  -6  11   5    0.96    0.29
   6  11  -5    1.45    0.38
  -6  11   5    1.69    0.42
  -5  11   5    1.83    0.41
   5  11  -5    2.37    0.46
  -5  11   5    2.14    0.36
   4  11  -5   14.22    1.09
  -4  11   5   15.76    0.95
  -4  11   5   14.08    1.09
  -3  11   5    0.05    0.11
   3  11  -5   -0.22    0.12
  -3  11   5   -0.15    0.14
   2  11  -5    0.72    0.27
  -2  11   5    1.11    0.22
  -2  11   5    1.56    0.37
   1  11  -5    5.47    0.67
  -1  11   5    3.80    0.58
   0  11  -5    3.24    0.53
   0  11   5    3.34    0.55
   1  11   5    0.07    0.19
  -1  11  -5    0.16    0.19
  -2  11  -5    0.31    0.22
  -2  11  -5    0.16    0.15
   2  11   5    0.01    0.16
  -3  11  -5   13.67    1.02
  -3  11  -5   14.65    0.92
   3  11   5   13.29    1.03
  -4  11  -5    3.18    0.45
  -4  11  -5    2.28    0.44
   4  11   5    2.79    0.52
  -5  11  -5    0.75    0.28
  -5  11  -5    0.93    0.30
   5  11   5    1.20    0.35
  -6  11  -5    0.63    0.27
  -6  11  -5    0.19    0.20
   6  11   5    0.62    0.29
   7 -11   5    3.89    0.61
   7  11   5    4.17    0.64
  -7  11  -5    3.70    0.58
   8 -11   5    0.23    0.31
   8  11   5    0.86    0.36
  -8  11  -5    0.61    0.27
   9 -11   5    0.40    0.28
  -9  11  -5    0.59    0.32
   9  11   5    0.62    0.33
  10 -11   5    0.44    0.34
 -10  11  -5   -0.11    0.24
  10  11   5   -0.19    0.24
  11 -11   5    1.38    0.48
  11  11   5    1.19    0.48
 -11  11  -5    0.45    0.34
  12 -11   5    0.45    0.43
  12  11   5    1.34    0.48
 -12  11  -5    0.33    0.40
  13  11   5    1.63    0.56
 -13  11  -5    0.57    0.45
  14  11   5    0.29    0.42
 -15  12   5    5.45    0.95
  14 -12  -5    3.01    0.78
  14  12  -5    3.96    0.82
 -14  12   5    2.51    0.62
  13 -12  -5    1.98    0.62
  13  12  -5    1.38    0.56
 -13  12   5    2.53    0.63
  12 -12  -5   21.25    1.68
  12  12  -5   21.66    1.71
 -12  12   5   19.95    1.52
  11 -12  -5   10.26    1.22
 -11  12   5    7.66    0.97
  11  12  -5    9.57    1.18
  10 -12  -5    0.16    0.29
  10  12  -5    0.20    0.29
 -10  12   5   -0.07    0.21
   9 -12  -5   20.29    1.53
  -9  12   5   20.56    1.38
   9  12  -5   18.62    1.49
   8  12  -5    4.88    0.75
  -8  12   5    5.20    0.69
   7  12  -5    3.81    0.65
  -7  12   5    3.81    0.65
  -7  12   5    3.01    0.50
  -6  12   5    3.88    0.64
  -6  12   5    5.57    0.63
   6  12  -5    4.68    0.72
  -5  12   5    0.09    0.15
   5  12  -5    0.22    0.21
  -5  12   5    0.35    0.24
   4  12  -5   30.39    1.82
  -4  12   5   26.97    1.79
  -3  12   5   22.73    1.51
   3  12  -5   22.10    1.48
  -2  12   5    1.08    0.36
   2  12  -5    1.23    0.36
  -1  12   5   39.07    2.12
   1  12  -5   30.65    1.99
   0  12  -5   43.53    2.46
   0  12   5   43.85    2.49
  -1  12  -5    7.23    0.84
   1  12   5    9.05    0.94
  -2  12  -5   33.45    2.01
   2  12   5   34.72    2.05
  -3  12  -5   23.18    1.49
   3  12   5   22.17    1.51
   4  12   5    9.05    0.99
  -4  12  -5    9.78    0.99
  -4  12  -5    9.21    0.73
  -5  12  -5    0.12    0.20
   5  12   5    0.06    0.20
  -5  12  -5   -0.12    0.16
  -6  12  -5    8.13    0.86
  -6  12  -5    7.34    0.86
   6  12   5    8.27    0.96
   7  12   5    2.12    0.52
  -7  12  -5    1.41    0.40
   8 -12   5    5.04    0.76
   8  12   5    6.69    0.87
  -8  12  -5    4.17    0.67
   9 -12   5    0.11    0.26
   9  12   5    0.18    0.29
  -9  12  -5   -0.07    0.25
  10 -12   5    8.21    1.04
 -10  12  -5    7.84    1.02
  10  12   5   10.40    1.17
  11 -12   5   22.85    1.66
  11  12   5   20.58    1.60
 -11  12  -5   19.54    1.58
  12 -12   5   10.68    1.27
 -12  12  -5   13.59    1.40
  12  12   5    9.70    1.21
  13  12   5    0.05    0.32
 -13  12  -5    0.60    0.44
  14 -13  -5    3.19    0.78
  14  13  -5    4.21    0.89
 -14  13   5    2.56    0.62
  13 -13  -5    4.00    0.85
  13  13  -5    4.25    0.86
 -13  13   5    3.00    0.65
  12 -13  -5   -0.23    0.30
  12  13  -5    0.37    0.38
 -12  13   5    0.09    0.30
  11 -13  -5   20.10    1.68
 -11  13   5   23.22    1.59
  11  13  -5   23.08    1.78
  10 -13  -5    4.64    0.82
 -10  13   5    4.58    0.69
  10  13  -5    3.86    0.77
   9 -13  -5   -0.14    0.21
  -9  13   5    0.57    0.29
   9  13  -5    0.36    0.31
  -8  13   5   16.60    1.20
  -8  13   5   17.82    1.40
   8  13  -5   18.90    1.41
  -7  13   5   21.59    1.39
   7  13  -5   22.36    1.57
  -7  13   5   20.56    1.54
   6  13  -5    4.15    0.68
  -6  13   5    3.58    0.64
   5  13  -5    4.94    0.73
  -5  13   5    3.98    0.70
   4  13  -5    1.53    0.43
  -4  13   5    0.83    0.35
  -3  13   5    2.38    0.51
   3  13  -5    1.64    0.44
  -2  13   5    9.33    1.03
   2  13  -5    7.43    0.88
  -1  13   5    4.35    0.69
   1  13  -5    4.56    0.67
   0  13   5    4.02    0.65
   0  13  -5    4.89    0.70
   1  13   5   41.83    2.50
  -1  13  -5   44.70    2.51
  -2  13  -5   13.88    1.08
   2  13   5   11.94    1.06
  -3  13  -5    6.64    0.82
   3  13   5    6.54    0.85
  -4  13  -5    3.73    0.61
   4  13   5    2.65    0.57
   5  13   5    7.60    0.93
  -5  13  -5    9.28    0.98
  -6  13  -5    1.32    0.41
   6  13   5    1.62    0.48
   7  13   5    0.49    0.34
  -7  13  -5    0.28    0.25
   8 -13   5   -0.07    0.23
  -8  13  -5   -0.09    0.23
   8  13   5   -0.15    0.24
   9 -13   5   10.34    1.20
   9  13   5   11.08    1.25
  -9  13  -5   12.64    1.24
  10 -13   5   11.40    1.27
 -10  13  -5   11.66    1.24
  10  13   5   11.29    1.28
  11 -13   5    2.20    0.59
 -11  13  -5    2.87    0.66
  11  13   5    1.82    0.55
  12 -13   5    1.82    0.58
  12  13   5    4.73    0.85
 -12  13  -5    5.13    0.86
  13  13   5    4.59    0.85
 -14  14   5    5.67    0.93
  13 -14  -5   -0.37    0.33
 -13  14   5   -0.06    0.31
  13  14  -5    0.20    0.43
  12 -14  -5    0.35    0.39
  12  14  -5   -0.08    0.36
 -12  14   5    0.20    0.32
  11 -14  -5    3.55    0.77
 -11  14   5    2.97    0.62
  11  14  -5    4.18    0.83
  10 -14  -5    5.48    0.90
  10  14  -5    4.29    0.84
   9 -14  -5   -0.05    0.26
   9  14  -5    0.60    0.35
   8  14  -5    0.86    0.42
  -8  14   5    0.45    0.36
   7  14  -5    2.43    0.60
  -7  14   5    3.10    0.64
   6  14  -5    0.24    0.28
  -6  14   5    0.65    0.38
   5  14  -5    1.33    0.43
  -5  14   5    2.39    0.55
  -4  14   5    9.17    1.07
   4  14  -5    7.11    0.93
  -3  14   5    6.60    0.89
   3  14  -5    7.37    0.92
   2  14  -5    6.12    0.83
  -2  14   5    5.26    0.78
   1  14  -5    5.25    0.78
  -1  14   5    4.47    0.74
   0  14  -5    1.23    0.37
   0  14   5    1.21    0.41
   1  14   5   11.73    1.20
  -1  14  -5   11.11    1.15
  -2  14  -5    2.30    0.51
   2  14   5    1.07    0.40
   3  14   5    1.37    0.43
  -3  14  -5    1.95    0.46
  -4  14  -5    1.03    0.37
   4  14   5    0.48    0.34
   5  14   5   -0.24    0.21
  -5  14  -5    0.23    0.24
   6  14   5    5.33    0.81
  -6  14  -5    4.07    0.68
   7  14   5    1.28    0.47
  -7  14  -5    1.09    0.39
   8 -14   5    5.52    0.83
   8  14   5    3.82    0.73
   9 -14   5    2.51    0.60
   9  14   5    1.65    0.57
  10 -14   5    0.68    0.42
  10  14   5    1.43    0.48
  11 -14   5    0.98    0.45
  11  14   5    1.98    0.60
 -12  14  -5   -0.05    0.34
  12  14   5   -0.23    0.35
  12 -15  -5    2.52    0.73
  12  15  -5    3.04    0.78
  11 -15  -5    2.45    0.70
  11  15  -5    3.25    0.75
  10 -15  -5    4.36    0.85
  10  15  -5    4.40    0.85
   9 -15  -5    0.06    0.32
   9  15  -5    0.12    0.33
  -8  15   5    1.58    0.50
   8  15  -5    2.27    0.60
  -7  15   5    0.77    0.40
   7  15  -5    1.22    0.47
  -6  15   5    0.70    0.41
   6  15  -5    1.09    0.41
  -5  15   5   31.66    2.16
   5  15  -5   34.36    2.16
  -4  15   5    2.84    0.60
   4  15  -5    4.24    0.73
   3  15  -5    0.16    0.26
  -3  15   5    0.21    0.28
   2  15  -5   27.30    1.88
  -2  15   5   29.50    1.95
   1  15  -5    2.93    0.59
  -1  15   5    2.18    0.55
   0  15   5    0.39    0.33
   0  15  -5    0.49    0.29
  -1  15  -5    6.70    0.89
   1  15   5    6.56    0.90
  -2  15  -5    0.87    0.41
  -3  15  -5    6.14    0.87
   3  15   5    6.84    0.95
  -4  15  -5    8.99    1.05
   4  15   5    8.10    1.03
  -5  15  -5   -0.06    0.22
   5  15   5    0.16    0.31
  -6  15  -5   10.56    1.16
   6  15   5    9.94    1.18
  -7  15  -5   23.06    1.70
   7  15   5   23.53    1.74
   8 -15   5   -0.03    0.27
   8  15   5    0.07    0.29
   9 -15   5   10.38    1.26
   9  15   5   10.23    1.25
  10 -15   5   11.73    1.36
  10  15   5   10.62    1.31
  11 -15   5   -0.01    0.34
  11  15   5    0.20    0.39
  11 -16  -5    2.30    0.68
  11  16  -5    3.86    0.87
  10 -16  -5    1.46    0.59
  10  16  -5    2.40    0.69
   9 -16  -5    0.24    0.42
   9  16  -5    0.73    0.44
  -8  16   5    0.58    0.40
   8  16  -5    0.66    0.38
   7  16  -5    6.79    0.98
  -7  16   5    5.54    0.90
  -6  16   5   16.38    1.62
   6  16  -5   14.77    1.54
  -5  16   5    0.49    0.38
   5  16  -5    0.15    0.28
   4  16  -5    7.16    1.00
  -4  16   5    8.38    1.10
  -3  16   5    1.61    0.51
   3  16  -5    1.63    0.52
  -2  16   5   14.32    1.47
   2  16  -5   12.68    1.35
  -1  16   5    0.73    0.39
   1  16  -5    0.13    0.26
   0  16   5    0.15    0.26
   0  16  -5    0.18    0.27
  -1  16  -5    2.49    0.62
   1  16   5    3.89    0.73
  -2  16  -5    3.50    0.68
   2  16   5    3.25    0.68
   3  16   5   -0.40    0.23
  -3  16  -5   -0.11    0.23
  -4  16  -5    1.85    0.53
   4  16   5    2.10    0.62
  -5  16  -5   20.29    1.54
   5  16   5   18.09    1.51
   6  16   5   14.80    1.49
  -6  16  -5    9.98    1.20
   7  16   5   -0.01    0.31
  -7  16  -5    0.02    0.31
   8 -16   5    1.78    0.60
   8  16   5    1.49    0.55
   9 -16   5   10.52    1.31
   9  16   5   10.84    1.32
  10 -16   5   -0.03    0.36
  10  16   5   -0.01    0.32
   9 -17  -5    1.13    0.52
   9  17  -5    1.79    0.56
  -8  17   5    3.46    0.80
   8  17  -5    5.37    0.92
  -7  17   5   -0.22    0.34
   7  17  -5    0.12    0.32
   6  17  -5    0.80    0.43
  -6  17   5    1.10    0.50
  -5  17   5    1.84    0.58
   5  17  -5    0.41    0.38
   4  17  -5    0.03    0.30
  -4  17   5    0.33    0.35
  -3  17   5    6.76    1.01
   3  17  -5    7.51    1.03
   2  17  -5   16.99    1.43
  -2  17   5   16.96    1.46
  -1  17   5    0.60    0.38
   1  17  -5    0.29    0.32
   0  17   5    1.25    0.49
   0  17  -5    1.15    0.44
   1  17   5   13.83    1.47
  -1  17  -5   13.37    1.43
  -2  17  -5   13.56    1.42
   2  17   5   12.72    1.41
   3  17   5    1.61    0.57
  -3  17  -5    1.34    0.49
  -4  17  -5    0.94    0.42
   4  17   5    0.01    0.30
  -5  17  -5    0.61    0.37
   5  17   5    0.20    0.37
   6  17   5   -0.14    0.34
  -6  17  -5    0.31    0.32
  -7  17  -5    0.57    0.39
   7  17   5    0.06    0.34
   8 -17   5    1.12    0.48
   8  17   5    0.96    0.55
   9 -17   5    7.77    1.12
  -8  18   5    2.54    0.72
   8  18  -5    4.04    0.84
   7  18  -5    2.67    0.70
  -7  18   5    2.51    0.72
   6  18  -5   12.46    1.46
  -6  18   5   12.47    1.48
   5  18  -5    6.97    1.03
  -5  18   5    6.47    1.07
   4  18  -5    4.00    0.79
  -4  18   5    4.41    0.89
  -3  18   5    6.06    1.01
   3  18  -5    4.64    0.86
  -2  18   5    0.06    0.36
   2  18  -5   -0.17    0.26
   1  18  -5   11.31    1.36
  -1  18   5   13.25    1.50
   0  18  -5   13.81    1.47
   0  18   5   11.73    1.41
   1  18   5   -0.17    0.28
  -1  18  -5    0.81    0.42
   2  18   5    4.66    0.89
  -2  18  -5    6.84    1.02
  -3  18  -5   12.69    1.44
   3  18   5   12.32    1.46
  -4  18  -5    0.24    0.33
   4  18   5    0.24    0.36
  -5  18  -5    5.50    0.96
   5  18   5    6.44    1.04
   6  18   5    6.26    1.06
  -6  18  -5    7.31    1.05
   7  18   5    0.29    0.41
  -7  18  -5    0.68    0.48
   5  19  -5    1.44    0.56
  -5  19   5    2.07    0.68
   4  19  -5    0.18    0.39
  -4  19   5   -0.23    0.39
   3  19  -5    0.65    0.43
  -3  19   5    0.37    0.41
   2  19  -5   -0.13    0.27
  -2  19   5   -0.16    0.36
   1  19  -5    0.93    0.49
  -1  19   5    0.79    0.50
   0  19   5    0.21    0.39
   0  19  -5    0.27    0.36
   1  19   5    1.00    0.54
  -1  19  -5    3.06    0.77
   2  19   5   -0.06    0.43
  -2  19  -5    0.00    0.35
   3  19   5    0.06    0.41
  -3  19  -5    0.47    0.40
  -4  19  -5    4.12    0.82
   4  19   5    5.70    1.00
  -5  19  -5    0.01    0.32
   0  20  -5    2.91    0.88
  18   0  -6    5.24    0.98
 -18   0   6    5.80    0.91
 -17   0   6   32.35    2.14
  17   0  -6   33.01    2.29
  16   0  -6    6.92    1.01
 -16   0   6    7.19    0.97
  15   0  -6   33.27    2.19
 -15   0   6   33.56    2.08
 -14   0   6   11.00    1.09
  14   0  -6   10.34    1.16
  13   0  -6    1.83    0.46
 -13   0   6    1.82    0.42
 -12   0   6   39.94    2.31
  12   0  -6   44.17    2.46
  11   0  -6   59.70    3.18
 -11   0   6   59.33    3.07
 -10   0   6   17.51    1.13
  10   0  -6   17.68    1.20
  -9   0   6   23.05    1.34
   9   0  -6   21.82    1.38
   8   0  -6   20.59    1.27
  -8   0   6   21.40    1.23
  -7   0   6   23.73    1.31
   7   0  -6   23.47    1.36
  -6   0   6   60.01    3.06
   6   0  -6   68.64    3.17
   5   0  -6    4.61    0.42
  -5   0   6    6.28    0.45
   4   0  -6   86.53    4.14
  -4   0   6   89.77    4.08
   3   0  -6  173.13    7.76
  -3   0   6  166.37    7.65
   2   0  -6  141.39    6.58
  -2   0   6  147.88    6.53
   1   0  -6   19.49    1.03
   1   0  -6   19.18    0.92
   0   0  -6   79.55    3.69
   1   0   6   11.82    0.57
  -1   0  -6   12.11    0.72
   2   0   6   61.63    2.87
  -2   0  -6   63.12    2.97
   3   0   6    2.29    0.24
  -3   0  -6    2.54    0.33
  -4   0  -6   53.92    2.74
   4   0   6   57.46    2.68
   5   0   6  342.58   16.18
  -5   0  -6  370.97   16.03
   6   0   6   56.49    2.84
  -6   0  -6   58.96    2.92
  -7   0  -6   38.63    2.03
   7   0   6   35.31    1.94
  -8   0  -6   39.30    2.19
   8   0   6   40.33    2.14
  -9   0  -6   91.78    4.60
   9   0   6   93.73    4.57
 -10   0  -6    9.08    0.93
  10   0   6    7.84    0.83
 -11   0  -6   13.49    1.11
  11   0   6   14.53    1.08
 -12   0  -6    4.90    0.77
 -13   0  -6    3.67    0.66
  13   0   6    4.08    0.66
 -14   0  -6   19.23    1.50
 -15   0  -6    0.49    0.38
 -16   0  -6   24.24    1.87
 -19  -1   6    0.74    0.43
  18  -1  -6    0.85    0.45
 -18  -1   6    0.67    0.36
 -18   1   6    1.03    0.43
  18   1  -6    0.69    0.50
 -17  -1   6    0.18    0.30
  17  -1  -6    0.24    0.43
 -17   1   6    0.21    0.36
  17   1  -6   -0.13    0.35
  16  -1  -6    6.29    0.97
 -16  -1   6    5.68    0.83
 -16   1   6    7.66    0.98
  16   1  -6    6.00    0.94
  15  -1  -6    0.31    0.34
 -15  -1   6    0.94    0.38
  15   1  -6    0.57    0.39
 -15   1   6    1.72    0.45
 -14  -1   6    3.61    0.62
  14  -1  -6    3.37    0.66
 -14   1   6    3.83    0.63
  14   1  -6    3.14    0.65
 -13  -1   6    5.55    0.70
  13  -1  -6    5.16    0.74
 -13   1   6    4.77    0.67
  13   1  -6    4.82    0.76
  12  -1  -6    8.24    0.95
 -12  -1   6    9.73    0.80
  12   1  -6    8.52    0.95
 -12   1   6    8.13    0.87
  11  -1  -6    1.19    0.34
 -11  -1   6    1.07    0.29
 -11   1   6    1.17    0.32
  11   1  -6    1.33    0.35
 -10  -1   6    1.66    0.34
  10  -1  -6    1.84    0.38
 -10   1   6    1.22    0.32
  10   1  -6    1.35    0.33
   9  -1  -6    6.10    0.69
  -9  -1   6    7.64    0.59
   9   1  -6    6.22    0.69
  -9   1   6    5.90    0.63
  -8  -1   6    2.51    0.36
   8  -1  -6    2.23    0.38
   8   1  -6    2.44    0.40
  -8   1   6    2.54    0.39
  -7  -1   6    6.85    0.52
   7  -1  -6    6.53    0.55
  -7   1   6    6.58    0.53
   7   1  -6    5.64    0.59
  -6  -1   6   26.65    1.42
   6  -1  -6   26.02    1.47
   6   1  -6   26.65    1.48
  -6   1   6   29.05    1.47
   5  -1  -6   36.79    2.04
  -5  -1   6   41.55    2.02
  -5   1   6   42.92    2.04
   5   1  -6   42.36    2.07
   4  -1  -6   21.02    1.16
  -4  -1   6   22.34    1.15
  -4   1   6   23.26    1.18
   4   1  -6   21.26    1.16
  -3  -1   6   16.87    0.94
   3  -1  -6   17.20    0.93
   3   1  -6   17.72    0.93
  -3   1   6   18.81    0.97
   2  -1  -6    1.85    0.19
  -2  -1   6    1.68    0.22
   2   1  -6    1.38    0.17
  -2   1   6    1.44    0.21
   1  -1  -6    4.93    0.30
   1   1  -6    5.60    0.39
   1   1  -6    5.66    0.30
   0  -1  -6    2.50    0.28
   0   1  -6    2.40    0.28
   0   1   6    2.39    0.15
   0   1  -6    2.36    0.13
   1  -1   6    5.67    0.30
  -1  -1  -6    5.69    0.43
   1   1   6    5.84    0.32
  -1   1  -6    6.10    0.44
  -2  -1  -6   36.27    1.78
   2  -1   6   34.59    1.66
  -2   1  -6   34.78    1.78
   2   1   6   35.48    1.67
   3  -1   6    1.20    0.17
  -3  -1  -6    0.87    0.20
  -3   1  -6    0.83    0.20
   3   1   6    1.17    0.17
  -4  -1  -6   13.78    0.85
   4  -1   6   14.11    0.77
  -4   1  -6   13.97    0.87
   4   1   6   11.97    0.75
  -5  -1  -6    0.78    0.22
   5  -1   6    1.47    0.24
  -5   1  -6    0.79    0.22
   5   1   6    0.91    0.20
  -6  -1  -6    7.33    0.63
   6  -1   6    8.37    0.60
  -6   1  -6    9.16    0.70
   6   1   6    8.24    0.60
   7  -1   6    7.78    0.60
  -7  -1  -6    8.69    0.69
   7   1   6    6.53    0.57
  -7   1  -6    7.83    0.79
   8  -1   6   14.70    0.92
  -8  -1  -6   11.68    0.91
  -8   1  -6   11.80    0.94
   8   1   6   12.38    0.88
   9  -1   6    1.77    0.36
  -9  -1  -6    1.09    0.34
  -9   1  -6    1.04    0.33
   9   1   6    0.88    0.28
  10  -1   6    4.36    0.60
 -10  -1  -6    4.73    0.65
 -10   1  -6    6.15    0.76
  10   1   6    5.40    0.65
  11  -1   6   -0.09    0.19
 -11  -1  -6   -0.21    0.16
  11   1   6    0.01    0.19
 -11   1  -6   -0.12    0.18
  12  -1   6    0.88    0.33
 -12  -1  -6    0.71    0.32
 -12   1  -6    0.63    0.33
  12   1   6    1.00    0.38
  13  -1   6   -0.01    0.25
 -13  -1  -6    0.03    0.23
 -13   1  -6    0.00    0.28
  13   1   6    0.82    0.35
 -14  -1  -6    0.14    0.26
 -14   1  -6    0.23    0.30
 -15  -1  -6   13.22    1.38
 -15   1  -6   11.75    1.33
 -16  -1  -6    1.79    0.58
 -16   1  -6    1.11    0.53
 -19  -2   6    1.92    0.58
  18  -2  -6    2.15    0.65
 -18  -2   6    3.08    0.65
  18   2  -6    2.45    0.73
 -18   2   6    2.62    0.64
 -17  -2   6   11.63    1.20
  17  -2  -6    7.70    1.14
  17   2  -6   10.85    1.34
 -17   2   6   10.40    1.23
  16  -2  -6   -0.04    0.30
 -16  -2   6    0.39    0.31
  16   2  -6   -0.31    0.28
 -16   2   6    0.41    0.30
 -15  -2   6    3.07    0.60
  15  -2  -6    3.93    0.73
  15   2  -6    2.54    0.63
 -15   2   6    3.16    0.63
 -14  -2   6    0.49    0.29
  14  -2  -6    0.92    0.37
 -14   2   6    0.61    0.33
  14   2  -6    0.84    0.36
 -13  -2   6    0.63    0.29
  13  -2  -6    0.49    0.30
 -13   2   6    0.53    0.26
  13   2  -6    0.52    0.32
 -12  -2   6   25.27    1.57
  12  -2  -6   23.60    1.67
  12   2  -6   29.05    1.76
 -12   2   6   26.94    1.65
  11  -2  -6    0.31    0.23
 -11  -2   6    0.35    0.21
  11   2  -6    0.71    0.27
 -11   2   6    0.15    0.19
 -10  -2   6   14.35    0.94
  10  -2  -6   12.48    0.99
 -10   2   6   13.22    0.97
  10   2  -6   14.29    1.04
  -9  -2   6   18.08    1.15
   9  -2  -6   21.88    1.30
   9   2  -6   19.83    1.27
  -9   2   6   19.69    1.23
   8  -2  -6    0.47    0.20
  -8  -2   6    0.22    0.15
   8   2  -6    0.04    0.13
  -8   2   6    0.19    0.17
  -7  -2   6   24.00    1.32
   7  -2  -6   25.13    1.43
   7   2  -6   25.41    1.43
  -7   2   6   23.64    1.37
   6  -2  -6   80.59    3.84
  -6  -2   6   78.29    3.70
  -6   2   6   76.58    3.74
   6   2  -6   79.72    3.83
   5  -2  -6   20.31    1.19
  -5  -2   6   20.99    1.14
  -5   2   6   22.66    1.20
   5   2  -6   22.23    1.21
  -4  -2   6   18.65    0.99
   4  -2  -6   17.95    1.02
  -4   2   6   19.62    1.04
   4   2  -6   18.13    1.02
   3  -2  -6   87.37    4.26
  -3  -2   6   97.30    4.20
   3   2  -6   93.35    4.26
  -3   2   6   87.50    4.21
  -2  -2   6    2.31    0.26
   2   2  -6    2.35    0.24
  -2   2   6    2.79    0.30
  -1   2   6   96.19    4.45
   1   2  -6   98.66    4.45
  -1   2   6   95.47    4.46
   1   2  -6   98.30    4.45
   0  -2  -6  126.08    5.74
   0   2  -6  123.79    5.75
   0   2  -6  125.86    5.73
   0   2   6  129.29    5.75
  -1  -2  -6   12.44    0.76
   1   2   6   13.82    0.69
  -1   2  -6   12.97    0.66
  -1   2  -6   13.44    0.78
  -2  -2  -6   22.35    1.23
   2  -2   6   22.95    1.14
  -2   2  -6   21.84    1.24
   2   2   6   25.22    1.17
  -3  -2  -6   38.96    1.98
   3  -2   6   39.88    1.91
   3   2   6   38.99    1.91
  -3   2  -6   39.62    2.00
  -4  -2  -6    2.30    0.33
   4  -2   6    3.09    0.33
   4   2   6    2.94    0.33
  -4   2  -6    3.13    0.41
  -5  -2  -6   20.10    1.15
   5  -2   6   18.84    1.07
   5   2   6   19.39    1.09
  -5   2  -6   18.93    1.17
  -6  -2  -6    3.39    0.45
   6  -2   6    4.28    0.47
   6   2   6    4.74    0.48
  -6   2  -6    3.65    0.52
  -7  -2  -6    6.61    0.67
   7  -2   6    5.54    0.58
   7   2   6    5.50    0.59
  -7   2  -6    6.21    0.70
   8  -2   6    4.63    0.55
  -8  -2  -6    3.97    0.57
  -8   2  -6    2.87    0.51
   8   2   6    4.16    0.53
  -9  -2  -6   53.88    2.89
   9  -2   6   53.83    2.86
   9   2   6   54.68    2.87
  -9   2  -6   57.67    2.97
  10  -2   6    5.80    0.68
 -10  -2  -6    5.20    0.69
 -10   2  -6    4.55    0.67
  10   2   6    4.50    0.62
 -11  -2  -6    9.59    1.02
  11  -2   6   10.40    0.89
 -11   2  -6    9.17    1.04
  11   2   6   10.98    0.91
 -12  -2  -6   17.54    1.41
  12  -2   6   19.64    1.41
 -12   2  -6   22.48    1.55
  12   2   6   23.72    1.49
 -13  -2  -6    0.22    0.26
  13  -2   6    1.34    0.40
  13   2   6    0.53    0.31
 -13   2  -6    1.08    0.39
 -14  -2  -6    1.76    0.50
 -14   2  -6    1.32    0.48
 -15  -2  -6    0.27    0.34
 -15   2  -6    0.38    0.34
 -16  -2  -6    3.70    0.79
 -16   2  -6    3.63    0.82
  18  -3  -6    4.26    0.89
 -18  -3   6    4.04    0.72
  18   3  -6    6.46    1.06
 -18   3   6    5.29    0.90
  17  -3  -6    1.72    0.60
 -17  -3   6    2.10    0.51
  17   3  -6    1.21    0.54
 -17   3   6    2.31    0.62
 -16  -3   6   36.45    2.19
  16  -3  -6   35.07    2.36
 -16   3   6   34.96    2.28
  16   3  -6   36.01    2.41
 -15  -3   6    4.25    0.65
  15  -3  -6    3.19    0.67
  15   3  -6    3.79    0.73
 -15   3   6    2.25    0.54
  14  -3  -6    0.79    0.36
 -14  -3   6    0.57    0.28
  14   3  -6    0.71    0.34
 -14   3   6    0.69    0.34
  13  -3  -6   18.76    1.40
 -13  -3   6   18.83    1.26
  13   3  -6   18.04    1.37
 -13   3   6   17.41    1.31
 -12  -3   6   24.76    1.56
  12  -3  -6   29.16    1.77
 -12   3   6   27.07    1.68
  12   3  -6   24.78    1.69
 -11  -3   6   25.16    1.50
  11  -3  -6   26.01    1.65
  11   3  -6   26.68    1.65
 -11   3   6   23.86    1.56
  10  -3  -6   12.63    0.92
 -10  -3   6    9.10    0.74
  10   3  -6   10.10    0.86
 -10   3   6   11.19    0.86
  -9  -3   6    0.91    0.23
   9  -3  -6    0.73    0.25
  -9   3   6    0.72    0.24
   9   3  -6    0.58    0.24
   8  -3  -6   22.19    1.35
  -8  -3   6   22.41    1.24
  -8   3   6   20.11    1.29
   8   3  -6   22.90    1.36
  -7  -3   6   93.29    4.47
   7  -3  -6   95.20    4.67
  -7   3   6  100.48    4.58
   7   3  -6   95.74    4.66
   6  -3  -6   50.87    2.54
  -6  -3   6   51.74    2.42
  -6   3   6   45.72    2.46
   6   3  -6   50.57    2.54
  -5  -3   6   71.83    3.27
   5  -3  -6   72.68    3.41
  -5   3   6   65.94    3.32
   5   3  -6   68.81    3.39
   4  -3  -6   12.22    0.74
  -4  -3   6   11.23    0.67
  -4   3   6   11.08    0.72
   4   3  -6   12.67    0.74
  -3  -3   6   12.81    0.70
  -3   3   6   11.84    0.73
   3   3  -6   12.42    0.72
   2   3  -6   54.56    2.60
   2   3  -6   54.48    2.63
  -2   3   6   54.31    2.64
  -2   3   6   58.57    2.64
   1   3  -6   14.89    0.77
   1   3  -6   15.36    0.81
  -1   3   6   13.64    0.80
  -1   3   6   14.34    0.78
   0  -3  -6   19.32    1.01
   0   3  -6   18.36    0.95
   0   3   6   19.00    0.97
   0   3  -6   18.85    1.02
  -1  -3  -6   90.58    4.19
   1   3   6   92.29    4.21
  -1   3  -6   91.82    4.22
  -1   3  -6   88.85    4.18
  -2  -3  -6   -0.07    0.07
   2   3   6   -0.05    0.07
  -2   3  -6    0.17    0.08
  -2   3  -6    0.11    0.12
  -3  -3  -6   21.91    1.25
   3  -3   6   21.95    1.20
  -3   3  -6   24.40    1.31
   3   3   6   25.90    1.24
  -4  -3  -6  156.68    7.27
   4  -3   6  153.59    7.33
   4   3   6  157.89    7.35
  -4   3  -6  169.75    7.36
   5  -3   6    0.51    0.17
  -5  -3  -6    0.23    0.15
   5   3   6    0.43    0.16
  -5   3  -6    0.00    0.15
   6  -3   6   42.24    2.07
  -6  -3  -6   39.89    2.07
  -6   3  -6   37.63    2.12
   6   3   6   37.93    2.05
   7  -3   6    8.22    0.63
  -7  -3  -6    8.10    0.64
   7   3   6    6.69    0.59
  -7   3  -6    7.61    0.78
   8  -3   6    0.43    0.19
  -8  -3  -6    0.18    0.18
  -8   3  -6    0.31    0.22
   8   3   6    0.33    0.19
  -9  -3  -6   40.60    2.22
   9  -3   6   36.70    2.17
   9   3   6   43.72    2.25
  -9   3  -6   39.18    2.28
  10  -3   6   52.87    2.76
 -10  -3  -6   48.89    2.72
 -10   3  -6   51.25    2.83
  10   3   6   50.72    2.76
  11  -3   6   10.38    0.85
 -11  -3  -6    7.52    0.87
  11   3   6    8.43    0.92
 -11   3  -6    7.23    0.92
  12  -3   6   11.51    0.97
 -12  -3  -6   12.31    1.02
  12   3   6    9.64    1.04
 -12   3  -6   10.26    1.15
  13  -3   6   10.92    1.15
 -13  -3  -6   12.13    1.20
 -13   3  -6    8.92    1.11
  13   3   6   12.44    1.21
 -14  -3  -6    1.28    0.46
 -14   3  -6    0.87    0.40
 -15  -3  -6   10.54    1.20
 -15   3  -6   11.22    1.33
 -16  -3  -6    1.82    0.57
  18  -4  -6    0.35    0.41
 -18   4   6    0.09    0.35
  18   4  -6    0.17    0.36
  17  -4  -6    0.34    0.38
 -17   4   6    0.06    0.29
  17   4  -6    0.24    0.37
 -16  -4   6    2.12    0.50
  16  -4  -6    1.68    0.58
 -16   4   6    1.31    0.47
  16   4  -6    1.54    0.56
  15  -4  -6    1.61    0.50
 -15  -4   6    1.19    0.37
 -15   4   6    1.72    0.51
  15   4  -6    1.20    0.48
 -14  -4   6    0.85    0.33
  14  -4  -6    0.93    0.41
 -14   4   6    1.72    0.43
  14   4  -6    0.93    0.39
  13  -4  -6    0.72    0.36
 -13  -4   6    1.34    0.34
  13   4  -6    0.79    0.36
 -13   4   6    0.53    0.32
  12  -4  -6    6.50    0.84
 -12  -4   6    6.41    0.70
  12   4  -6    4.93    0.74
 -12   4   6    6.68    0.81
 -11  -4   6    1.50    0.32
  11  -4  -6    0.73    0.33
 -11   4   6    1.04    0.34
  11   4  -6    1.04    0.36
 -10  -4   6    2.47    0.39
  10  -4  -6    1.71    0.39
  10   4  -6    1.19    0.35
 -10   4   6    2.61    0.46
  -9  -4   6    0.03    0.13
   9  -4  -6    0.02    0.14
   9   4  -6   -0.02    0.13
  -9   4   6    0.01    0.16
   8  -4  -6    7.57    0.78
  -8  -4   6    7.00    0.56
  -8   4   6    8.19    0.67
   8   4  -6    8.38    0.69
  -7  -4   6   10.60    0.69
   7  -4  -6   11.44    0.82
  -7   4   6   12.56    0.81
   7   4  -6    9.77    0.78
   6  -4  -6    6.78    0.56
  -6  -4   6    7.21    0.48
  -6   4   6    6.40    0.54
   6   4  -6    5.57    0.60
  -5  -4   6    2.85    0.31
   5  -4  -6    2.49    0.36
   5   4  -6    3.44    0.42
  -5   4   6    2.61    0.36
  -4  -4   6    8.59    0.55
   4   4  -6    9.95    0.65
  -4   4   6   10.25    0.64
  -3  -4   6    0.35    0.11
   3   4  -6    0.51    0.15
  -3   4   6    0.36    0.14
  -3   4   6    0.54    0.15
   2   4  -6    0.43    0.14
  -2   4   6    0.44    0.15
  -2   4   6    0.24    0.13
   2   4  -6    0.63    0.15
  -1   4   6   49.71    2.26
   1   4  -6   45.40    2.26
   1   4  -6   48.23    2.24
  -1   4   6   44.10    2.26
   0  -4  -6  106.01    4.79
   0   4  -6  104.74    4.80
   0   4   6  103.53    4.86
   0   4  -6  104.03    4.83
  -1  -4  -6   20.85    1.09
   1   4   6   19.68    1.09
  -1   4  -6   21.04    1.13
  -1   4  -6   20.55    1.07
  -2  -4  -6    0.33    0.12
   2   4   6    0.18    0.09
  -2   4  -6    0.10    0.08
  -2   4  -6    0.31    0.14
  -3  -4  -6   23.21    1.22
   3   4   6   23.20    1.23
  -3   4  -6   21.31    1.26
  -4  -4  -6    3.42    0.39
   4  -4   6    3.26    0.37
  -4   4  -6    2.41    0.39
   4   4   6    2.91    0.36
  -5  -4  -6    0.22    0.15
   5  -4   6    0.26    0.14
   5   4   6    0.28    0.16
  -5   4  -6    0.49    0.21
  -6  -4  -6   10.96    0.76
   6  -4   6    9.16    0.72
   6   4   6   10.89    0.75
  -6   4  -6   12.06    0.85
   7  -4   6    2.42    0.40
  -7  -4  -6    2.43    0.38
  -7   4  -6    1.92    0.40
   7   4   6    2.59    0.40
  -8  -4  -6    8.80    0.72
   8  -4   6    7.76    0.68
   8   4   6    9.62    0.74
  -8   4  -6    7.95    0.89
   9  -4   6   -0.02    0.17
  -9  -4  -6   -0.11    0.14
   9   4   6    0.01    0.18
  -9   4  -6    0.17    0.23
  10  -4   6    5.89    0.74
 -10  -4  -6    5.30    0.68
  10   4   6    7.46    0.82
 -10   4  -6    6.79    0.86
  11  -4   6    6.63    0.81
 -11  -4  -6    6.79    0.81
  11   4   6    6.26    0.78
 -11   4  -6    6.89    0.89
 -12  -4  -6   -0.11    0.16
  12  -4   6    0.03    0.23
 -12   4  -6   -0.05    0.22
  12   4   6    0.12    0.25
 -13  -4  -6    0.21    0.23
 -13   4  -6    0.32    0.33
  13   4   6   -0.24    0.21
 -14  -4  -6    4.34    0.70
 -14   4  -6    4.54    0.83
 -15  -4  -6    3.74    0.68
 -15   4  -6    3.84    0.83
  17  -5  -6    4.40    0.89
  17   5  -6    2.38    0.67
 -17   5   6    2.62    0.66
  16  -5  -6   10.60    1.33
  16   5  -6   10.33    1.29
 -16   5   6   12.58    1.36
  15  -5  -6    0.84    0.44
  15   5  -6    2.62    0.62
 -15   5   6    1.73    0.51
  14  -5  -6    4.87    0.79
 -14  -5   6    4.06    0.59
  14   5  -6    5.32    0.83
 -14   5   6    3.75    0.68
 -13  -5   6    6.10    0.69
  13  -5  -6    3.80    0.68
 -13   5   6    3.88    0.67
  13   5  -6    5.17    0.79
 -12  -5   6    5.13    0.62
  12  -5  -6    6.24    0.84
  12   5  -6    5.34    0.77
 -12   5   6    4.92    0.70
 -11  -5   6   29.56    1.63
  11  -5  -6   28.24    1.83
  11   5  -6   27.61    1.81
 -11   5   6   29.32    1.78
  10  -5  -6   14.78    1.15
 -10  -5   6   16.13    1.01
 -10   5   6   15.87    1.13
  10   5  -6   16.93    1.20
  -9  -5   6   -0.04    0.10
   9  -5  -6   -0.06    0.12
  -9   5   6   -0.07    0.15
   9   5  -6   -0.01    0.15
  -8  -5   6   25.12    1.35
   8  -5  -6   26.96    1.57
  -8   5   6   25.32    1.49
   8   5  -6   23.22    1.51
  -7  -5   6   11.86    0.68
   7  -5  -6    8.82    0.76
  -7   5   6   10.92    0.78
   7   5  -6   10.09    0.79
   6  -5  -6    0.99    0.25
  -6  -5   6    1.52    0.23
  -6   5   6    1.35    0.28
   6   5  -6    1.52    0.30
   5  -5  -6   31.13    1.73
  -5  -5   6   33.59    1.58
   5  -5  -6   34.90    1.68
  -5   5   6   29.14    1.67
   5   5  -6   30.02    1.71
  -4  -5   6   16.69    0.93
  -4   5   6   16.94    1.05
  -4   5   6   18.78    1.04
   4   5  -6   20.36    1.08
   3   5  -6    4.69    0.36
   3   5  -6    5.20    0.42
  -3   5   6    5.30    0.43
  -3   5   6    4.93    0.41
  -2   5   6   37.17    1.81
  -2   5   6   35.64    1.85
   2   5  -6   38.00    1.77
   2   5  -6   35.21    1.85
   1   5  -6   13.66    0.78
   1   5  -6   13.20    0.75
  -1   5   6   12.22    0.75
  -1   5   6   13.17    0.79
   0  -5  -6    2.84    0.30
   0   5   6    2.55    0.31
   0   5  -6    2.39    0.30
   0   5  -6    2.40    0.29
  -1  -5  -6   11.24    0.66
   1   5   6   10.28    0.68
  -1   5  -6   10.88    0.69
  -1   5  -6   11.46    0.67
  -2  -5  -6   -0.02    0.07
  -2   5  -6    0.09    0.11
  -2   5  -6   -0.01    0.08
   2   5   6   -0.04    0.10
  -3  -5  -6   21.87    1.17
   3   5   6   21.98    1.22
  -3   5  -6   21.16    1.18
  -3   5  -6   22.61    1.26
  -4  -5  -6   21.48    1.21
   4  -5   6   23.24    1.24
  -4   5  -6   22.57    1.31
   4   5   6   21.49    1.25
  -5  -5  -6    3.70    0.43
   5  -5   6    4.29    0.47
   5   5   6    4.37    0.49
  -5   5  -6    4.80    0.58
   6  -5   6   22.06    1.28
  -6  -5  -6   21.60    1.26
  -6   5  -6   20.53    1.34
   6   5   6   22.80    1.31
   7  -5   6    9.68    0.71
  -7  -5  -6    7.62    0.64
  -7   5  -6    8.38    0.88
   7   5   6    7.17    0.75
   8  -5   6    1.18    0.32
  -8  -5  -6    1.22    0.28
  -8   5  -6    1.67    0.40
   8   5   6    1.92    0.39
  -9  -5  -6    8.02    0.82
   9  -5   6   10.09    0.79
   9   5   6    7.82    0.84
  -9   5  -6    9.25    0.98
  10  -5   6    5.19    0.66
 -10  -5  -6    3.39    0.54
 -10   5  -6    5.02    0.75
  10   5   6    4.98    0.68
  11  -5   6    0.09    0.24
 -11  -5  -6    0.39    0.25
  11   5   6    0.33    0.24
 -11   5  -6    1.05    0.42
  12  -5   6    5.83    0.79
 -12  -5  -6    5.49    0.75
  12   5   6    6.76    0.85
 -12   5  -6    6.44    0.89
 -13  -5  -6    5.94    0.80
  13   5   6    6.08    0.84
 -13   5  -6    4.97    0.82
 -14   5  -6    2.20    0.60
 -15   5  -6   21.87    1.76
  17  -6  -6    5.50    0.99
 -17   6   6    4.37    0.82
  17   6  -6    3.96    0.86
  16  -6  -6    2.33    0.64
  16   6  -6    3.89    0.77
 -16   6   6    3.10    0.74
  15  -6  -6    7.75    1.08
 -15   6   6    7.91    1.04
  15   6  -6    9.54    1.16
  14  -6  -6   -0.17    0.24
  14   6  -6   -0.07    0.23
 -14   6   6    0.13    0.28
  13  -6  -6    5.33    0.80
  13   6  -6    3.75    0.68
 -13   6   6    2.75    0.57
 -12  -6   6   41.40    2.31
  12  -6  -6   43.34    2.62
  12   6  -6   45.10    2.62
 -12   6   6   47.09    2.56
 -11  -6   6    7.00    0.66
  11  -6  -6    4.74    0.73
 -11   6   6    5.29    0.74
  11   6  -6    4.91    0.72
  10  -6  -6   28.52    1.94
 -10  -6   6   34.06    1.76
 -10   6   6   32.89    1.93
  10   6  -6   35.81    2.04
  -9  -6   6   32.90    1.69
   9  -6  -6   32.46    1.93
   9   6  -6   30.94    1.91
  -9   6   6   31.97    1.86
   8  -6  -6   19.63    1.34
  -8  -6   6   21.99    1.16
  -8   6   6   20.69    1.30
   8   6  -6   20.66    1.36
  -7  -6   6    3.64    0.38
   7  -6  -6    2.49    0.44
   7   6  -6    3.22    0.49
  -7   6   6    3.49    0.48
   6  -6  -6   54.12    2.66
  -6  -6   6   51.36    2.40
  -6   6   6   47.45    2.54
   6   6  -6   49.09    2.62
  -5  -6   6    0.06    0.08
   5   6  -6    0.07    0.11
  -5   6   6    0.25    0.14
  -5   6   6   -0.09    0.11
   4  -6  -6   25.16    1.37
   4   6  -6   25.17    1.40
  -4   6   6   24.89    1.40
  -4   6   6   22.89    1.32
  -3   6   6   19.28    1.13
  -3   6   6   18.63    1.06
   3   6  -6   19.74    0.99
   3   6  -6   18.31    1.11
  -2   6   6    0.92    0.23
  -2   6   6    0.95    0.19
   2   6  -6    0.95    0.22
   2   6  -6    1.06    0.18
  -1   6   6  195.05    8.90
   1   6  -6  191.36    8.88
  -1   6   6  195.77    8.67
   1   6  -6  188.39    8.65
   0  -6  -6  225.80    9.98
   0   6   6  220.38   10.24
   0   6  -6  215.59    9.99
   0   6  -6  228.84   10.23
  -1  -6  -6    3.15    0.32
   1   6   6    3.06    0.38
  -1   6  -6    3.15    0.36
  -1   6  -6    3.29    0.37
  -2  -6  -6   79.19    3.82
  -2   6  -6   84.52    3.91
   2   6   6   82.24    3.97
  -2   6  -6   83.91    3.93
  -3  -6  -6   96.48    4.22
   3   6   6   87.71    4.35
  -3   6  -6   89.98    4.31
  -3   6  -6   88.14    4.31
  -4  -6  -6    0.64    0.17
   4   6   6    0.75    0.23
  -4   6  -6    0.80    0.23
  -4   6  -6    0.98    0.23
   5  -6   6   50.65    2.54
  -5  -6  -6   48.08    2.45
  -5   6  -6   48.74    2.58
   5   6   6   51.31    2.57
  -6  -6  -6    1.12    0.26
   6  -6   6    1.04    0.26
   6   6   6    1.30    0.30
  -6   6  -6    1.20    0.32
   7  -6   6    7.57    0.67
  -7  -6  -6    7.75    0.63
   7   6   6    8.92    0.71
  -7   6  -6    8.45    0.87
   8  -6   6    8.75    0.75
  -8  -6  -6   10.61    0.76
  -8   6  -6    8.35    0.91
   8   6   6    8.81    0.78
   9  -6   6   34.83    2.06
  -9  -6  -6   36.55    1.98
   9   6   6   35.44    2.07
  -9   6  -6   36.37    2.14
  10  -6   6    6.70    0.80
 -10  -6  -6    7.95    0.80
 -10   6  -6    5.83    0.84
  10   6   6    6.50    0.80
 -11  -6  -6   18.13    1.27
  11  -6   6   19.49    1.35
 -11   6  -6   19.55    1.46
  11   6   6   18.12    1.34
  12  -6   6    0.93    0.37
  12   6   6    1.11    0.38
 -12   6  -6    1.74    0.50
  13   6   6   -0.17    0.18
 -13   6  -6    0.45    0.37
 -14   6  -6   16.90    1.68
 -15   6  -6    0.93    0.55
  17  -7  -6   -0.33    0.32
 -17   7   6   -0.23    0.34
  17   7  -6    0.27    0.40
  16  -7  -6    0.62    0.40
  16   7  -6    0.19    0.37
 -16   7   6   -0.35    0.30
  15  -7  -6    1.88    0.56
 -15   7   6    2.43    0.60
  15   7  -6    1.19    0.47
  14  -7  -6    0.19    0.31
 -14   7   6   -0.12    0.23
  14   7  -6   -0.27    0.23
  13  -7  -6    0.65    0.42
 -13   7   6    0.15    0.26
  13   7  -6    0.83    0.39
  12  -7  -6    1.27    0.43
 -12   7   6    0.50    0.33
  12   7  -6    0.36    0.31
  11  -7  -6    0.23    0.25
  11   7  -6    0.21    0.25
 -11   7   6   -0.06    0.19
  10  -7  -6    1.78    0.44
  10   7  -6    1.74    0.44
 -10   7   6    2.14    0.46
  -9  -7   6    1.01    0.23
   9  -7  -6    1.41    0.38
   9   7  -6    1.23    0.34
  -9   7   6    0.65    0.28
  -8  -7   6    7.37    0.50
   8  -7  -6    5.06    0.68
  -8   7   6    6.47    0.71
   8   7  -6    5.59    0.70
  -7  -7   6    0.80    0.17
   7  -7  -6    0.56    0.24
  -7   7   6    0.83    0.28
   7   7  -6    0.81    0.25
  -6  -7   6    0.43    0.13
   6   7  -6    0.55    0.20
  -6   7   6    0.35    0.19
  -5  -7   6   17.96    0.92
   5   7  -6   16.59    1.10
  -5   7   6   18.62    1.07
  -5   7   6   16.13    1.09
   4   7  -6    8.27    0.70
   4   7  -6   10.68    0.59
  -4   7   6   10.33    0.69
  -4   7   6    9.95    0.74
   3  -7  -6    7.18    0.57
   3   7  -6    6.70    0.55
  -3   7   6    6.49    0.51
  -3   7   6    5.92    0.62
   3   7  -6    7.66    0.45
   2   7  -6    2.21    0.35
  -2   7   6    2.77    0.37
  -2   7   6    2.27    0.30
   2   7  -6    2.50    0.27
  -1   7   6    0.98    0.24
  -1   7   6    1.53    0.23
   1   7  -6    1.45    0.27
   1   7  -6    1.23    0.20
   0  -7  -6   19.22    0.98
   0   7  -6   16.82    0.99
   0   7   6   17.29    1.08
   0   7  -6   18.90    1.08
  -1  -7  -6    1.18    0.19
  -1   7  -6    1.00    0.22
   1   7   6    1.24    0.27
  -1   7  -6    1.65    0.27
  -2  -7  -6    0.30    0.11
  -2   7  -6    0.37    0.16
   2   7   6    0.47    0.18
  -2   7  -6    0.58    0.18
  -3  -7  -6   20.68    1.06
  -3   7  -6   19.10    1.14
  -3   7  -6   19.36    1.13
   3   7   6   17.18    1.14
  -4  -7  -6    0.09    0.09
   4   7   6   -0.01    0.11
  -4   7  -6    0.16    0.13
  -4   7  -6    0.09    0.15
  -5  -7  -6    0.20    0.14
   5   7   6    0.07    0.15
  -5   7  -6    0.46    0.21
  -6  -7  -6    0.23    0.13
   6  -7   6   -0.21    0.12
  -6   7  -6    0.05    0.17
   6   7   6    0.21    0.18
   7  -7   6   10.07    0.76
  -7  -7  -6    7.50    0.64
  -7   7  -6    9.17    0.93
   7   7   6    7.76    0.81
   8  -7   6    7.64    0.78
  -8  -7  -6    6.79    0.66
   8   7   6    5.12    0.68
  -8   7  -6    4.10    0.65
   9  -7   6    3.89    0.60
  -9  -7  -6    3.78    0.51
   9   7   6    3.61    0.58
  -9   7  -6    5.22    0.74
  10  -7   6    2.14    0.47
 -10  -7  -6    2.16    0.53
 -10   7  -6    1.86    0.48
  10   7   6    2.79    0.53
 -11  -7  -6    1.79    0.52
  11  -7   6    1.12    0.40
  11   7   6    1.68    0.46
 -11   7  -6    2.09    0.51
  12  -7   6   -0.02    0.24
  12   7   6    0.09    0.26
 -12   7  -6   -0.09    0.24
  13   7   6    1.06    0.44
 -13   7  -6    1.66    0.55
 -14   7  -6    8.49    1.18
  17  -8  -6    1.95    0.64
  17   8  -6    1.05    0.54
  16  -8  -6    2.80    0.73
  16   8  -6    2.80    0.74
 -16   8   6    3.72    0.78
  15  -8  -6   15.76    1.68
  15   8  -6   19.01    1.59
 -15   8   6   17.06    1.45
  14  -8  -6    2.32    0.61
 -14   8   6    2.88    0.65
  14   8  -6    3.48    0.70
  13  -8  -6    1.94    0.58
  13   8  -6    1.67    0.52
 -13   8   6    2.37    0.55
  12  -8  -6   24.80    1.79
  12   8  -6   26.85    1.80
 -12   8   6   23.91    1.68
  11  -8  -6   17.08    1.30
 -11   8   6   14.76    1.18
  11   8  -6   14.86    1.23
  10  -8  -6   25.09    1.65
  10   8  -6   23.26    1.60
 -10   8   6   23.04    1.53
   9  -8  -6   33.26    2.03
   9   8  -6   35.43    2.06
  -9   8   6   32.25    1.94
   8  -8  -6   13.17    1.03
   8   8  -6   13.46    1.03
  -8   8   6   12.87    0.96
   7  -8  -6   26.42    1.69
  -7   8   6   27.75    1.61
   7   8  -6   29.91    1.72
  -6  -8   6   82.22    3.59
  -6   8   6   76.82    3.92
   6   8  -6   77.13    3.93
  -6   8   6   73.06    3.76
   5   8  -6    3.39    0.26
  -5   8   6    2.38    0.41
   5   8  -6    2.17    0.40
  -5   8   6    1.82    0.33
   4   8  -6   22.03    1.08
   4   8  -6   21.94    1.31
  -4   8   6   21.10    1.31
  -4   8   6   20.33    1.21
  -3   8   6   36.19    2.00
  -3   8   6   36.23    1.87
   3   8  -6   35.54    1.98
   3   8  -6   38.49    1.76
   2  -8  -6    5.44    0.62
  -2   8   6    6.85    0.48
  -2   8   6    5.76    0.61
   2   8  -6    5.19    0.58
   2   8  -6    5.97    0.41
   1  -8  -6   31.90    1.88
  -1   8   6   33.39    1.64
   1   8  -6   35.65    1.80
  -1   8   6   28.70    1.76
   1   8  -6   33.22    1.62
   0  -8  -6   25.44    1.25
   0   8  -6   21.41    1.25
   0   8  -6   26.29    1.41
   0   8   6   23.79    1.40
  -1  -8  -6    0.00    0.07
  -1   8  -6    0.05    0.11
   1   8   6    0.15    0.13
  -1   8  -6    0.14    0.11
  -2  -8  -6   26.76    1.29
  -2   8  -6   24.39    1.41
   2   8   6   24.89    1.45
  -2   8  -6   22.90    1.35
  -3  -8  -6   12.14    0.69
   3   8   6   10.99    0.83
  -3   8  -6   10.01    0.77
  -3   8  -6   11.69    0.80
  -4  -8  -6    5.52    0.42
   4   8   6    4.47    0.57
  -4   8  -6    5.70    0.61
  -4   8  -6    5.41    0.58
  -5  -8  -6   58.02    2.64
   5   8   6   49.30    2.79
  -5   8  -6   53.54    2.78
  -5   8  -6   54.49    2.80
   6  -8   6   24.03    1.47
  -6  -8  -6   24.35    1.34
  -6   8  -6   24.14    1.49
   6   8   6   24.46    1.51
   7  -8   6    8.95    0.88
   7   8   6    6.85    0.81
  -7   8  -6    9.65    0.96
   8  -8   6   26.21    1.60
  -8  -8  -6   23.04    1.73
  -8   8  -6   24.15    1.63
   8   8   6   27.65    1.64
   9  -8   6   20.53    1.45
  -9  -8  -6   23.86    1.65
  -9   8  -6   22.65    1.54
   9   8   6   21.37    1.47
  10  -8   6    4.09    0.65
 -10  -8  -6    3.16    0.66
  10   8   6    2.87    0.56
 -10   8  -6    3.21    0.61
  11  -8   6    9.79    1.05
 -11   8  -6    9.26    1.09
  11   8   6    8.94    1.03
  12  -8   6    1.28    0.43
  12   8   6    1.76    0.50
 -12   8  -6    0.79    0.43
  13   8   6    7.64    1.01
 -13   8  -6    7.14    1.05
 -14   8  -6   22.00    1.78
  16  -9  -6    4.99    0.94
  16   9  -6    6.33    1.06
 -16   9   6    5.20    0.92
  15  -9  -6    0.45    0.42
  15   9  -6    0.57    0.47
 -15   9   6    1.70    0.56
  14  -9  -6    9.18    1.21
  14   9  -6    9.84    1.22
 -14   9   6   10.40    1.21
  13  -9  -6    8.99    1.15
  13   9  -6   10.78    1.22
 -13   9   6    7.60    1.01
  12  -9  -6    6.58    0.93
 -12   9   6    6.76    0.91
  12   9  -6    3.92    0.75
  11  -9  -6   12.74    1.33
 -11   9   6   11.89    1.19
  11   9  -6   13.59    1.33
  10  -9  -6    9.53    1.09
  10   9  -6    8.48    1.03
 -10   9   6   12.65    1.00
   9  -9  -6    0.93    0.37
  -9   9   6    0.55    0.26
   9   9  -6    0.55    0.29
   8  -9  -6    0.18    0.18
   8   9  -6    0.09    0.17
  -8   9   6   -0.20    0.14
   7   9  -6   13.93    1.06
  -7   9   6   14.31    1.00
  -6   9   6    5.31    0.66
  -6   9   6    5.06    0.58
   6   9  -6    4.60    0.64
  -5   9   6   28.36    1.72
   5   9  -6   31.68    1.76
  -5   9   6   28.29    1.60
  -4   9   6    1.20    0.32
   4   9  -6    1.90    0.36
  -4   9   6    1.93    0.30
  -3   9   6    0.97    0.27
   3   9  -6    0.80    0.27
   3   9  -6    1.11    0.16
  -3   9   6    1.19    0.24
   2   9  -6   20.47    1.08
  -2   9   6   23.21    1.17
  -2   9   6   21.17    1.32
   2   9  -6   20.12    1.28
   1   9  -6   20.06    1.30
   1   9  -6   23.50    1.15
  -1   9   6   20.91    1.33
  -1   9   6   21.43    1.15
   0  -9  -6    4.99    0.37
   0  -9  -6    4.40    0.61
   0   9  -6    4.09    0.52
   0   9  -6    4.42    0.38
   0   9   6    4.56    0.56
  -1  -9  -6   22.39    1.47
  -1  -9  -6   23.57    1.16
   1   9   6   24.37    1.39
  -1   9  -6   20.52    1.32
  -1   9  -6   21.09    1.22
  -2  -9  -6    0.26    0.11
  -2  -9  -6    0.44    0.26
  -2   9  -6    0.09    0.16
  -2   9  -6    0.37    0.16
   2   9   6    0.22    0.18
  -3  -9  -6    4.12    0.64
  -3   9  -6    4.22    0.50
  -3   9  -6    3.98    0.51
   3   9   6    3.80    0.53
  -4  -9  -6   47.77    2.88
  -4   9  -6   50.11    2.61
  -4   9  -6   52.99    2.66
   4   9   6   51.10    2.71
  -5  -9  -6    1.55    0.41
   5   9   6    1.42    0.35
  -5   9  -6    1.22    0.32
  -5   9  -6    1.39    0.33
   6  -9   6    7.04    0.77
  -6  -9  -6    7.19    0.93
   6   9   6    8.35    0.84
  -6   9  -6    6.94    0.77
   7  -9   6    1.37    0.37
  -7  -9  -6    2.43    0.55
   7   9   6    1.58    0.39
  -7   9  -6    1.60    0.42
  -8  -9  -6    0.02    0.24
   8  -9   6    0.01    0.21
  -8   9  -6    0.08    0.21
   8   9   6   -0.11    0.19
   9  -9   6   -0.01    0.23
  -9   9  -6    0.08    0.23
   9   9   6    0.00    0.23
  10  -9   6    5.60    0.77
 -10   9  -6    5.37    0.82
  10   9   6    5.58    0.79
  11  -9   6   16.64    1.28
 -11   9  -6   14.03    1.43
  11   9   6   15.02    1.25
  12   9   6    4.08    0.73
 -12   9  -6    5.13    0.86
 -13   9  -6    1.72    0.59
  13   9   6    1.71    0.52
 -14   9  -6   -0.10    0.36
  16 -10  -6   -0.19    0.35
 -16  10   6    0.00    0.31
  16  10  -6   -0.10    0.39
  15 -10  -6    0.24    0.39
  15  10  -6   -0.34    0.30
 -15  10   6    0.04    0.32
  14 -10  -6    0.16    0.37
 -14  10   6    0.04    0.31
  14  10  -6    0.09    0.35
  13 -10  -6    4.74    0.89
  13  10  -6    4.98    0.87
 -13  10   6    3.65    0.71
  12 -10  -6    1.73    0.52
  12  10  -6    1.84    0.53
 -12  10   6    1.59    0.47
  11 -10  -6    0.93    0.38
 -11  10   6    0.56    0.32
  11  10  -6    0.73    0.34
  10 -10  -6   10.16    1.13
 -10  10   6   11.83    1.11
  10  10  -6    8.84    1.05
   9 -10  -6    6.60    0.89
   9  10  -6    7.78    0.94
  -9  10   6    8.18    0.86
   8 -10  -6   13.73    1.09
   8  10  -6   13.50    1.08
  -8  10   6   12.10    0.96
   7  10  -6   12.96    1.03
  -7  10   6   13.22    1.03
  -7  10   6   11.95    0.91
  -6  10   6    0.93    0.31
  -6  10   6    0.04    0.17
   6  10  -6    0.40    0.27
  -5  10   6    1.83    0.35
   5  10  -6    1.28    0.34
  -5  10   6    2.21    0.43
  -4  10   6    6.10    0.58
  -4  10   6    4.95    0.64
   4  10  -6    5.27    0.66
  -3  10   6    3.40    0.39
   3  10  -6    1.93    0.39
  -3  10   6    2.68    0.46
  -2  10   6   14.27    1.03
   2  10  -6   14.45    1.02
  -2  10   6   14.71    0.86
  -1  10   6    8.23    0.84
   1  10  -6    8.52    0.72
   1  10  -6    8.91    0.56
  -1  10   6    8.92    0.58
   0 -10  -6   13.43    0.76
   0  10  -6   12.32    0.93
   0  10  -6   12.82    0.78
   0  10   6   13.29    0.97
  -1  10  -6    2.71    0.35
   1  10   6    2.19    0.42
  -1  10  -6    1.57    0.34
  -2  10  -6    9.79    0.78
  -2  10  -6    9.02    0.68
   2  10   6   10.49    0.82
   3  10   6    8.09    0.82
  -3  10  -6    7.93    0.62
  -3  10  -6    6.36    0.71
  -4  10  -6    4.22    0.57
   4  10   6    4.65    0.62
  -4  10  -6    4.26    0.55
   5  10   6    0.40    0.25
  -5  10  -6    0.12    0.16
  -5  10  -6   -0.01    0.14
  -6  10  -6    0.02    0.19
  -6  10  -6    0.11    0.17
   6  10   6    0.07    0.19
   7 -10   6    0.46    0.28
   7  10   6    0.47    0.28
  -7  10  -6    0.72    0.31
   8 -10   6   20.72    1.47
  -8  10  -6   24.16    1.55
   8  10   6   21.91    1.52
   9 -10   6    3.12    0.58
  -9  10  -6    1.71    0.46
   9  10   6    2.41    0.55
  10 -10   6    0.10    0.26
 -10  10  -6    0.18    0.28
  10  10   6    0.23    0.27
  11 -10   6    8.75    1.08
  11  10   6   10.26    1.13
 -11  10  -6    8.88    1.10
  12  10   6    9.42    1.13
 -12  10  -6   10.37    1.22
  13  10   6    0.24    0.36
 -13  10  -6   -0.18    0.31
  15 -11  -6    0.50    0.50
  15  11  -6    0.32    0.41
 -15  11   6    0.37    0.37
  14 -11  -6    3.29    0.78
 -14  11   6    4.35    0.82
  14  11  -6    3.22    0.74
  13 -11  -6   13.93    1.49
 -13  11   6   10.69    1.23
  13  11  -6   12.05    1.40
  12 -11  -6   -0.25    0.27
 -12  11   6    0.44    0.32
  12  11  -6    1.09    0.46
  11 -11  -6   24.76    1.80
 -11  11   6   23.44    1.64
  11  11  -6   26.19    1.83
  10 -11  -6    5.00    0.85
  10  11  -6    8.57    1.03
 -10  11   6    8.80    0.94
   9 -11  -6    0.33    0.25
  -9  11   6    0.87    0.33
   9  11  -6    0.65    0.38
   8 -11  -6    4.90    0.74
  -8  11   6    5.51    0.70
   8  11  -6    6.00    0.82
  -7  11   6   22.18    1.52
   7  11  -6   24.30    1.57
  -7  11   6   20.44    1.36
  -6  11   6   -0.05    0.15
  -6  11   6   -0.18    0.18
   6  11  -6    0.42    0.23
  -5  11   6    4.54    0.65
  -5  11   6    3.78    0.50
   5  11  -6    5.03    0.68
   4  11  -6    0.03    0.18
  -4  11   6    0.41    0.24
  -4  11   6    0.21    0.16
   3  11  -6   15.60    1.10
  -3  11   6   15.09    0.92
  -3  11   6   15.07    1.12
   2  11  -6   42.64    2.40
  -2  11   6   43.58    2.16
  -2  11   6   43.78    2.43
   1  11  -6   16.63    1.17
  -1  11   6   17.47    1.21
   0  11   6   30.97    1.89
   0  11  -6   32.35    1.87
   1  11   6  119.93    5.93
  -1  11  -6  121.72    5.90
   2  11   6   51.03    2.76
  -2  11  -6   49.04    2.72
  -2  11  -6   51.68    2.54
  -3  11  -6    0.26    0.16
   3  11   6    0.08    0.20
  -3  11  -6    0.23    0.19
  -4  11  -6   28.01    1.57
  -4  11  -6   26.64    1.64
   4  11   6   25.25    1.66
   5  11   6    0.85    0.33
  -5  11  -6    1.36    0.34
  -5  11  -6    0.91    0.30
  -6  11  -6    1.27    0.37
   6  11   6    1.37    0.40
  -6  11  -6    1.47    0.36
   7 -11   6   -0.13    0.20
  -7  11  -6   -0.08    0.18
   7  11   6    0.14    0.23
   8 -11   6    3.92    0.65
  -8  11  -6    4.46    0.67
   8  11   6    3.52    0.63
   9 -11   6   28.76    1.86
   9  11   6   26.79    1.85
  -9  11  -6   30.08    1.88
  10 -11   6    5.24    0.79
  10  11   6    4.79    0.79
 -10  11  -6    6.32    0.89
  11 -11   6    2.75    0.62
 -11  11  -6    1.62    0.51
  11  11   6    2.87    0.65
 -12  11  -6   11.55    1.34
  12  11   6   13.44    1.41
 -13  11  -6   10.04    1.30
  13  11   6   12.75    1.41
 -15  12   6    0.19    0.37
  14 -12  -6    0.01    0.36
  14  12  -6    0.43    0.38
 -14  12   6    0.45    0.38
  13 -12  -6   -0.56    0.23
 -13  12   6   -0.35    0.27
  13  12  -6    0.07    0.35
  12 -12  -6    6.54    0.99
  12  12  -6    5.94    0.98
 -12  12   6    6.66    0.89
  11 -12  -6    1.57    0.57
 -11  12   6    1.85    0.49
  11  12  -6    1.24    0.47
  10 -12  -6   13.80    1.40
 -10  12   6   12.59    1.05
  10  12  -6   12.12    1.32
   9 -12  -6    3.62    0.70
   9  12  -6    4.76    0.77
  -9  12   6    3.12    0.55
  -8  12   6    6.45    0.76
   8  12  -6    5.21    0.78
  -7  12   6    1.94    0.41
   7  12  -6    2.75    0.54
  -7  12   6    2.25    0.51
   6  12  -6    5.66    0.78
  -6  12   6    5.95    0.68
  -6  12   6    8.47    0.94
   5  12  -6   -0.11    0.17
  -5  12   6    0.12    0.23
  -5  12   6    0.22    0.17
   4  12  -6    4.73    0.65
  -4  12   6    4.32    0.66
   3  12  -6    0.21    0.22
  -3  12   6    0.51    0.30
  -2  12   6   14.31    1.09
   2  12  -6   12.98    1.04
  -1  12   6   39.80    2.27
   1  12  -6   37.67    2.23
   0  12  -6    5.56    0.71
   0  12   6    3.72    0.60
   1  12   6   -0.32    0.14
  -1  12  -6   -0.06    0.15
  -2  12  -6    6.64    0.78
   2  12   6    5.72    0.76
   3  12   6    2.91    0.54
  -3  12  -6    3.80    0.58
  -4  12  -6    2.48    0.47
   4  12   6    1.00    0.34
  -4  12  -6    1.32    0.31
   5  12   6    3.45    0.58
  -5  12  -6    3.27    0.52
  -5  12  -6    3.87    0.61
   6  12   6    0.83    0.34
  -6  12  -6    1.14    0.33
  -6  12  -6    0.92    0.33
   7 -12   6    0.82    0.36
  -7  12  -6    1.90    0.45
   7  12   6    1.00    0.39
   8 -12   6    0.56    0.34
  -8  12  -6    0.78    0.36
   8  12   6    0.48    0.31
   9 -12   6    4.10    0.71
   9  12   6    4.86    0.78
  -9  12  -6    5.79    0.82
  10 -12   6    5.46    0.83
  10  12   6    5.03    0.79
 -10  12  -6    4.30    0.78
  11 -12   6    0.78    0.43
 -11  12  -6    1.80    0.54
  11  12   6    1.19    0.45
  12  12   6    5.81    0.91
 -12  12  -6    4.87    0.87
 -13  12  -6   -0.18    0.40
  13  12   6   -0.27    0.30
  14 -13  -6    6.41    1.08
  14  13  -6    6.61    1.12
 -14  13   6    4.94    0.86
  13 -13  -6   14.62    1.59
  13  13  -6   11.43    1.43
 -13  13   6   10.35    1.22
  12 -13  -6    0.69    0.45
  12  13  -6    0.82    0.44
 -12  13   6    1.05    0.43
  11 -13  -6    0.99    0.46
 -11  13   6    0.65    0.35
  11  13  -6    1.04    0.44
  10 -13  -6   14.89    1.53
 -10  13   6   13.22    1.10
  10  13  -6   14.78    1.53
   9 -13  -6    4.95    0.79
  -9  13   6    3.00    0.56
   9  13  -6    3.96    0.71
   8  13  -6    1.54    0.45
  -8  13   6    1.89    0.42
  -7  13   6    0.18    0.26
   7  13  -6    0.70    0.33
   6  13  -6    0.53    0.31
  -6  13   6    0.90    0.37
   5  13  -6    0.05    0.20
  -5  13   6   -0.02    0.23
   4  13  -6    1.89    0.46
  -4  13   6    2.75    0.54
   3  13  -6    5.12    0.73
  -3  13   6    5.61    0.77
   2  13  -6   13.03    1.09
  -2  13   6   15.18    1.17
  -1  13   6    4.17    0.69
   1  13  -6    6.83    0.82
   0  13   6    0.41    0.30
  -1  13  -6   15.31    1.18
   1  13   6   16.41    1.24
  -2  13  -6    2.76    0.54
   2  13   6    3.11    0.58
  -3  13  -6    1.47    0.40
   3  13   6    2.06    0.50
  -4  13  -6    0.92    0.34
   4  13   6    0.90    0.34
   5  13   6    1.13    0.40
  -5  13  -6    0.54    0.30
  -6  13  -6    0.28    0.27
   6  13   6    0.21    0.25
  -7  13  -6    1.80    0.44
   7  13   6    1.98    0.51
   8 -13   6    1.61    0.48
   8  13   6    2.05    0.58
  -8  13  -6    1.96    0.48
   9 -13   6    1.47    0.48
   9  13   6    0.75    0.42
  -9  13  -6    1.79    0.52
  10 -13   6    0.41    0.32
 -10  13  -6    0.34    0.36
  10  13   6    0.21    0.32
 -11  13  -6    0.74    0.43
  11  13   6    0.57    0.40
 -12  13  -6    3.01    0.68
  12  13   6    3.43    0.73
 -14  14   6    0.16    0.37
  13 -14  -6    2.65    0.73
  13  14  -6    2.40    0.74
 -13  14   6    2.77    0.65
  12 -14  -6   29.29    2.16
 -12  14   6   29.77    1.97
  12  14  -6   28.05    2.13
  11 -14  -6    4.01    0.85
 -11  14   6    4.43    0.73
  11  14  -6    4.41    0.84
  10 -14  -6    6.42    0.97
  10  14  -6    4.35    0.83
   9 -14  -6   22.17    1.74
   9  14  -6   24.54    1.77
  -8  14   6    2.99    0.64
   8  14  -6    4.25    0.76
   7  14  -6    2.75    0.61
  -7  14   6    2.92    0.64
  -6  14   6   27.83    1.90
   6  14  -6   28.11    1.89
  -5  14   6    0.45    0.30
   5  14  -6    0.30    0.26
  -4  14   6   26.76    1.78
   4  14  -6   24.07    1.69
   3  14  -6   28.34    1.91
  -3  14   6   32.03    1.99
   2  14  -6   -0.01    0.23
  -2  14   6    0.37    0.28
   1  14  -6    7.70    0.92
  -1  14   6    6.42    0.87
   0  14   6   28.22    1.84
   0  14  -6   26.27    1.78
  -1  14  -6   -0.18    0.18
   1  14   6    0.40    0.30
  -2  14  -6   19.24    1.37
   2  14   6   16.53    1.34
  -3  14  -6   23.93    1.60
   3  14   6   20.33    1.55
  -4  14  -6    0.30    0.27
   4  14   6    0.40    0.32
  -5  14  -6   31.26    2.03
   5  14   6   33.19    2.11
  -6  14  -6   16.67    1.31
   6  14   6   15.89    1.31
   7  14   6    0.15    0.32
   8 -14   6   20.83    1.56
   8  14   6   19.15    1.54
   9 -14   6    7.97    1.08
   9  14   6    8.20    1.07
  10 -14   6    4.06    0.78
  10  14   6    3.66    0.74
  11  14   6    1.46    0.51
 -12  14  -6    1.91    0.61
  12  14   6    3.24    0.73
  12 -15  -6    0.68    0.48
  12  15  -6    0.54    0.42
  11 -15  -6    4.66    0.91
  11  15  -6    5.27    0.93
  10 -15  -6    0.60    0.42
  10  15  -6    0.78    0.44
   9 -15  -6    1.77    0.55
   9  15  -6    1.04    0.48
  -8  15   6    0.73    0.49
   8  15  -6    0.24    0.33
   7  15  -6    3.27    0.68
  -7  15   6    4.11    0.76
   6  15  -6    0.29    0.29
  -6  15   6    0.10    0.31
   5  15  -6    1.34    0.44
  -5  15   6    1.43    0.47
   4  15  -6    1.01    0.38
  -4  15   6    0.73    0.37
   3  15  -6    5.17    0.79
  -3  15   6    5.26    0.83
   2  15  -6    2.55    0.54
  -2  15   6    0.53    0.36
   1  15  -6   -0.17    0.18
  -1  15   6   -0.04    0.22
   0  15  -6    1.44    0.44
   0  15   6    0.54    0.39
   1  15   6   -0.21    0.22
  -1  15  -6   -0.16    0.22
  -2  15  -6    9.78    1.10
   2  15   6    9.70    1.15
  -3  15  -6    1.44    0.46
   3  15   6    2.82    0.62
   4  15   6    8.66    1.05
  -4  15  -6    8.67    1.05
  -5  15  -6    3.50    0.66
   5  15   6    3.19    0.68
   6  15   6    1.13    0.45
  -6  15  -6    1.71    0.47
   7  15   6    1.46    0.50
   8 -15   6    2.30    0.60
   8  15   6    3.72    0.73
   9 -15   6   -0.14    0.31
   9  15   6   -0.07    0.31
  10  15   6    0.07    0.30
  11  15   6    0.16    0.35
  11 -16  -6    2.65    0.73
  11  16  -6    4.94    0.96
  10 -16  -6    0.47    0.41
  10  16  -6   -0.20    0.29
   9 -16  -6    4.12    0.79
   9  16  -6    4.34    0.86
   8  16  -6    0.53    0.34
  -8  16   6    0.20    0.36
   7  16  -6    2.63    0.67
  -7  16   6    2.55    0.67
   6  16  -6    3.62    0.70
  -6  16   6    3.32    0.71
   5  16  -6    0.61    0.36
  -5  16   6   -0.03    0.28
  -4  16   6    6.65    0.97
   4  16  -6    6.78    0.95
  -3  16   6    6.73    0.96
   3  16  -6    6.02    0.90
   2  16  -6    0.61    0.34
  -2  16   6    0.53    0.37
  -1  16   6   10.57    1.23
   1  16  -6    8.94    1.11
   0  16  -6    8.94    1.07
   0  16   6    5.95    0.93
   1  16   6   -0.04    0.29
  -1  16  -6    0.28    0.27
  -2  16  -6   20.60    1.58
   2  16   6   20.83    1.61
  -3  16  -6    6.95    0.96
   3  16   6    6.43    0.96
   4  16   6    0.11    0.28
  -4  16  -6    0.34    0.30
   5  16   6    5.98    0.93
  -5  16  -6    7.02    0.96
  -6  16  -6    4.65    0.79
   6  16   6    3.33    0.73
  -7  16  -6    1.02    0.43
   7  16   6    1.30    0.50
   8 -16   6    7.95    1.05
   8  16   6    5.74    0.93
   9 -16   6    0.70    0.44
   9  16   6    0.22    0.35
   9 -17  -6    1.28    0.54
   9  17  -6    0.40    0.34
  -8  17   6    8.01    1.17
   8  17  -6    7.12    1.08
   7  17  -6    3.19    0.72
  -7  17   6    2.75    0.71
  -6  17   6    0.33    0.44
   6  17  -6    1.03    0.45
  -5  17   6   29.57    2.08
   5  17  -6   25.93    1.95
  -4  17   6    8.46    1.15
   4  17  -6    7.85    1.07
   3  17  -6    5.32    0.88
  -3  17   6    2.81    0.71
  -2  17   6    4.84    0.88
   2  17  -6    5.72    0.91
   1  17  -6    5.07    0.85
  -1  17   6    4.55    0.85
   0  17  -6    1.44    0.48
   0  17   6    1.16    0.48
   1  17   6    2.89    0.67
  -1  17  -6    2.28    0.58
  -2  17  -6    0.47    0.37
   2  17   6    1.27    0.50
  -3  17  -6    9.17    1.15
   3  17   6   10.44    1.26
  -4  17  -6   21.55    1.67
   4  17   6   21.27    1.73
   5  17   6    0.08    0.39
  -5  17  -6    0.11    0.35
   6  17   6    6.53    0.99
  -6  17  -6    5.10    0.88
   7  17   6    4.42    0.85
  -7  17  -6    7.05    1.04
   8 -17   6    0.58    0.41
   8  17   6   -0.01    0.36
   9 -17   6    1.60    0.68
  -8  18   6    2.12    0.68
   8  18  -6    1.12    0.53
  -7  18   6    0.53    0.46
   7  18  -6    1.08    0.52
  -6  18   6    7.87    1.19
   6  18  -6    9.70    1.26
   5  18  -6    0.53    0.42
  -5  18   6    1.46    0.60
  -4  18   6    0.11    0.42
   4  18  -6    0.55    0.41
  -3  18   6    0.76    0.46
   3  18  -6    0.39    0.35
  -2  18   6    5.32    0.94
   2  18  -6    5.94    0.97
  -1  18   6    3.89    0.85
   1  18  -6    4.53    0.83
   0  18  -6    1.77    0.55
   0  18   6    0.70    0.47
  -1  18  -6    1.85    0.58
   1  18   6    1.71    0.57
  -2  18  -6    4.53    0.82
   2  18   6    5.55    0.94
  -3  18  -6    1.68    0.58
   3  18   6    1.19    0.51
  -4  18  -6    1.15    0.49
   4  18   6    1.47    0.56
  -5  18  -6    1.57    0.56
   5  18   6    0.51    0.42
   6  18   6   -0.05    0.36
  -6  18  -6   -0.13    0.34
  -7  18  -6    0.73    0.41
   5  19  -6    9.01    1.24
  -5  19   6    6.58    1.12
  -4  19   6    0.42    0.46
   4  19  -6    0.41    0.42
   3  19  -6    2.27    0.63
  -3  19   6    2.97    0.77
  -2  19   6    9.44    1.28
   2  19  -6   11.54    1.39
  -1  19   6    0.21    0.39
   1  19  -6    0.48    0.42
   0  19   6    0.60    0.44
   0  19  -6    0.61    0.43
   1  19   6   10.78    1.35
  -1  19  -6    8.22    1.20
   2  19   6    1.54    0.61
  -2  19  -6    2.95    0.69
   3  19   6    6.32    1.09
  -3  19  -6    8.82    1.22
  -4  19  -6    1.59    0.61
   4  19   6    1.79    0.63
  -5  19  -6    0.08    0.40
  18   0  -7    0.03    0.35
 -18   0   7    0.00    0.27
 -17   0   7    0.26    0.32
  17   0  -7    0.29    0.36
  16   0  -7    0.14    0.33
 -16   0   7   -0.22    0.22
  15   0  -7    0.04    0.24
 -15   0   7    0.23    0.29
  14   0  -7    0.08    0.24
 -14   0   7   -0.19    0.19
  13   0  -7    0.11    0.20
 -13   0   7   -0.09    0.19
  12   0  -7   -0.03    0.17
 -12   0   7   -0.21    0.17
 -11   0   7    0.51    0.24
  11   0  -7    0.31    0.20
  10   0  -7    0.10    0.14
 -10   0   7    0.29    0.18
  -9   0   7   -0.08    0.10
   9   0  -7    0.08    0.16
   8   0  -7   -0.02    0.11
  -8   0   7    0.15    0.12
  -7   0   7   -0.13    0.07
   7   0  -7   -0.01    0.09
  -6   0   7    0.07    0.11
   6   0  -7    0.07    0.10
  -5   0   7    0.10    0.10
   5   0  -7    0.09    0.11
   4   0  -7   -0.11    0.05
  -4   0   7    0.03    0.08
   3   0  -7    0.01    0.06
  -3   0   7    0.02    0.08
  -2   0   7    0.11    0.10
   2   0  -7   -0.02    0.05
   1   0  -7   -0.12    0.07
   1   0  -7    0.01    0.03
   0   0  -7    0.23    0.11
  -1   0  -7   -0.05    0.09
  -2   0  -7   -0.08    0.09
   2   0   7   -0.05    0.05
  -3   0  -7    0.15    0.12
   3   0   7   -0.04    0.06
   4   0   7   -0.10    0.08
  -4   0  -7   -0.01    0.12
   5   0   7   -0.07    0.09
  -5   0  -7    0.10    0.13
  -6   0  -7   -0.06    0.10
   6   0   7    0.04    0.11
  -7   0  -7   -0.03    0.12
   7   0   7    0.04    0.12
  -8   0  -7    0.02    0.15
   8   0   7    0.15    0.15
  -9   0  -7    0.24    0.22
   9   0   7   -0.06    0.13
  10   0   7    0.10    0.18
 -10   0  -7    0.07    0.20
  11   0   7   -0.04    0.21
 -11   0  -7   -0.24    0.15
 -12   0  -7    0.49    0.31
 -13   0  -7   -0.32    0.19
 -14   0  -7   -0.07    0.27
 -15   0  -7   -0.19    0.32
 -16   0  -7   -0.08    0.33
 -19  -1   7    4.42    0.80
 -18  -1   7    0.01    0.30
  18  -1  -7   -0.32    0.31
 -18   1   7    0.47    0.37
  18   1  -7    0.01    0.32
  17  -1  -7   10.12    1.27
 -17  -1   7   12.07    1.25
 -17   1   7    9.90    1.18
  17   1  -7   11.34    1.34
 -16  -1   7   33.42    2.12
  16  -1  -7   36.21    2.32
  16   1  -7   34.78    2.29
 -16   1   7   31.84    2.14
  15  -1  -7    0.04    0.27
 -15  -1   7   -0.02    0.19
  15   1  -7    0.08    0.28
 -15   1   7   -0.08    0.23
  14  -1  -7    4.52    0.74
 -14  -1   7    5.31    0.75
  14   1  -7    5.13    0.79
 -14   1   7    6.38    0.81
 -13  -1   7   16.79    1.20
  13  -1  -7   15.78    1.26
 -13   1   7   19.13    1.27
  13   1  -7   15.23    1.24
  12  -1  -7    0.40    0.27
 -12  -1   7    0.31    0.22
 -12   1   7    0.70    0.32
  12   1  -7    0.81    0.31
  11  -1  -7   20.31    1.36
 -11  -1   7   19.19    1.26
  11   1  -7   18.08    1.31
 -11   1   7   21.56    1.34
  10  -1  -7    0.21    0.19
 -10  -1   7    0.27    0.18
  10   1  -7    0.11    0.15
 -10   1   7   -0.09    0.13
   9  -1  -7   10.43    0.83
  -9  -1   7   11.43    0.80
   9   1  -7   10.33    0.82
  -9   1   7   11.14    0.81
  -8  -1   7   54.09    2.73
   8  -1  -7   57.01    2.84
  -8   1   7   53.72    2.75
   8   1  -7   54.77    2.83
   7  -1  -7   20.24    1.22
  -7  -1   7   19.36    1.16
  -7   1   7   19.78    1.18
   7   1  -7   23.19    1.25
   6  -1  -7    0.09    0.12
  -6  -1   7    0.24    0.13
   6   1  -7    0.24    0.14
  -6   1   7    0.30    0.14
  -5  -1   7  197.62    9.37
   5  -1  -7  222.12    9.57
  -5   1   7  212.00    9.40
   5   1  -7  199.68    9.55
   4  -1  -7   80.37    3.81
  -4  -1   7   80.05    3.76
  -4   1   7   77.93    3.77
   4   1  -7   83.98    3.81
   3  -1  -7   48.03    2.25
  -3  -1   7   45.91    2.25
   3   1  -7   45.84    2.24
  -3   1   7   47.24    2.27
  -2  -1   7  111.16    5.11
   2  -1  -7  114.03    5.12
   2   1  -7  110.71    5.11
  -2   1   7  111.04    5.12
   1  -1  -7   64.90    2.99
   1  -1  -7   63.37    3.07
   1   1  -7   66.00    3.08
   1   1  -7   66.47    2.98
   0  -1  -7    5.86    0.47
   0   1  -7    6.66    0.48
   0   1   7    7.34    0.36
   1  -1   7   11.08    0.53
  -1  -1  -7   10.52    0.69
   1   1   7   11.28    0.55
  -1   1  -7   11.18    0.71
   2  -1   7    1.86    0.16
  -2  -1  -7    2.01    0.29
  -2   1  -7    1.55    0.27
   2   1   7    1.84    0.19
   3  -1   7   33.33    1.59
  -3  -1  -7   33.23    1.72
  -3   1  -7   30.53    1.71
   3   1   7   33.42    1.60
  -4  -1  -7   73.84    3.67
   4  -1   7   76.25    3.59
  -4   1  -7   82.51    3.72
   4   1   7   74.14    3.59
   5  -1   7    0.06    0.09
  -5  -1  -7    0.14    0.14
   5   1   7    0.29    0.13
  -5   1  -7    0.26    0.16
   6  -1   7   73.15    3.45
  -6  -1  -7   69.29    3.51
   6   1   7   70.47    3.45
  -6   1  -7   70.85    3.54
  -7  -1  -7   46.97    2.56
   7  -1   7   47.11    2.48
  -7   1  -7   50.37    2.61
   7   1   7   50.88    2.50
   8  -1   7   18.21    1.07
  -8  -1  -7   15.62    1.12
   8   1   7   16.17    1.05
  -8   1  -7   14.75    1.12
   9  -1   7    6.54    0.70
  -9  -1  -7    6.54    0.79
   9   1   7    6.25    0.69
  -9   1  -7    6.35    0.79
 -10  -1  -7   39.06    2.26
  10  -1   7   40.27    2.20
 -10   1  -7   40.22    2.30
  10   1   7   37.26    2.18
 -11  -1  -7    0.70    0.32
  11  -1   7    0.59    0.28
 -11   1  -7    0.67    0.35
  11   1   7    0.70    0.31
 -12  -1  -7    2.34    0.53
 -12   1  -7    3.42    0.63
 -13  -1  -7    2.65    0.57
 -13   1  -7    1.48    0.49
 -14  -1  -7    0.44    0.32
 -14   1  -7   -0.10    0.28
 -15  -1  -7   10.14    1.22
 -15   1  -7    9.41    1.21
 -16  -1  -7    4.65    0.89
 -19  -2   7    6.68    0.98
  18  -2  -7   12.36    1.49
 -18  -2   7   10.88    1.22
 -18   2   7   12.71    1.39
  18   2  -7    9.46    1.34
 -17  -2   7   10.98    1.18
  17  -2  -7   10.65    1.30
 -17   2   7   11.15    1.30
  17   2  -7   10.42    1.31
  16  -2  -7    5.17    0.88
 -16  -2   7    7.23    0.89
 -16   2   7    6.40    0.90
  16   2  -7    5.85    0.91
  15  -2  -7   21.68    1.63
 -15  -2   7   20.73    1.49
  15   2  -7   24.04    1.69
 -15   2   7   21.59    1.57
 -14  -2   7    3.92    0.61
  14  -2  -7    2.86    0.60
 -14   2   7    2.54    0.55
  14   2  -7    3.47    0.64
  13  -2  -7    0.09    0.25
 -13  -2   7    0.38    0.25
 -13   2   7    0.00    0.21
  13   2  -7   -0.28    0.15
 -12  -2   7   16.75    1.16
  12  -2  -7   17.25    1.28
  12   2  -7   19.44    1.33
 -12   2   7   15.53    1.19
  11  -2  -7    0.90    0.31
 -11  -2   7    0.88    0.28
 -11   2   7    0.45    0.25
  11   2  -7    0.62    0.26
 -10  -2   7    4.36    0.53
  10  -2  -7    3.66    0.56
  10   2  -7    4.56    0.61
 -10   2   7    3.71    0.54
  -9  -2   7   13.16    0.88
   9  -2  -7   13.75    0.97
  -9   2   7   12.38    0.91
   9   2  -7   13.74    0.97
   8  -2  -7    2.29    0.39
  -8  -2   7    2.09    0.33
   8   2  -7    3.33    0.46
  -8   2   7    2.48    0.39
  -7  -2   7    6.47    0.50
   7  -2  -7    6.44    0.64
  -7   2   7    5.61    0.58
   7   2  -7    5.46    0.59
  -6  -2   7   78.43    3.74
   6  -2  -7   84.18    3.88
   6   2  -7   77.33    3.85
  -6   2   7   78.30    3.79
  -5  -2   7   18.20    0.96
   5  -2  -7   17.01    0.99
  -5   2   7   16.95    0.99
   5   2  -7   15.40    0.97
   4  -2  -7    9.67    0.64
  -4  -2   7   10.67    0.65
  -4   2   7   11.07    0.69
   4   2  -7   10.88    0.66
  -3  -2   7   58.23    2.87
   3  -2  -7   62.26    2.91
   3   2  -7   62.71    2.90
  -3   2   7   61.05    2.91
   2  -2  -7    4.49    0.33
   2   2  -7    4.70    0.32
   2   2  -7    5.21    0.39
  -2   2   7    4.85    0.39
   1   2  -7   11.42    0.71
  -1   2   7   11.74    0.63
   1   2  -7   12.41    0.63
   0  -2  -7   20.21    1.11
   0   2  -7   21.44    1.13
   0   2   7   20.30    1.01
   0   2  -7   20.84    0.99
  -1  -2  -7    0.48    0.15
  -1   2  -7    0.17    0.12
   1   2   7    0.04    0.06
  -1   2  -7    0.15    0.06
   2  -2   7    3.85    0.27
  -2  -2  -7    3.74    0.41
   2   2   7    4.08    0.29
  -2   2  -7    3.89    0.42
  -3  -2  -7    0.71    0.20
   3  -2   7    1.06    0.17
   3   2   7    0.80    0.16
  -3   2  -7    1.39    0.27
  -4  -2  -7    0.34    0.15
   4  -2   7    0.26    0.13
  -4   2  -7    0.41    0.18
   4   2   7    0.29    0.12
  -5  -2  -7   41.52    2.31
   5  -2   7   45.76    2.26
   5   2   7   44.59    2.26
  -5   2  -7   51.56    2.44
  -6  -2  -7    3.86    0.50
   6  -2   7    4.17    0.45
  -6   2  -7    3.04    0.48
   6   2   7    4.00    0.44
   7  -2   7    3.71    0.45
  -7  -2  -7    3.25    0.46
   7   2   7    1.92    0.33
  -7   2  -7    2.14    0.41
  -8  -2  -7   16.31    1.10
   8  -2   7   14.32    1.00
  -8   2  -7   14.77    1.11
   8   2   7   16.26    1.04
   9  -2   7    0.91    0.29
  -9  -2  -7    0.93    0.32
  -9   2  -7    0.69    0.32
   9   2   7    0.62    0.25
 -10  -2  -7   11.91    0.98
  10  -2   7   12.40    0.95
 -10   2  -7   11.96    1.03
  10   2   7   13.18    0.97
  11  -2   7   18.19    1.26
 -11  -2  -7   17.69    1.30
  11   2   7   16.77    1.24
 -11   2  -7   19.88    1.41
 -12  -2  -7    5.43    0.78
 -12   2  -7    6.25    0.89
  12   2   7    5.97    0.79
 -13  -2  -7    7.57    0.97
 -13   2  -7    6.16    0.91
 -14  -2  -7   11.16    1.26
 -14   2  -7   12.28    1.36
 -15  -2  -7    4.89    0.81
 -15   2  -7    3.22    0.74
 -16  -2  -7    8.00    1.10
 -18  -3   7    1.50    0.48
  18  -3  -7    1.02    0.53
  18   3  -7    1.46    0.58
 -18   3   7    1.52    0.51
 -17  -3   7    1.88    0.49
  17  -3  -7    1.25    0.49
 -17   3   7    1.25    0.50
  17   3  -7    0.86    0.49
  16  -3  -7    5.43    0.90
 -16  -3   7    5.66    0.80
  16   3  -7    4.44    0.83
 -16   3   7    4.97    0.84
 -15  -3   7    1.87    0.46
  15  -3  -7    1.39    0.50
  15   3  -7    2.86    0.65
 -15   3   7    1.87    0.52
  14  -3  -7   -0.06    0.22
 -14  -3   7    0.32    0.27
 -14   3   7    0.22    0.28
  14   3  -7    0.12    0.27
  13  -3  -7    0.29    0.28
 -13  -3   7    0.74    0.31
 -13   3   7    0.88    0.34
  13   3  -7    0.66    0.30
  12  -3  -7    5.50    0.74
 -12  -3   7    5.00    0.61
  12   3  -7    3.64    0.63
 -12   3   7    4.06    0.63
 -11  -3   7    0.68    0.26
  11  -3  -7    0.10    0.23
 -11   3   7    0.71    0.29
  11   3  -7    0.70    0.27
 -10  -3   7    1.91    0.35
  10  -3  -7    1.88    0.40
 -10   3   7    1.33    0.34
  10   3  -7    1.32    0.34
   9  -3  -7    5.68    0.68
  -9  -3   7    5.83    0.58
  -9   3   7    6.68    0.71
   9   3  -7    6.10    0.70
  -8  -3   7   12.76    0.81
   8  -3  -7   11.92    0.89
  -8   3   7   11.35    0.84
   8   3  -7   12.72    0.89
   7  -3  -7    3.19    0.44
  -7  -3   7    3.12    0.38
   7   3  -7    3.16    0.43
  -7   3   7    2.58    0.40
  -6  -3   7    2.07    0.28
   6  -3  -7    1.48    0.31
  -6   3   7    1.69    0.30
   6   3  -7    2.52    0.36
  -5  -3   7    9.29    0.61
   5  -3  -7    9.77    0.67
  -5   3   7    9.93    0.68
   5   3  -7   10.48    0.68
   4  -3  -7    3.59    0.39
  -4  -3   7    4.06    0.33
   4   3  -7    4.21    0.36
  -4   3   7    3.88    0.42
  -3  -3   7    0.50    0.14
   3  -3  -7    0.57    0.14
  -3   3   7    0.36    0.14
   3   3  -7    0.39    0.13
  -2   3   7    2.35    0.27
   2   3  -7    2.86    0.32
   2   3  -7    2.83    0.28
  -2   3   7    2.05    0.29
  -1   3   7   51.49    2.51
   1   3  -7   52.17    2.47
  -1   3   7   52.86    2.48
   1   3  -7   52.47    2.50
   0  -3  -7    6.98    0.49
   0   3   7    6.61    0.43
   0   3  -7    6.19    0.49
   0   3  -7    7.50    0.41
  -1  -3  -7    1.47    0.23
   1   3   7    1.15    0.17
  -1   3  -7    1.32    0.25
  -1   3  -7    1.20    0.15
  -2  -3  -7    1.39    0.25
  -2   3  -7    1.06    0.24
   2   3   7    1.10    0.18
  -3  -3  -7    0.13    0.12
   3  -3   7   -0.03    0.08
   3   3   7    0.04    0.08
  -3   3  -7    0.08    0.12
  -4  -3  -7    0.76    0.20
   4  -3   7    0.95    0.20
   4   3   7    0.76    0.19
  -4   3  -7    0.51    0.19
  -5  -3  -7   13.76    0.92
   5  -3   7   13.46    0.85
   5   3   7   15.23    0.88
  -5   3  -7   14.10    0.97
  -6  -3  -7   38.21    1.92
   6  -3   7   35.05    1.83
   6   3   7   33.50    1.83
  -6   3  -7   31.84    1.91
   7  -3   7    6.43    0.63
  -7  -3  -7    6.01    0.66
  -7   3  -7    6.06    0.71
   7   3   7    6.39    0.64
  -8  -3  -7    3.15    0.48
   8  -3   7    2.87    0.44
  -8   3  -7    2.43    0.47
   8   3   7    2.39    0.41
  -9  -3  -7   40.67    2.25
   9  -3   7   40.01    2.20
  -9   3  -7   36.67    2.28
   9   3   7   42.23    2.22
  10  -3   7    7.50    0.82
 -10  -3  -7    8.62    0.89
 -10   3  -7    7.32    0.91
  10   3   7    6.66    0.77
 -11  -3  -7    5.13    0.72
  11  -3   7    6.88    0.78
  11   3   7    5.49    0.73
 -11   3  -7    6.23    0.87
 -12  -3  -7    0.11    0.22
  12   3   7    0.71    0.31
 -12   3  -7    0.25    0.28
 -13  -3  -7    0.73    0.37
 -13   3  -7    0.61    0.36
 -14  -3  -7    1.40    0.45
 -14   3  -7    0.49    0.39
 -15  -3  -7    1.86    0.56
 -15   3  -7    2.45    0.66
 -16  -3  -7    0.26    0.41
  18  -4  -7   14.66    1.63
  18   4  -7   10.34    1.38
 -18   4   7   13.30    1.44
  17  -4  -7   28.14    2.06
  17   4  -7   27.59    2.05
 -17   4   7   26.29    1.95
 -16  -4   7    4.86    0.72
  16  -4  -7    5.90    0.96
 -16   4   7    3.43    0.72
 -15  -4   7    5.94    0.75
  15  -4  -7    6.53    0.97
 -15   4   7    5.10    0.82
  15   4  -7    6.38    0.93
  14  -4  -7    6.04    0.92
 -14  -4   7    7.33    0.83
 -14   4   7   10.88    1.11
  14   4  -7    8.12    1.02
  13  -4  -7    0.09    0.24
 -13  -4   7   -0.09    0.16
  13   4  -7    0.06    0.21
 -13   4   7   -0.18    0.16
  12  -4  -7   15.30    1.21
 -12  -4   7   16.06    1.07
 -12   4   7   15.54    1.17
  12   4  -7   13.62    1.17
 -11  -4   7    7.45    0.76
  11  -4  -7    9.69    1.00
  11   4  -7    9.03    0.97
 -11   4   7    8.87    0.92
  10  -4  -7   18.77    1.29
 -10  -4   7   19.47    1.16
 -10   4   7   16.90    1.22
  10   4  -7   18.87    1.30
   9  -4  -7   20.54    1.32
  -9  -4   7   19.74    1.15
   9   4  -7   19.92    1.30
  -9   4   7   18.18    1.24
   8  -4  -7   22.73    1.42
  -8  -4   7   23.28    1.29
  -8   4   7   21.81    1.37
   8   4  -7   25.22    1.45
   7  -4  -7   13.49    0.95
  -7  -4   7   14.49    0.85
  -7   4   7   14.01    0.93
   7   4  -7   14.15    0.95
   6  -4  -7   65.23    3.34
  -6  -4   7   66.31    3.19
   6   4  -7   65.97    3.35
  -6   4   7   72.56    3.31
  -5  -4   7    2.01    0.27
   5  -4  -7    2.45    0.36
   5   4  -7    1.98    0.31
  -5   4   7    2.26    0.33
   4  -4  -7   22.53    1.23
  -4  -4   7   21.31    1.13
  -4   4   7   21.79    1.21
   4   4  -7   21.45    1.20
  -3   4   7   39.88    2.04
   3   4  -7   41.88    1.99
  -3   4   7   41.48    2.04
   3   4  -7   40.49    2.04
   2   4  -7    3.37    0.35
  -2   4   7    3.38    0.37
  -2   4   7    3.18    0.35
   2   4  -7    3.93    0.33
   1   4  -7  101.61    4.51
  -1   4   7   89.57    4.50
   1   4  -7   96.94    4.47
  -1   4   7   99.48    4.48
   0  -4  -7  117.26    5.45
   0   4  -7  119.87    5.48
   0   4   7  118.97    5.50
   0   4  -7  119.84    5.47
  -1  -4  -7    5.54    0.40
  -1   4  -7    4.31    0.33
  -1   4  -7    4.84    0.48
   1   4   7    4.57    0.36
  -2  -4  -7    0.03    0.08
   2   4   7    0.10    0.09
  -2   4  -7   -0.08    0.05
  -2   4  -7    0.04    0.11
   3  -4   7   75.14    3.54
  -3  -4  -7   75.29    3.55
  -3   4  -7   74.41    3.61
   3   4   7   73.83    3.57
  -4  -4  -7    0.80    0.20
   4  -4   7    0.67    0.18
  -4   4  -7    0.29    0.18
   4   4   7    1.00    0.21
   5  -4   7   57.60    2.95
  -5  -4  -7   63.45    2.99
   5   4   7   61.35    2.98
  -5   4  -7   58.73    3.05
  -6  -4  -7    2.61    0.40
   6  -4   7    2.10    0.34
  -6   4  -7    2.10    0.41
   6   4   7    2.48    0.37
  -7  -4  -7   33.79    1.82
   7  -4   7   32.10    1.78
   7   4   7   32.27    1.79
  -7   4  -7   31.20    1.88
  -8  -4  -7   39.01    2.15
   8  -4   7   41.63    2.16
  -8   4  -7   37.80    2.25
   8   4   7   39.09    2.15
  -9  -4  -7   22.14    1.41
   9  -4   7   21.39    1.37
   9   4   7   22.43    1.40
  -9   4  -7   21.99    1.50
  10  -4   7   28.95    1.75
 -10  -4  -7   28.20    1.75
  10   4   7   29.71    1.77
 -10   4  -7   29.10    1.87
 -11  -4  -7   21.06    1.47
  11  -4   7   22.12    1.47
 -11   4  -7   24.25    1.65
  11   4   7   21.33    1.47
 -12  -4  -7    6.71    0.87
 -12   4  -7    6.99    0.96
  12   4   7    7.55    0.88
 -13  -4  -7    1.16    0.42
 -13   4  -7    0.76    0.38
 -14  -4  -7    4.34    0.72
 -14   4  -7    4.15    0.78
 -15  -4  -7    0.18    0.32
 -15   4  -7    0.10    0.36
  18  -5  -7    0.49    0.45
  17  -5  -7    1.21    0.53
 -17   5   7    0.64    0.41
  17   5  -7    0.14    0.40
  16  -5  -7    1.37    0.54
 -16   5   7    1.56    0.52
  16   5  -7    1.80    0.58
  15  -5  -7    7.01    1.01
  15   5  -7    7.88    1.07
 -15   5   7    6.24    0.90
  14  -5  -7   13.46    1.38
 -14  -5   7   11.59    0.95
 -14   5   7   12.22    1.25
  14   5  -7   11.71    1.27
 -13  -5   7   12.35    0.92
  13  -5  -7    9.89    1.16
  13   5  -7   13.15    1.11
 -13   5   7   10.25    1.12
  12  -5  -7    3.57    0.61
 -12  -5   7    3.23    0.49
  12   5  -7    4.63    0.72
 -12   5   7    3.93    0.64
  11  -5  -7   47.41    2.73
 -11  -5   7   49.14    2.50
 -11   5   7   46.94    2.65
  11   5  -7   49.43    2.75
  10  -5  -7   14.22    1.06
 -10  -5   7   11.26    0.83
  10   5  -7   13.32    1.02
 -10   5   7   12.22    0.98
  -9  -5   7    5.70    0.54
   9  -5  -7    4.23    0.61
   9   5  -7    5.66    0.69
  -9   5   7    5.14    0.63
  -8  -5   7   -0.04    0.10
   8  -5  -7    0.12    0.17
   8   5  -7   -0.01    0.11
  -8   5   7    0.11    0.15
  -7  -5   7    5.68    0.46
   7  -5  -7    6.50    0.67
   7   5  -7    6.69    0.69
  -7   5   7    5.93    0.62
   6  -5  -7    4.83    0.56
  -6  -5   7    4.64    0.38
   6   5  -7    5.85    0.60
  -6   5   7    5.46    0.56
  -5  -5   7    0.52    0.14
   5  -5  -7    0.80    0.21
  -5   5   7    0.37    0.16
  -4  -5   7   19.54    1.05
   4   5  -7   18.97    1.14
  -4   5   7   20.96    1.17
  -4   5   7   20.74    1.15
  -3   5   7    1.99    0.30
   3   5  -7    2.57    0.32
   3   5  -7    1.96    0.26
  -3   5   7    2.50    0.32
   2   5  -7    8.44    0.59
  -2   5   7    9.25    0.61
   2   5  -7   10.67    0.60
  -2   5   7    7.99    0.59
   1   5  -7    0.10    0.09
  -1   5   7    0.14    0.11
  -1   5   7    0.14    0.12
   1   5  -7    0.01    0.09
   0  -5  -7  143.44    6.48
   0   5  -7  139.47    6.49
   0   5  -7  148.16    6.58
   0   5   7  138.28    6.59
  -1  -5  -7   40.35    1.99
  -1   5  -7   39.01    2.03
  -1   5  -7   43.90    2.01
   1   5   7   37.96    2.01
  -2  -5  -7    1.09    0.20
  -2   5  -7    1.21    0.26
   2   5   7    1.01    0.21
  -2   5  -7    0.87    0.18
  -3  -5  -7    6.03    0.47
  -3   5  -7    5.06    0.57
  -3   5  -7    5.50    0.43
   3   5   7    5.86    0.46
  -4  -5  -7   44.40    2.26
   4  -5   7   43.74    2.26
   4   5   7   47.93    2.31
  -4   5  -7   44.07    2.34
   5  -5   7    1.33    0.27
  -5  -5  -7    1.61    0.30
   5   5   7    1.78    0.32
  -5   5  -7    2.36    0.40
   6  -5   7    2.40    0.37
  -6  -5  -7    1.99    0.36
   6   5   7    2.44    0.37
  -6   5  -7    2.23    0.42
   7  -5   7    0.15    0.18
  -7  -5  -7   -0.10    0.12
   7   5   7    0.16    0.15
  -7   5  -7    0.09    0.19
   8  -5   7    0.06    0.17
  -8  -5  -7    0.15    0.17
  -8   5  -7    0.41    0.26
   8   5   7   -0.04    0.15
  -9  -5  -7    4.77    0.63
   9  -5   7    4.90    0.63
   9   5   7    6.16    0.71
  -9   5  -7    5.32    0.75
  10  -5   7   33.82    1.96
 -10  -5  -7   33.15    1.92
  10   5   7   32.02    1.94
 -10   5  -7   31.99    2.05
  11  -5   7    5.05    0.72
 -11  -5  -7    6.88    0.81
 -11   5  -7    6.60    0.90
  11   5   7    6.02    0.77
 -12  -5  -7    3.50    0.61
 -12   5  -7    2.73    0.64
  12   5   7    3.39    0.60
 -13  -5  -7   13.06    1.11
 -13   5  -7   13.25    1.42
 -14   5  -7    2.34    0.66
 -15   5  -7    3.01    0.74
  17  -6  -7    7.89    1.20
 -17   6   7    9.09    1.20
  17   6  -7   10.33    1.32
  16  -6  -7    0.76    0.51
 -16   6   7    0.70    0.44
  16   6  -7    1.34    0.51
  15  -6  -7   13.08    1.46
  15   6  -7   16.32    1.37
 -15   6   7   12.54    1.38
  14  -6  -7    6.26    0.94
 -14   6   7    7.52    0.96
  14   6  -7    5.17    0.84
  13  -6  -7   -0.07    0.23
 -13   6   7    0.11    0.26
  13   6  -7   -0.29    0.17
  12  -6  -7    1.06    0.38
 -12  -6   7    0.79    0.27
 -12   6   7    1.20    0.39
  12   6  -7    0.42    0.30
 -11  -6   7    0.38    0.21
  11  -6  -7    0.79    0.33
  11   6  -7    0.85    0.33
 -11   6   7    0.81    0.32
 -10  -6   7    7.56    0.62
  10  -6  -7    8.39    0.93
  10   6  -7    9.73    0.98
 -10   6   7    8.18    0.87
  -9  -6   7    0.34    0.16
   9  -6  -7    0.48    0.25
   9   6  -7    0.54    0.24
  -9   6   7    0.28    0.21
  -8  -6   7   13.42    0.80
   8  -6  -7   13.43    0.98
   8   6  -7   11.71    0.93
  -8   6   7   12.38    0.92
   7  -6  -7   36.01    2.01
  -7  -6   7   34.89    1.78
  -7   6   7   37.10    1.95
   7   6  -7   34.74    1.99
   6  -6  -7   21.50    1.31
  -6  -6   7   19.51    1.10
   6   6  -7   22.01    1.30
  -6   6   7   22.00    1.26
  -5  -6   7    3.10    0.31
  -5   6   7    3.02    0.40
   5   6  -7    2.27    0.39
  -5   6   7    2.63    0.41
   4   6  -7   18.43    1.12
  -4   6   7   19.97    1.14
  -4   6   7   17.11    1.07
   4   6  -7   19.43    1.01
  -3   6   7   38.84    2.01
   3   6  -7   39.31    2.00
   3   6  -7   38.16    1.87
  -3   6   7   37.16    1.93
   2   6  -7    4.98    0.38
  -2   6   7    4.30    0.44
  -2   6   7    4.57    0.48
   2   6  -7    4.57    0.47
  -1   6   7    1.05    0.20
   1   6  -7    0.83    0.19
  -1   6   7    0.17    0.13
   1   6  -7    0.47    0.15
   0  -6  -7    0.52    0.15
   0   6   7    0.60    0.18
   0   6  -7    0.64    0.18
   0   6  -7    0.58    0.17
  -1  -6  -7    4.85    0.39
  -1   6  -7    5.02    0.41
   1   6   7    3.90    0.45
  -1   6  -7    5.69    0.53
  -2  -6  -7   13.23    0.79
  -2   6  -7   13.45    0.81
   2   6   7   12.14    0.82
  -2   6  -7   13.97    0.86
  -3  -6  -7    0.13    0.11
  -3   6  -7    0.38    0.18
  -3   6  -7    0.42    0.15
   3   6   7    0.15    0.14
  -4  -6  -7   17.44    1.02
  -4   6  -7   17.69    1.04
  -4   6  -7   18.21    1.13
   4   6   7   16.50    1.05
  -5  -6  -7   14.21    0.88
   5  -6   7   13.52    0.89
   5   6   7   12.54    0.89
  -5   6  -7   14.14    0.98
   6  -6   7   26.29    1.47
  -6  -6  -7   24.45    1.43
  -6   6  -7   26.15    1.57
   6   6   7   24.73    1.48
  -7  -6  -7    0.62    0.23
   7  -6   7    0.97    0.28
  -7   6  -7    0.46    0.27
   7   6   7    0.77    0.26
   8  -6   7    8.93    0.75
  -8  -6  -7    8.64    0.72
   8   6   7    8.67    0.75
  -8   6  -7    7.10    0.86
   9  -6   7    4.32    0.61
  -9  -6  -7    3.91    0.56
   9   6   7    3.91    0.58
  -9   6  -7    3.44    0.62
 -10  -6  -7    0.31    0.21
  10  -6   7    0.12    0.23
 -10   6  -7    0.74    0.35
  10   6   7    0.03    0.24
 -11  -6  -7    0.27    0.24
  11  -6   7    0.52    0.29
  11   6   7   -0.37    0.17
 -11   6  -7    0.67    0.39
 -12   6  -7    2.57    0.61
  12   6   7    2.15    0.52
 -13   6  -7    9.48    1.19
 -14   6  -7    1.80    0.61
  17  -7  -7    6.04    1.06
  17   7  -7    6.81    1.12
 -17   7   7    6.24    1.04
  16  -7  -7   15.75    1.66
  16   7  -7   15.31    1.64
 -16   7   7   15.36    1.58
  15  -7  -7    4.89    0.87
  15   7  -7    3.11    0.73
 -15   7   7    4.38    0.78
  14  -7  -7   18.41    1.51
  14   7  -7   19.01    1.54
 -14   7   7   17.85    1.45
  13  -7  -7   15.12    1.47
  13   7  -7   12.08    1.31
 -13   7   7   12.69    1.27
  12  -7  -7    4.22    0.75
  12   7  -7    5.29    0.80
 -12   7   7    4.94    0.76
  11  -7  -7   44.59    2.57
  11   7  -7   44.62    2.56
 -11   7   7   39.87    2.43
  10  -7  -7   13.82    1.07
  10   7  -7    9.78    1.07
 -10   7   7   12.46    0.98
   9  -7  -7    1.08    0.34
  -9  -7   7    0.84    0.21
   9   7  -7    1.15    0.32
  -9   7   7    0.89    0.30
  -8  -7   7    7.00    0.49
   8  -7  -7    6.77    0.79
   8   7  -7    5.54    0.70
  -8   7   7    5.93    0.69
  -7  -7   7   45.80    2.20
   7  -7  -7   45.30    2.47
   7   7  -7   40.82    2.42
  -7   7   7   48.73    2.41
  -6  -7   7   14.55    0.81
   6   7  -7   14.56    1.00
  -6   7   7   13.47    0.93
   5   7  -7   59.06    3.03
  -5   7   7   60.76    3.04
  -5   7   7   58.67    2.94
   4  -7  -7   38.57    2.10
   4   7  -7   40.83    1.89
   4   7  -7   38.07    2.07
  -4   7   7   37.95    2.07
  -4   7   7   38.27    2.00
  -3   7   7    5.68    0.47
   3   7  -7    6.00    0.60
  -3   7   7    5.80    0.60
   3   7  -7    5.83    0.42
  -2   7   7   61.32    3.07
   2   7  -7   58.43    3.05
   2   7  -7   63.63    2.91
  -2   7   7   62.15    2.95
  -1   7   7   37.58    2.00
   1   7  -7   38.72    1.89
  -1   7   7   36.63    1.89
   1   7  -7   38.92    1.98
   0  -7  -7   32.95    1.64
   0   7  -7   31.79    1.65
   0   7   7   33.13    1.74
   0   7  -7   31.14    1.70
  -1  -7  -7   65.31    2.97
  -1   7  -7   60.75    3.07
   1   7   7   62.11    3.10
  -1   7  -7   61.68    3.02
  -2  -7  -7    0.07    0.08
   2   7   7    0.00    0.11
  -2   7  -7    0.07    0.13
  -2   7  -7    0.12    0.11
  -3  -7  -7   47.28    2.30
  -3   7  -7   46.11    2.40
  -3   7  -7   46.91    2.38
   3   7   7   46.76    2.43
  -4  -7  -7  162.80    6.84
  -4   7  -7  147.08    6.97
  -4   7  -7  147.50    6.94
   4   7   7  137.19    7.00
  -5  -7  -7   21.96    1.23
   5  -7   7   21.53    1.29
  -5   7  -7   20.66    1.34
   5   7   7   21.93    1.32
  -6  -7  -7    3.27    0.43
   6  -7   7    3.28    0.47
  -6   7  -7    2.62    0.48
   6   7   7    3.61    0.50
   7  -7   7   35.73    1.97
  -7  -7  -7   36.15    1.89
   7   7   7   33.19    1.97
  -7   7  -7   34.53    2.04
  -8  -7  -7   13.44    0.90
   8  -7   7   11.27    0.91
  -8   7  -7   10.86    1.10
   8   7   7   11.20    0.92
  -9  -7  -7    0.48    0.23
   9  -7   7    0.77    0.31
  -9   7  -7    0.60    0.30
   9   7   7    0.44    0.26
  10  -7   7    7.85    0.88
 -10   7  -7    5.55    0.83
  10   7   7    6.62    0.81
 -11  -7  -7   11.25    1.31
 -11   7  -7   10.42    1.20
  11   7   7   12.15    1.02
 -12  -7  -7    6.78    0.97
 -12   7  -7    4.41    0.81
  12   7   7    5.78    0.80
 -13   7  -7   11.12    1.31
 -14   7  -7    0.60    0.43
  17  -8  -7    0.72    0.52
  17   8  -7    1.01    0.50
 -17   8   7   -0.10    0.34
  16  -8  -7    3.55    0.82
  16   8  -7    4.00    0.86
 -16   8   7    4.47    0.87
  15  -8  -7    0.13    0.38
 -15   8   7    1.22    0.51
  15   8  -7    0.57    0.41
  14  -8  -7    0.15    0.31
 -14   8   7    0.07    0.29
  14   8  -7    0.58    0.36
  13  -8  -7    0.68    0.42
 -13   8   7    0.43    0.33
  13   8  -7    1.01    0.42
  12  -8  -7    4.29    0.72
 -12   8   7    2.19    0.52
  12   8  -7    2.85    0.61
  11  -8  -7    8.21    0.99
  11   8  -7    8.03    0.97
 -11   8   7    7.61    0.91
  10  -8  -7   10.50    1.11
  10   8  -7   10.73    1.11
 -10   8   7    9.87    1.01
   9  -8  -7    1.15    0.36
  -9   8   7    1.02    0.32
   9   8  -7    0.95    0.32
   8  -8  -7    5.01    0.69
   8   8  -7    5.87    0.75
  -8   8   7    4.72    0.62
   7  -8  -7    1.76    0.39
  -7   8   7    1.16    0.30
   7   8  -7    1.02    0.31
  -6   8   7    5.81    0.69
   6   8  -7    5.38    0.65
  -6   8   7    6.39    0.65
   5   8  -7    8.82    0.72
   5   8  -7    8.39    0.54
  -5   8   7    8.71    0.67
  -5   8   7    8.91    0.73
   4   8  -7   -0.02    0.11
  -4   8   7    0.13    0.16
   4   8  -7    0.03    0.08
  -4   8   7   -0.02    0.11
   3  -8  -7   -0.01    0.11
  -3   8   7    0.37    0.18
   3   8  -7    0.36    0.12
   3   8  -7   -0.13    0.10
  -3   8   7    0.21    0.15
  -2   8   7   11.51    0.82
   2   8  -7   10.94    0.68
   2   8  -7   10.41    0.78
  -2   8   7   13.85    0.77
   1   8  -7    3.60    0.39
  -1   8   7    3.79    0.40
   1   8  -7    3.44    0.45
  -1   8   7    5.55    0.57
   0  -8  -7   -0.02    0.08
   0   8  -7    0.00    0.11
   0   8   7    0.19    0.15
   0   8  -7    0.03    0.10
  -1  -8  -7    4.21    0.41
  -1   8  -7    4.36    0.50
   1   8   7    4.43    0.51
  -1   8  -7    3.69    0.44
  -2  -8  -7    0.07    0.09
  -2   8  -7    0.10    0.13
  -2   8  -7   -0.12    0.08
   2   8   7    0.06    0.15
  -3  -8  -7    4.64    0.38
  -3   8  -7    4.33    0.53
   3   8   7    3.36    0.47
  -3   8  -7    3.73    0.47
  -4  -8  -7   13.98    0.84
   4   8   7   14.62    0.97
  -4   8  -7   13.43    0.95
  -4   8  -7   12.60    0.90
  -5  -8  -7    3.93    0.45
  -5   8  -7    4.85    0.60
  -5   8  -7    3.34    0.47
   5   8   7    4.63    0.57
   6  -8   7    1.95    0.37
  -6  -8  -7    1.76    0.32
   6   8   7    1.98    0.39
  -6   8  -7    1.94    0.41
   7  -8   7    0.14    0.18
   7   8   7    0.40    0.21
  -7   8  -7    0.05    0.20
   8  -8   7    1.75    0.41
  -8   8  -7    2.20    0.49
   8   8   7    0.94    0.33
   9  -8   7    3.99    0.60
   9   8   7    3.93    0.64
  -9   8  -7    3.10    0.60
  10  -8   7    2.97    0.55
 -10  -8  -7    3.78    0.72
  10   8   7    3.92    0.64
 -10   8  -7    3.50    0.67
 -11  -8  -7    1.17    0.44
  11   8   7    0.39    0.27
 -11   8  -7    0.81    0.38
  12   8   7    1.52    0.46
 -12   8  -7    0.32    0.41
 -13   8  -7    2.65    0.68
 -14   8  -7    2.66    0.75
  16  -9  -7    2.60    0.77
  16   9  -7    2.88    0.73
 -16   9   7    3.01    0.70
  15  -9  -7    0.61    0.44
 -15   9   7   -0.11    0.28
  15   9  -7    0.21    0.37
  14  -9  -7    4.30    0.86
  14   9  -7    6.09    0.95
 -14   9   7    5.08    0.82
  13  -9  -7    3.42    0.72
  13   9  -7    3.77    0.71
  12  -9  -7   -0.25    0.21
  12   9  -7    0.09    0.27
 -12   9   7    0.01    0.25
  11  -9  -7   11.81    1.25
 -11   9   7   12.88    1.08
  11   9  -7   12.88    1.31
  10  -9  -7    5.90    0.81
  10   9  -7    5.09    0.76
 -10   9   7    3.93    0.64
   9  -9  -7    0.11    0.24
  -9   9   7    0.43    0.25
   9   9  -7    0.71    0.32
   8  -9  -7   16.73    1.18
   8   9  -7   13.27    1.09
  -8   9   7   14.32    1.05
   7   9  -7    4.53    0.62
  -7   9   7    4.67    0.58
   6   9  -7    0.37    0.22
  -6   9   7    0.40    0.23
  -6   9   7    0.65    0.23
  -5   9   7   11.08    0.85
  -5   9   7    9.44    0.73
   5   9  -7   10.58    0.84
  -4   9   7    2.71    0.38
  -4   9   7    2.96    0.47
   4   9  -7    3.23    0.48
  -3   9   7   13.61    0.97
  -3   9   7   12.99    0.85
   3   9  -7   15.11    1.00
   3   9  -7   14.31    0.78
   2   9  -7   10.97    0.65
  -2   9   7   11.50    0.84
  -2   9   7   10.20    0.70
   2   9  -7   11.05    0.81
   1  -9  -7    0.25    0.18
  -1   9   7    0.11    0.15
   1   9  -7    0.02    0.09
  -1   9   7    0.02    0.10
   1   9  -7    0.03    0.12
   0  -9  -7   34.25    1.76
   0  -9  -7   34.07    2.08
   0   9  -7   35.37    1.80
   0   9   7   36.76    1.98
   0   9  -7   36.39    1.95
  -1  -9  -7   23.03    1.26
  -1   9  -7   24.80    1.43
   1   9   7   25.30    1.47
  -1   9  -7   24.09    1.34
  -2  -9  -7   13.56    0.77
   2   9   7   11.52    0.90
  -2   9  -7   13.43    0.90
  -2   9  -7   12.25    0.84
  -3  -9  -7    7.23    0.54
  -3   9  -7    7.74    0.63
  -3   9  -7    7.43    0.63
   3   9   7    6.51    0.73
   4   9   7   53.48    2.89
  -4   9  -7   53.82    2.83
  -4   9  -7   58.02    2.87
   5   9   7    4.47    0.59
  -5   9  -7    4.05    0.54
  -5   9  -7    3.83    0.56
   6  -9   7   -0.01    0.16
  -6   9  -7    0.55    0.26
   6   9   7    0.46    0.22
  -7  -9  -7   21.42    1.59
   7  -9   7   22.85    1.40
   7   9   7   18.29    1.34
  -7   9  -7   19.93    1.39
  -8  -9  -7    0.31    0.29
   8  -9   7    0.68    0.29
   8   9   7    0.62    0.31
  -8   9  -7    1.36    0.39
   9  -9   7    8.82    0.96
  -9  -9  -7   11.45    1.29
  -9   9  -7    9.43    1.07
   9   9   7    8.31    0.98
  10  -9   7   12.51    1.18
  10   9   7    9.80    1.09
 -10   9  -7    8.27    1.06
 -11   9  -7    0.53    0.35
  11   9   7    0.00    0.23
 -12   9  -7    2.06    0.61
  12   9   7    2.34    0.60
 -13   9  -7    3.69    0.80
  16 -10  -7    0.39    0.43
 -16  10   7    0.49    0.36
  16  10  -7   -0.33    0.32
  15 -10  -7    3.45    0.81
  15  10  -7    2.38    0.72
 -15  10   7    1.78    0.58
  14 -10  -7    0.06    0.34
 -14  10   7    0.27    0.32
  14  10  -7   -0.05    0.33
  13 -10  -7    0.27    0.36
 -13  10   7    2.05    0.54
  13  10  -7    1.69    0.53
  12 -10  -7   13.22    1.43
  12  10  -7   14.62    1.50
 -12  10   7   17.79    1.31
  11 -10  -7    2.18    0.54
  11  10  -7    1.83    0.47
 -11  10   7    1.36    0.42
  10 -10  -7   25.12    1.65
 -10  10   7   19.86    1.45
  10  10  -7   22.05    1.59
   9 -10  -7   17.37    1.36
  -9  10   7   20.52    1.32
   9  10  -7   17.47    1.36
   8 -10  -7   25.36    1.63
  -8  10   7   21.62    1.45
   8  10  -7   23.41    1.57
  -7  10   7   10.98    0.85
   7  10  -7   10.98    0.94
  -7  10   7   10.76    0.93
  -6  10   7   66.01    3.32
  -6  10   7   61.30    3.13
   6  10  -7   59.50    3.28
   5  10  -7   -0.19    0.11
  -5  10   7   -0.02    0.13
  -5  10   7   -0.17    0.14
  -4  10   7    4.77    0.53
  -4  10   7    5.55    0.69
   4  10  -7    4.99    0.64
  -3  10   7   10.79    0.88
  -3  10   7   11.38    0.76
   3  10  -7   12.82    0.91
   2  10  -7    0.05    0.14
  -2  10   7   -0.06    0.16
  -2  10   7    0.04    0.10
   1  10  -7   51.58    2.44
   1  10  -7   50.53    2.67
  -1  10   7   49.27    2.70
   0 -10  -7   12.25    0.71
   0  10   7   11.10    0.89
   0  10  -7   10.20    0.83
   0  10  -7   11.40    0.73
  -1 -10  -7    4.51    0.67
  -1  10  -7    5.77    0.55
  -1  10  -7    5.00    0.61
   1  10   7    4.91    0.63
  -2 -10  -7   22.76    1.59
  -2  10  -7   22.65    1.42
  -2  10  -7   24.24    1.35
   2  10   7   23.65    1.47
  -3 -10  -7   21.57    1.52
   3  10   7   21.57    1.39
  -3  10  -7   22.13    1.30
  -3  10  -7   20.56    1.33
  -4 -10  -7    0.66    0.38
  -4  10  -7    0.63    0.25
  -4  10  -7    1.01    0.30
   4  10   7    0.81    0.27
  -5 -10  -7   19.68    1.50
  -5  10  -7   18.21    1.26
   5  10   7   21.61    1.38
  -5  10  -7   20.67    1.31
  -6 -10  -7    1.42    0.43
   6  10   7    1.22    0.36
  -6  10  -7    0.81    0.28
  -7 -10  -7    0.15    0.26
   7 -10   7    0.06    0.19
   7  10   7   -0.14    0.17
  -7  10  -7   -0.04    0.19
   8 -10   7   11.15    0.94
  -8  10  -7   10.12    1.09
   8  10   7   10.21    1.06
   9 -10   7    6.71    0.84
   9  10   7    6.51    0.86
  -9  10  -7    6.90    0.90
  10 -10   7   21.26    1.47
  10  10   7   18.23    1.42
 -10  10  -7   18.58    1.48
  11  10   7   12.39    1.32
 -11  10  -7   13.45    1.38
 -12  10  -7    0.34    0.36
 -13  10  -7    1.45    0.57
  15 -11  -7   -0.43    0.37
 -15  11   7   -0.03    0.31
  15  11  -7    0.09    0.44
  14 -11  -7    1.12    0.53
  14  11  -7    1.51    0.54
 -14  11   7    1.25    0.53
  13 -11  -7    0.84    0.46
  13  11  -7    1.32    0.52
 -13  11   7    0.28    0.35
  12 -11  -7    0.06    0.28
 -12  11   7   -0.06    0.29
  12  11  -7    0.79    0.36
  11 -11  -7    2.40    0.60
  11  11  -7    3.03    0.65
 -11  11   7    1.53    0.44
  10 -11  -7   11.70    1.23
  10  11  -7    9.71    1.13
[truncated: 481,402 more chars]
