# Supplementary material for: [1H-1,2,4-Triazole-5(4H)-thione-κS]bis­(tri­phenyl­phosphane-κP)(nitrato-κO)silver(I) methanol monosolvate
Source: Acta Crystallogr Sect E Struct Rep Online. 2014 Jan 22;70(Pt 2):m61–2. doi: 10.1107/S1600536814001196 (PMC3998265; doi:10.1107/S1600536814001196)
Supplement: Supplementary file 2 [file e-70-00m61-Isup2.hkl]

#
# h,k,l, Fc-squared, Fo-squared, sigma(Fo-squared), status flag
#
data_I
_shelx_title ' 13RN067_0m in P2(1)/c'
_shelx_refln_list_code          4
_shelx_F_calc_maximum      426.59
_exptl_crystal_F_000      1696.00
_reflns_d_resolution_high  0.6815

loop_
 _space_group_symop_operation_xyz
 'x, y, z'
 '-x, y+1/2, -z+1/2'
 '-x, -y, -z'
 'x, -y-1/2, z-1/2'

_cell_length_a    13.2712
_cell_length_b    14.3999
_cell_length_c    20.1984
_cell_angle_alpha  90.000
_cell_angle_beta  107.934
_cell_angle_gamma  90.000

_shelx_F_squared_multiplier     1.000

loop_
 _refln_index_h
 _refln_index_k
 _refln_index_l
 _refln_F_squared_calc
 _refln_F_squared_meas
 _refln_F_squared_sigma
 _refln_observed_status
   2   0   0       1668.03       1905.34        75.77 o
   3   0   0     172654.91     184446.17     14333.37 o
   4   0   0      39587.36      41804.13      1341.21 o
   5   0   0       1083.22       1259.10        69.37 o
   6   0   0        792.01        469.33        49.93 o
   7   0   0      10179.35      10293.22       375.30 o
   8   0   0       2679.49       2266.22       118.57 o
   9   0   0       8974.31       8582.92       331.45 o
  10   0   0        311.01        271.03        50.95 o
  11   0   0      10873.70      10513.17       538.43 o
  12   0   0       8679.76       7871.26       622.84 o
  13   0   0        459.48        490.99       111.79 o
  14   0   0       1203.70       1191.56       182.52 o
  15   0   0       4911.40       4644.29       248.19 o
  16   0   0          4.01         27.87        48.32 o
  17   0   0       2080.68       2047.11       185.00 o
  18   0   0          3.30         73.25        67.30 o
   2   1   0       1845.60       1904.67        52.69 o
   3   1   0      51173.01      56835.76      1513.81 o
   4   1   0       3092.57       3254.54        91.51 o
   5   1   0       3439.59       3451.32       122.67 o
   6   1   0       3776.31       4118.86       119.41 o
   8   1   0        121.68        133.07        24.58 o
   9   1   0       2701.98       2701.81       137.52 o
  10   1   0       8684.54       8267.46       232.10 o
  11   1   0       1427.09       1457.21        96.16 o
  12   1   0        753.64        797.24        66.89 o
  13   1   0        896.84        863.59        71.52 o
  14   1   0          7.52         -0.76        27.49 o
  15   1   0        142.60         90.36        48.01 o
  16   1   0        316.61        441.95        82.33 o
  17   1   0        382.38        442.70        66.02 o
  18   1   0        565.50        585.18        87.73 o
   0   2   0      37605.62      40546.41      1836.59 o
   1   2   0       4484.74       4864.14       115.57 o
   2   2   0        650.13        723.77        23.82 o
   3   2   0      22926.60      25466.14       879.65 o
   4   2   0       5156.90       5100.25       153.78 o
   5   2   0       2049.58       2153.03        80.68 o
   6   2   0       1885.56       1821.60        66.67 o
   7   2   0        867.26        931.87        47.83 o
   8   2   0       1344.17       1410.88        61.69 o
   9   2   0         33.85          9.43        16.43 o
  10   2   0          1.66        -11.06        15.91 o
  11   2   0       7929.90       7333.32       216.93 o
  12   2   0        868.28        875.67        69.78 o
  13   2   0        161.55        154.14        34.71 o
  14   2   0       4553.10       4640.79       168.93 o
  15   2   0       3903.61       3758.04       153.24 o
  16   2   0        194.07        121.75        41.60 o
  17   2   0        652.54        788.01        84.22 o
  18   2   0        500.32        534.57        86.49 o
   1   3   0      23688.75      25640.12       749.29 o
   2   3   0        348.96        458.36        33.92 o
   3   3   0       8864.60       9681.19       239.40 o
   4   3   0      24132.09      25047.67       766.29 o
   5   3   0      25064.28      25695.24       538.51 o
   6   3   0       6974.79       7005.38       210.68 o
   7   3   0       7627.83       7115.11       193.09 o
   8   3   0       3727.74       3873.55       123.25 o
   9   3   0       1422.36       1375.20        75.03 o
  10   3   0       8920.84       8492.42       238.90 o
  11   3   0        418.16        353.61        43.80 o
  12   3   0       7807.04       7638.85       230.34 o
  13   3   0       5604.42       5692.03       191.07 o
  14   3   0        701.42        712.55        69.51 o
  15   3   0       1318.70       1312.50        97.93 o
  16   3   0       4467.84       4679.02       180.36 o
  17   3   0         44.49         56.31        38.06 o
  18   3   0        420.06        474.53       141.45 o
   0   4   0       6032.77       6822.34       231.49 o
   1   4   0      15408.75      16562.96       444.98 o
   2   4   0       2537.83       2826.91        76.73 o
   3   4   0          0.90         -6.93         6.93 o
   4   4   0        263.37        262.48        22.84 o
   5   4   0       6930.51       7489.50       193.27 o
   6   4   0       3538.59       3523.09       107.82 o
   7   4   0        714.59        626.82        50.08 o
   8   4   0        111.75        101.46        21.99 o
   9   4   0        232.34        190.38        29.78 o
  10   4   0       1641.00       1624.76       125.36 o
  11   4   0        104.86        116.43        28.60 o
  12   4   0        139.58        228.67        47.75 o
  13   4   0          7.37         61.09        29.22 o
  14   4   0          0.46        -31.61        31.61 o
  15   4   0         76.99         51.41        34.71 o
  16   4   0        103.34        110.65        40.46 o
  17   4   0        125.56         94.97        65.81 o
   1   5   0      14416.48      15971.11       433.40 o
   2   5   0       7408.33       7336.43       214.47 o
   3   5   0        356.18        327.09        22.29 o
   4   5   0        937.19        714.01        40.50 o
   5   5   0       2535.36       2341.74        88.58 o
   6   5   0       8025.33       8280.42       216.49 o
   7   5   0       3213.60       3002.22       100.04 o
   8   5   0        716.73        781.09        53.64 o
   9   5   0       3050.01       2895.38       106.24 o
  10   5   0       5571.02       5342.04       209.44 o
  11   5   0        751.74        787.09        63.36 o
  12   5   0       1972.82       1854.09       130.95 o
  13   5   0       2730.41       2572.49       140.98 o
  14   5   0        895.33        961.73        81.01 o
  15   5   0        382.03        313.18        73.28 o
  16   5   0       2609.54       2699.70       180.49 o
  17   5   0         10.06        -36.77        37.25 o
   0   6   0      36571.93      39436.36      1263.14 o
   1   6   0        496.57        621.51        37.37 o
   2   6   0      19834.79      21072.96       571.32 o
   3   6   0      11257.81      11029.44       548.62 o
   4   6   0        718.09        708.85        45.11 o
   5   6   0      22069.23      22341.72       526.27 o
   6   6   0      15408.25      14633.60       439.95 o
   7   6   0         34.64         73.91        18.91 o
   8   6   0       1273.68       1251.34        66.11 o
   9   6   0       7891.50       7744.63       219.57 o
  10   6   0       2662.28       2683.08       105.50 o
  11   6   0       6401.79       6252.00       195.76 o
  12   6   0       3279.55       3137.58       129.17 o
  13   6   0        227.59        213.56        80.87 o
  14   6   0        974.02       1065.99       133.49 o
  15   6   0       2028.19       2226.07       158.40 o
  16   6   0       1236.47       1105.11       141.10 o
  17   6   0       2765.77       2541.09       220.17 o
   1   7   0        655.01        618.58        41.78 o
   2   7   0       4029.10       3834.79       129.32 o
   3   7   0          6.21         -7.20        13.57 o
   4   7   0         47.77         43.23         9.76 o
   5   7   0      11793.13      12800.12       339.51 o
   6   7   0       1993.13       2142.06       132.34 o
   7   7   0       1108.34       1069.87        57.13 o
   8   7   0        631.05        647.95        70.14 o
   9   7   0       6646.98       6514.53       226.83 o
  10   7   0        126.88        121.92        62.14 o
  11   7   0        986.91       1025.77       105.07 o
  12   7   0         10.00          4.73        29.40 o
  13   7   0        413.24        491.62        72.37 o
  14   7   0        890.81        965.86       100.09 o
  15   7   0         10.48          8.48        39.83 o
  16   7   0        296.66        289.66        71.56 o
  17   7   0        354.76        234.92        84.41 o
   0   8   0      30584.36      30882.90      1209.18 o
   1   8   0       5658.92       5423.42       172.14 o
   2   8   0       5533.89       6087.30       191.81 o
   3   8   0      13179.35      12892.90       582.99 o
   4   8   0       7920.47       7687.55       268.09 o
   5   8   0       8351.20       8018.48       253.61 o
   6   8   0      10603.80      10196.54       315.08 o
   7   8   0       1875.70       1767.80       164.09 o
   8   8   0       5850.72       5643.31       303.04 o
   9   8   0      19120.63      17589.54       525.05 o
  10   8   0       1140.15       1020.69        90.54 o
  11   8   0       2999.44       3031.90       153.20 o
  12   8   0       5932.36       5720.81       290.65 o
  13   8   0        716.04        717.86        87.46 o
  14   8   0        400.14        449.97        74.91 o
  15   8   0        256.01        225.73        74.78 o
  16   8   0        950.73       1198.01       122.16 o
   1   9   0       4727.70       4443.47       265.45 o
   2   9   0        254.88        222.34        35.74 o
   3   9   0        151.49         74.50        24.92 o
   4   9   0        547.09        493.24        48.25 o
   5   9   0       6031.82       5782.74       203.08 o
   6   9   0       7688.99       7183.29       346.06 o
   7   9   0       1400.45       1178.36        85.36 o
   8   9   0       1915.78       1927.43       119.23 o
   9   9   0        618.37        576.14        67.50 o
  10   9   0       5560.05       5755.84       221.20 o
  11   9   0        410.58        362.42        60.23 o
  12   9   0        545.69        552.37        75.95 o
  13   9   0        305.11        331.36        64.46 o
  14   9   0          0.71         10.95        41.06 o
  15   9   0        576.54        559.63        87.58 o
  16   9   0       1162.28       1284.66       159.32 o
   0  10   0       8572.78       9335.80       513.33 o
   1  10   0         20.52         25.73        15.86 o
   2  10   0        569.15        614.89        50.93 o
   3  10   0       3217.21       3032.48       119.64 o
   4  10   0        702.99        688.74        59.04 o
   5  10   0       1017.97       1051.01        78.02 o
   6  10   0       8622.17       8105.73       266.24 o
   7  10   0       3951.46       3690.03       152.88 o
   8  10   0        587.33        569.96        64.72 o
   9  10   0       1149.79       1042.46        90.84 o
  10  10   0        372.20        407.33        62.70 o
  11  10   0        154.50        187.49        47.82 o
  12  10   0        420.03        377.02        67.46 o
  13  10   0        677.82        777.49        93.83 o
  14  10   0        466.66        443.92        76.61 o
  15  10   0        736.39        793.46       101.58 o
   1  11   0       1401.79       1375.46       134.61 o
   2  11   0          5.43         12.99        17.05 o
   3  11   0      14814.84      14898.28       435.79 o
   4  11   0      22472.65      21617.95       635.93 o
   5  11   0       2012.18       2177.51       113.49 o
   6  11   0       1895.04       1662.11       104.97 o
   7  11   0       4976.27       4495.47       267.57 o
   8  11   0       2129.35       2350.56       179.22 o
   9  11   0          4.74         26.21        30.92 o
  10  11   0       1763.94       1591.76       179.44 o
  11  11   0        121.34        124.59        47.11 o
  12  11   0       3389.15       3531.35       184.60 o
  13  11   0       3233.86       3227.84       196.38 o
  14  11   0         32.10        -12.48        50.98 o
  15  11   0       2553.70       2586.28       186.38 o
   0  12   0       2634.36       2491.37       209.90 o
   1  12   0       4014.66       3470.98       183.06 o
   2  12   0         21.99        106.45        39.95 o
   3  12   0       1889.01       1922.23       148.31 o
   4  12   0        140.77         89.30        29.15 o
   5  12   0        551.94        501.43        58.33 o
   6  12   0       8559.77       8153.67       287.77 o
   7  12   0        635.94        574.18        66.85 o
   8  12   0          7.80        -15.32        25.15 o
   9  12   0       2066.12       2069.01       135.63 o
  10  12   0        678.08        713.44       107.17 o
  11  12   0        599.33        600.07        80.23 o
  12  12   0         90.27         86.59        51.11 o
  13  12   0        362.34        369.36        71.73 o
  14  12   0        927.31        715.09        97.87 o
   1  13   0       1391.91       1485.95       157.42 o
   2  13   0       1473.55       1372.39       127.42 o
   3  13   0        310.45        305.76        63.71 o
   4  13   0        973.70        841.00        99.87 o
   5  13   0        110.14        101.85        45.08 o
   6  13   0        356.88        296.07        63.99 o
   7  13   0       2266.26       1922.22       124.34 o
   8  13   0        536.84        447.21        77.29 o
   9  13   0        711.36        502.90        73.44 o
  10  13   0       1226.29       1215.92       173.18 o
  11  13   0       1010.55        995.58       123.09 o
  12  13   0          1.46         10.02        41.70 o
  13  13   0        385.57        379.68        79.14 o
  14  13   0          5.71        -25.13        57.12 o
   0  14   0      13424.41      14197.63       782.55 o
   1  14   0       3182.68       3140.38       288.61 o
   2  14   0        607.85        529.92       110.65 o
   3  14   0       5586.73       5591.15       271.83 o
   4  14   0       1223.25       1206.90       144.87 o
   5  14   0       2832.57       2839.61       260.09 o
   6  14   0       2454.16       2448.06       189.43 o
   7  14   0        186.76        127.38        58.18 o
   8  14   0       4234.36       4346.21       346.78 o
   9  14   0       4233.87       4615.80       320.55 o
  10  14   0       1173.55        899.13       149.44 o
  11  14   0       3503.41       3510.55       192.32 o
  12  14   0        978.54       1061.77       112.25 o
  13  14   0        114.30        156.64        74.38 o
   1  15   0        886.56        935.69       113.66 o
   2  15   0        309.21        404.64       161.98 o
   3  15   0        207.56        141.97        60.46 o
   4  15   0         54.36         27.87        93.54 o
   5  15   0       1019.23       1133.01       248.68 o
   6  15   0        301.00        325.64        76.43 o
   7  15   0        154.56         84.41        86.70 o
   8  15   0         55.23        155.78        63.34 o
   9  15   0         20.51        -48.32        48.32 o
  10  15   0        219.54        227.80        78.26 o
  11  15   0          7.33         80.29        70.93 o
  12  15   0        357.01        511.91       109.38 o
   0  16   0       1472.00       1576.50       219.02 o
   1  16   0       2009.83       1854.34       168.58 o
   2  16   0        672.32        788.85       111.00 o
   3  16   0       5332.26       5259.96       666.19 o
   4  16   0       1744.78       1554.48       155.62 o
   5  16   0        537.21        739.18       110.43 o
   6  16   0       2876.44       2655.98       704.98 o
   7  16   0       1794.71       1619.38       165.07 o
   8  16   0        849.07        808.17       121.79 o
   9  16   0       1693.39       1798.89       252.10 o
  10  16   0         20.11          1.56        60.29 o
  11  16   0        253.00        143.73       107.23 o
   1  17   0       4756.58       5209.90       281.51 o
   2  17   0       2199.16       1985.10       183.38 o
   3  17   0         80.04          9.99        46.77 o
   4  17   0       1089.69       1087.30       140.32 o
   5  17   0        158.16         95.06        57.47 o
   6  17   0        844.73        858.23       126.57 o
   7  17   0        234.84        391.09       171.11 o
   8  17   0        741.81        784.39       126.02 o
   9  17   0        821.30        866.46       131.41 o
   0  18   0         96.01        123.20        88.98 o
   1  18   0        152.19         82.13        77.57 o
   2  18   0        945.13       1062.81       138.29 o
   3  18   0        393.50        362.95        89.52 o
   4  18   0        118.90        122.76        66.94 o
   5  18   0         18.50         21.84        50.64 o
   6  18   0        913.92        856.73       339.94 o
   7  18   0        473.10        389.07        97.51 o
   8  18   0         47.32        -28.66        60.46 o
   1  19   0         79.12        107.31        63.99 o
   2  19   0        987.95       1107.07       154.00 o
   3  19   0        685.28        739.01       123.34 o
   4  19   0        356.50        360.67        95.98 o
   5  19   0        462.58        361.33       120.92 o
   6  19   0        214.96        130.04       114.07 o
   0  20   0        881.80       1170.40       223.58 o
   1  20   0        403.90        372.86       190.50 o
   2  20   0       1610.01       1282.19       250.96 o
 -18   1   1       1809.27       1843.22       128.93 o
 -17   1   1          0.28         13.87        38.83 o
 -16   1   1       1721.40       1631.23       111.47 o
 -15   1   1          9.67         53.28        33.18 o
 -14   1   1       4522.93       4448.52       164.22 o
 -13   1   1       5554.24       5072.73       173.74 o
 -12   1   1       2796.80       2696.28       143.91 o
 -11   1   1       3863.45       3667.04       135.01 o
 -10   1   1      14092.35      13330.46       346.12 o
  -9   1   1       1728.76       1904.77        78.81 o
  -8   1   1        610.68        640.91        46.51 o
  -7   1   1        113.94         27.62        14.50 o
  -6   1   1       1199.20       1176.25        51.14 o
  -5   1   1      24471.02      24496.48       568.81 o
  -4   1   1       5048.25       4745.46       183.09 o
  -3   1   1       7579.70       8207.70       196.98 o
  -2   1   1       6780.51       7279.42       171.60 o
  -1   1   1      39778.73      44107.79      1959.79 o
   1   1   1      35585.89      35824.63      2418.59 o
   2   1   1       6167.34       6745.52       161.10 o
   3   1   1       4346.46       4433.07       127.82 o
   4   1   1      14896.38      15343.80       361.28 o
   5   1   1      34063.98      33997.23      1397.62 o
   6   1   1        158.44        271.38        33.56 o
   7   1   1       6910.09       6726.21       203.84 o
   8   1   1        780.63        883.99        68.82 o
   9   1   1       1706.75       1440.22        78.41 o
  10   1   1       9329.99       8814.47       245.72 o
  11   1   1        913.71        818.74        75.74 o
  12   1   1       7415.52       7157.66       219.21 o
  13   1   1       3585.40       3503.75       136.73 o
  14   1   1       3440.38       3408.18       139.11 o
  15   1   1       1139.73       1104.46        88.59 o
  16   1   1       2658.21       2900.42       179.47 o
  17   1   1        359.88        453.16        88.01 o
  18   1   1        105.98        181.49        73.39 o
 -18   2   1        201.63        166.55        58.95 o
 -17   2   1       1709.11       1505.86       113.28 o
 -16   2   1        142.85         92.73        39.21 o
 -15   2   1        945.35       1013.76        94.84 o
 -14   2   1        603.84        673.42        66.69 o
 -13   2   1        143.30         59.36        30.63 o
 -12   2   1       1475.05       1552.89        95.17 o
 -11   2   1       4668.09       4836.47       159.01 o
 -10   2   1        176.18        169.61        29.18 o
  -9   2   1       7305.68       7363.87       350.38 o
  -8   2   1       2171.92       2128.09       109.17 o
  -7   2   1       2221.86       2244.40        92.53 o
  -6   2   1      12038.70      12382.23       304.67 o
  -5   2   1       4137.00       4520.06       139.16 o
  -4   2   1      34179.94      34345.11       809.50 o
  -3   2   1        217.71        322.50        22.39 o
  -2   2   1       7255.44       8075.21       224.58 o
  -1   2   1       8534.67       9100.92       209.99 o
   0   2   1      37565.12      34303.18      4438.61 o
   1   2   1        192.29        196.44        12.83 o
   2   2   1       9765.47      10214.14       239.20 o
   3   2   1       2952.15       2720.79        76.62 o
   4   2   1       2778.93       3033.92        87.44 o
   5   2   1       5042.85       4915.08       161.69 o
   6   2   1       3268.17       2896.20        92.60 o
   7   2   1       1777.42       1660.77        66.92 o
   8   2   1       5694.91       5380.02       241.71 o
   9   2   1       5663.06       5364.32       223.93 o
  10   2   1       1330.37       1245.20        84.37 o
  11   2   1       6242.40       6205.49       191.32 o
  12   2   1       2036.81       2023.41       109.97 o
  13   2   1        334.31        356.61        47.92 o
  14   2   1        207.76        286.61        48.82 o
  15   2   1       2594.56       2198.48       127.45 o
  16   2   1        235.99        260.69        53.41 o
  17   2   1       2055.95       2072.04       207.79 o
  18   2   1         93.94         63.70        48.30 o
 -18   3   1         65.45         94.84        50.95 o
 -17   3   1        336.00        484.18        65.90 o
 -16   3   1          2.18         39.31        34.63 o
 -15   3   1        508.79        420.84        57.42 o
 -14   3   1        993.50       1073.58        86.27 o
 -13   3   1         52.72          6.62        25.90 o
 -12   3   1       1502.08       1632.72        96.81 o
 -11   3   1        239.68        278.32        39.16 o
 -10   3   1         39.54         46.13        22.02 o
  -9   3   1          0.92         -7.49        13.98 o
  -8   3   1       1269.12       1290.32        65.67 o
  -7   3   1       6976.64       7624.83       204.45 o
  -6   3   1        185.47        272.58        27.83 o
  -5   3   1       3303.31       3411.72        99.77 o
  -4   3   1      11063.22      12232.06       373.10 o
  -3   3   1        157.89        178.91        16.85 o
  -2   3   1        301.69        373.40        19.44 o
  -1   3   1       1197.76       1308.52        45.14 o
   0   3   1       2180.88       2364.93        78.04 o
   1   3   1        232.81        304.68        18.13 o
   2   3   1      16826.78      17338.02       398.50 o
   3   3   1         75.25         76.25        12.89 o
   4   3   1       1178.77       1105.28        43.33 o
   5   3   1       2883.48       2810.32        87.43 o
   6   3   1       2787.51       2923.59       125.79 o
   7   3   1       2105.97       1954.33       119.87 o
   8   3   1         43.66         48.89        19.00 o
   9   3   1        144.57        146.05        23.36 o
  10   3   1          0.53        -15.85        16.68 o
  11   3   1        296.09        285.59        40.12 o
  12   3   1        375.44        398.03        48.06 o
  13   3   1        815.14        845.34       101.77 o
  14   3   1        541.43        592.86        85.95 o
  15   3   1        151.03        206.93        46.61 o
  16   3   1        397.30        445.75        62.21 o
  17   3   1        272.65        251.11        53.16 o
 -17   4   1       3066.80       3504.46       212.78 o
 -16   4   1         71.57         58.52        35.80 o
 -15   4   1       6169.66       6354.34       217.46 o
 -14   4   1       1130.95       1211.81       121.51 o
 -13   4   1        186.18        223.39        39.95 o
 -12   4   1       2323.89       2080.04       137.32 o
 -11   4   1       8281.94       8140.95       236.37 o
 -10   4   1         80.23         55.20        30.30 o
  -9   4   1      17774.24      18329.30       455.14 o
  -8   4   1       5985.26       5487.80       161.28 o
  -7   4   1       1243.90       1261.81        62.31 o
  -6   4   1      42161.50      43786.93      1002.94 o
  -5   4   1      12109.76      12052.55       294.80 o
  -4   4   1        449.89        417.32        27.69 o
  -3   4   1       8582.39       9125.64       220.90 o
  -2   4   1       2468.78       2732.79        84.63 o
  -1   4   1        155.49        139.40        17.10 o
   0   4   1      11442.69      12001.74       313.50 o
   1   4   1      38656.39      42273.84       949.90 o
   2   4   1       9781.83      10116.34       217.92 o
   3   4   1      25360.11      26235.35       544.16 o
   4   4   1       4031.84       4113.27       146.87 o
   5   4   1      10003.80       9340.70       213.08 o
   6   4   1      27629.23      28291.80       597.72 o
   7   4   1        103.46         69.85        16.30 o
   8   4   1       1874.93       1712.85        73.97 o
   9   4   1       3583.64       3380.99       118.13 o
  10   4   1       1376.12       1446.34        82.59 o
  11   4   1      13295.00      11955.12       323.66 o
  12   4   1       1099.10       1009.01        76.10 o
  13   4   1        795.09        852.51        74.27 o
  14   4   1       8924.15       8527.14       262.86 o
  15   4   1       4122.70       3879.93       159.71 o
  16   4   1        399.87        338.99        56.45 o
  17   4   1       2876.12       3178.09       199.89 o
 -17   5   1          2.81         55.72        48.58 o
 -16   5   1       4612.52       5115.43       281.86 o
 -15   5   1        559.35        461.21        74.06 o
 -14   5   1        225.36        199.50        44.46 o
 -13   5   1        155.78        174.22        39.94 o
 -12   5   1        142.51        163.49        36.31 o
 -11   5   1        940.44       1009.84        71.67 o
 -10   5   1        585.68        642.75        55.32 o
  -9   5   1       4783.33       4210.93       137.01 o
  -8   5   1       2997.30       3010.73       104.34 o
  -7   5   1        206.82        132.99        21.92 o
  -6   5   1       3746.52       3715.77       112.47 o
  -5   5   1       9331.49       9186.65       232.06 o
  -4   5   1       1114.33        935.34        41.70 o
  -3   5   1       3568.76       3623.13        99.02 o
  -2   5   1       1102.18       1241.88        58.79 o
  -1   5   1       1253.33       1082.00        47.34 o
   0   5   1       8684.76       9724.75       233.82 o
   1   5   1      24549.21      27712.75       702.18 o
   2   5   1         17.40         22.72         7.55 o
   3   5   1        386.44        394.98        25.65 o
   4   5   1      20368.20      21238.21       496.44 o
   5   5   1      18402.86      18687.55       444.87 o
   6   5   1         47.18         44.13        14.86 o
   7   5   1       2021.50       1933.64        86.61 o
   8   5   1       3768.10       3669.47       121.47 o
   9   5   1       3885.92       3954.06       213.06 o
  10   5   1        130.95        156.35        30.30 o
  11   5   1        664.62        574.73        54.53 o
  12   5   1        827.50        887.31        79.75 o
  13   5   1         24.20        -13.94        27.33 o
  14   5   1          6.31          4.30        29.94 o
  15   5   1       1235.25       1224.29       167.98 o
  16   5   1       2532.27       2470.32       287.57 o
  17   5   1        282.03        232.50        99.24 o
 -17   6   1        353.70        459.21        84.21 o
 -16   6   1          9.46        -38.36        38.36 o
 -15   6   1        405.09        258.31        62.42 o
 -14   6   1        505.25        672.37        84.34 o
 -13   6   1        990.49        925.04       113.17 o
 -12   6   1       6508.51       6274.95       200.28 o
 -11   6   1       2921.80       2815.15       112.36 o
 -10   6   1          0.41        -10.15        25.98 o
  -9   6   1       1652.98       1442.50        75.49 o
  -8   6   1       3208.29       3132.82       107.80 o
  -7   6   1          0.38          9.15        13.11 o
  -6   6   1         95.24        105.78        29.31 o
  -5   6   1        571.57        664.14        37.90 o
  -4   6   1        294.39        277.94        45.99 o
  -3   6   1        830.85        743.63        50.34 o
  -2   6   1        265.94        308.33        29.72 o
  -1   6   1       1858.04       1811.38        68.50 o
   0   6   1       6552.70       6777.20       167.55 o
   1   6   1        331.08        342.95        24.25 o
   2   6   1        699.07        899.65        34.48 o
   3   6   1       7759.64       7672.23       192.98 o
   4   6   1         22.58          0.07         9.88 o
   5   6   1       1736.84       1663.20        95.50 o
   6   6   1        409.00        431.16        36.54 o
   7   6   1        961.18        796.12        51.95 o
   8   6   1       3878.61       3689.31       121.76 o
   9   6   1       1951.32       1783.17        86.36 o
  10   6   1        396.90        517.81        50.93 o
  11   6   1       2750.37       2676.37       120.39 o
  12   6   1       1962.98       1935.85       107.63 o
  13   6   1          1.21         10.13        32.14 o
  14   6   1        337.44        396.01        67.74 o
  15   6   1        501.03        613.11       123.54 o
  16   6   1        106.84        155.78        59.56 o
  17   6   1        939.88       1292.60       157.29 o
 -17   7   1          7.95        -26.86        52.94 o
 -16   7   1       3845.35       3968.07       223.57 o
 -15   7   1        673.76        779.01        93.60 o
 -14   7   1         51.24        109.00        46.83 o
 -13   7   1       1350.94       1572.19       124.47 o
 -12   7   1       1078.47       1248.90       107.55 o
 -11   7   1       1237.79       1467.80       111.50 o
 -10   7   1       2855.43       2617.42       134.02 o
  -9   7   1         10.17         21.66        19.22 o
  -8   7   1       3290.20       3233.18       110.97 o
  -7   7   1       8232.51       8106.42       218.94 o
  -6   7   1       1410.95       1517.94        72.61 o
  -5   7   1      27089.16      26465.64       619.00 o
  -4   7   1      14333.32      14598.65       350.66 o
  -3   7   1        339.37        311.13        40.13 o
  -2   7   1      23889.72      25478.93       689.31 o
  -1   7   1      34116.86      35698.46       949.09 o
   0   7   1        349.67        398.35        25.69 o
   1   7   1      15142.14      16043.27       707.34 o
   2   7   1       1911.70       1720.06        72.79 o
   3   7   1       1758.90       2008.69       138.31 o
   4   7   1       6061.78       6284.66       166.07 o
   5   7   1       4148.65       3888.31       115.33 o
   6   7   1       9540.88       9350.43       249.28 o
   7   7   1      12322.40      12391.92       316.85 o
   8   7   1       8758.13       8989.91       244.63 o
   9   7   1        391.11        515.67        67.84 o
  10   7   1      11612.50      11856.97       378.46 o
  11   7   1       2586.50       2751.18       150.55 o
  12   7   1        536.03        489.86        68.00 o
  13   7   1        342.04        450.31        68.18 o
  14   7   1         75.66         63.31        42.77 o
  15   7   1        643.06        842.79        99.19 o
  16   7   1       3965.28       4521.17       298.62 o
  17   7   1         31.35        -43.35        84.41 o
 -16   8   1          1.09         -0.21        45.26 o
 -15   8   1        484.38        520.92        81.17 o
 -14   8   1        441.17        454.10        72.12 o
 -13   8   1        449.01        463.33        71.00 o
 -12   8   1         56.88        130.33        44.18 o
 -11   8   1        206.85        234.97        50.41 o
 -10   8   1        277.61        287.55        50.27 o
  -9   8   1        375.98        351.53        86.08 o
  -8   8   1         50.11         19.81        23.24 o
  -7   8   1          9.08         -8.67        21.94 o
  -6   8   1       2246.41       1947.65       128.16 o
  -5   8   1         14.29         24.86        18.68 o
  -4   8   1       1617.32       1546.18        82.18 o
  -3   8   1       1154.29       1107.65        63.31 o
  -2   8   1         77.46         78.35        18.95 o
  -1   8   1       7400.90       8528.67       252.44 o
   0   8   1       9517.29      10323.28       251.05 o
   1   8   1        483.85        555.48        41.94 o
   2   8   1       3276.65       3278.86       117.96 o
   3   8   1       2020.75       2063.48        86.91 o
   4   8   1        145.22        145.04        14.90 o
   5   8   1       2468.42       2389.30        94.51 o
   6   8   1        538.55        510.48        52.11 o
   7   8   1       6238.01       6175.54       214.98 o
   8   8   1        364.25        441.35        54.13 o
   9   8   1       2321.29       2463.97       243.06 o
  10   8   1        362.07        443.68        61.66 o
  11   8   1         55.86        -25.31        36.62 o
  12   8   1        442.38        503.46        71.57 o
  13   8   1       1166.88        990.73       101.52 o
  14   8   1        553.89        464.77        81.05 o
  15   8   1         57.64         23.65        42.86 o
  16   8   1         81.02        119.56        56.78 o
 -16   9   1       1845.84       1851.41       155.28 o
 -15   9   1        596.45        693.38        94.20 o
 -14   9   1         12.74        -38.50        38.50 o
 -13   9   1        486.82        544.81        75.91 o
 -12   9   1          2.06         32.99        36.26 o
 -11   9   1          2.07        -28.70        28.70 o
 -10   9   1       3020.16       3014.13       144.53 o
  -9   9   1        131.05        111.45        38.54 o
  -8   9   1       7592.78       7323.88       259.65 o
  -7   9   1       6822.80       6750.23       386.71 o
  -6   9   1        147.33        142.81        32.03 o
  -5   9   1       8687.82       7920.40       253.47 o
  -4   9   1       7688.48       7316.65       233.76 o
  -3   9   1       4414.61       4528.97       310.88 o
  -2   9   1       8856.78       8803.77       266.24 o
  -1   9   1       4278.54       4386.27       233.68 o
   0   9   1         62.69         84.41        13.50 o
   1   9   1          8.04         17.98        18.89 o
   2   9   1       3675.55       3634.83       167.34 o
   3   9   1        751.97        751.52        58.06 o
   4   9   1       4831.94       4824.84       210.68 o
   5   9   1       2250.84       2301.17       103.70 o
   6   9   1        106.68        102.83        28.74 o
   7   9   1       2261.26       2035.26       119.37 o
   8   9   1       1566.79       1647.90       110.31 o
   9   9   1        182.70        248.00        52.00 o
  10   9   1         42.16         52.70        34.46 o
  11   9   1        181.98        212.53        53.32 o
  12   9   1        165.90        212.44        53.35 o
  13   9   1       1316.11       1342.74       119.18 o
  14   9   1        225.56        112.89        49.29 o
  15   9   1       1737.21       1590.36       137.76 o
  16   9   1       1998.95       2596.65       228.17 o
 -15  10   1       2772.24       2848.95       191.41 o
 -14  10   1       2454.94       2790.76       264.45 o
 -13  10   1          0.17        -16.39        36.64 o
 -12  10   1        436.13        493.78        73.99 o
 -11  10   1       2016.16       1877.59       133.59 o
 -10  10   1       2008.31       2022.20       133.40 o
  -9  10   1       2702.42       2751.53       140.80 o
  -8  10   1       3096.87       3223.87       144.03 o
  -7  10   1       1396.91       1295.37        93.15 o
  -6  10   1       7826.27       7757.91       257.34 o
  -5  10   1      11361.79      10242.13       317.43 o
  -4  10   1       3538.58       3457.06       134.83 o
  -3  10   1       4229.92       4004.05       175.83 o
  -2  10   1       3746.23       3728.06       158.13 o
  -1  10   1        133.86        126.42        22.91 o
   0  10   1       6494.87       6702.26       216.34 o
   1  10   1        418.12        469.12        67.42 o
   2  10   1       1031.76        993.18        67.93 o
   3  10   1       5244.28       5207.21       179.35 o
   4  10   1        410.33        362.27        66.03 o
   5  10   1      10027.25       9270.61       293.78 o
   6  10   1       7830.24       7406.09       248.65 o
   7  10   1         14.15         19.26        34.66 o
   8  10   1       4463.89       4003.02       167.29 o
   9  10   1      10578.27      10536.45       348.39 o
  10  10   1         17.55         20.82        31.93 o
  11  10   1       2287.53       2192.45       145.70 o
  12  10   1        309.04        307.02        61.80 o
  13  10   1        225.09        139.29        52.63 o
  14  10   1        190.53        168.82        56.97 o
  15  10   1        189.39        293.17        70.63 o
 -15  11   1        426.40        517.23        88.89 o
 -14  11   1        941.52        967.41       110.45 o
 -13  11   1         86.60         36.65        45.06 o
 -12  11   1        242.75        222.91        58.30 o
 -11  11   1        118.26        105.12        42.52 o
 -10  11   1          1.12          4.81        30.18 o
  -9  11   1         82.88        101.26        38.24 o
  -8  11   1        503.18        381.49        54.91 o
  -7  11   1       1217.37       1268.99       123.26 o
  -6  11   1         20.14         31.90        26.66 o
  -5  11   1        640.13        616.21        60.55 o
  -4  11   1         13.03          8.81        21.79 o
  -3  11   1        993.67        954.05        69.44 o
  -2  11   1       1552.60       1385.18        75.97 o
  -1  11   1        227.05        144.15        44.17 o
   0  11   1         16.92         17.49        28.50 o
   1  11   1        918.96       1039.71       167.69 o
   2  11   1       3590.15       3545.82       134.30 o
   3  11   1        583.00        524.09        52.03 o
   4  11   1          0.20        -18.32        18.32 o
   5  11   1        484.93        551.67        57.37 o
   6  11   1       1585.98       1462.43       126.91 o
   7  11   1          0.21        -22.83        22.83 o
   8  11   1        179.25        146.88        39.77 o
   9  11   1         15.49          9.06        29.34 o
  10  11   1        533.38        483.81        69.31 o
  11  11   1        112.78        104.79        43.85 o
  12  11   1        396.62        478.95        74.63 o
  13  11   1          1.40         38.79        44.99 o
  14  11   1        239.74        249.78        65.47 o
  15  11   1        201.36        197.21        85.56 o
 -14  12   1       3675.33       3915.03       216.49 o
 -13  12   1         41.06          6.18        41.50 o
 -12  12   1        204.46        208.39        59.36 o
 -11  12   1        134.47        145.68        48.42 o
 -10  12   1       1651.03       1454.17       118.65 o
  -9  12   1       1659.69       1704.20       123.65 o
  -8  12   1        348.21        355.11        65.78 o
  -7  12   1       1916.93       1868.75       118.92 o
  -6  12   1       8695.91       8470.86       284.35 o
  -5  12   1       4694.78       4154.00       163.95 o
  -4  12   1         52.57         65.87        47.91 o
  -3  12   1       2275.88       2339.46       165.95 o
  -2  12   1       8193.53       8499.38       352.49 o
  -1  12   1        742.95        921.13        98.97 o
   0  12   1        417.47        546.43       188.22 o
   1  12   1          2.31        -18.47        24.97 o
   2  12   1       1715.20       1882.08       344.50 o
   3  12   1       4439.22       4434.19       217.79 o
   4  12   1       1509.31       1460.14       117.77 o
   5  12   1       9199.91       8691.73       286.97 o
   6  12   1       6980.33       6732.73       238.10 o
   7  12   1         52.04         73.45        31.54 o
   8  12   1       4205.95       4004.11       172.73 o
   9  12   1       4140.64       3827.52       172.83 o
  10  12   1         83.77         87.04        44.46 o
  11  12   1       1651.52       1423.56       121.46 o
  12  12   1        129.44        150.36        52.56 o
  13  12   1        278.92        181.27        61.86 o
  14  12   1       1339.91       1506.06       352.16 o
 -14  13   1        468.16        490.81       101.41 o
 -13  13   1         45.67        114.43        53.69 o
 -12  13   1       1571.06       1649.44       141.95 o
 -11  13   1        349.96        340.59        62.98 o
 -10  13   1       1031.03       1058.37       102.00 o
  -9  13   1          4.29         -7.06        33.83 o
  -8  13   1       1511.90       1631.93       196.21 o
  -7  13   1       4911.21       4887.03       198.40 o
  -6  13   1        145.10        188.68       111.79 o
  -5  13   1      11413.77      10798.73       439.61 o
  -4  13   1       8356.12       8342.48       485.95 o
  -3  13   1       2391.42       2594.83       352.49 o
  -2  13   1        546.95        577.70        82.09 o
  -1  13   1       5791.50       5974.54       275.85 o
   0  13   1          0.43          6.96        30.15 o
   1  13   1        127.17        111.79        46.78 o
   2  13   1         10.64          7.26        35.05 o
   3  13   1        205.12        163.98        51.55 o
   4  13   1       4429.02       4395.54       225.01 o
   5  13   1       4677.61       4336.17       224.22 o
   6  13   1       1729.38       1794.64       156.49 o
   7  13   1        540.93        444.89        60.76 o
   8  13   1       1209.14       1236.71       124.32 o
   9  13   1          9.33         14.68        32.36 o
  10  13   1       1827.78       1655.83       126.41 o
  11  13   1         28.03         62.70        45.06 o
  12  13   1        997.10        995.22       107.07 o
  13  13   1        336.23        332.04        70.04 o
  14  13   1       1626.77       1590.19       237.27 o
 -13  14   1          1.67          3.82        48.17 o
 -12  14   1        101.69         61.89        47.85 o
 -11  14   1         24.62         24.10        39.47 o
 -10  14   1        894.32        922.74       321.69 o
  -9  14   1        255.34        133.16        61.34 o
  -8  14   1        312.98        268.81        68.21 o
  -7  14   1        181.63        111.76        56.85 o
  -6  14   1        140.20        253.35        66.59 o
  -5  14   1         21.21         21.78        85.56 o
  -4  14   1          0.97         12.18        37.27 o
  -3  14   1       2820.95       2532.19       187.12 o
  -2  14   1        488.04        580.82        91.26 o
  -1  14   1        457.94        501.56        82.98 o
   0  14   1          2.32         -8.38        34.66 o
   1  14   1        481.92        313.12        68.47 o
   2  14   1        115.45         76.74        43.82 o
   3  14   1         34.61         13.18        35.63 o
   4  14   1       5477.04       5064.85       479.11 o
   5  14   1        581.05        464.18        86.71 o
   6  14   1        849.93        677.58        98.73 o
   7  14   1         77.76         48.53        43.30 o
   8  14   1       5244.18       5071.72       385.57 o
   9  14   1        691.41        875.06       118.57 o
  10  14   1        392.77        333.99        82.51 o
  11  14   1         47.36         73.53        43.30 o
  12  14   1       1101.35        944.04       111.73 o
  13  14   1          0.59         23.93        61.24 o
 -12  15   1        241.87        101.63        86.70 o
 -11  15   1        293.14        218.23       131.18 o
 -10  15   1       1279.15       1292.54       154.87 o
  -9  15   1       1265.30       1129.56       145.83 o
  -8  15   1       1100.46        976.44       126.57 o
  -7  15   1       1101.30       1070.11       131.41 o
  -6  15   1          5.95        -16.72        38.91 o
  -5  15   1       4069.68       4181.15       233.08 o
  -4  15   1       2432.24       2373.69       189.30 o
  -3  15   1        338.60        324.21        72.33 o
  -2  15   1       7034.44       6594.11       312.14 o
  -1  15   1       3740.15       4017.80       224.17 o
   0  15   1          1.30        -13.59        37.27 o
   1  15   1       2089.72       2215.83       217.88 o
   2  15   1       6542.74       6786.97       375.30 o
   3  15   1        126.46        105.94        57.12 o
   4  15   1       2712.87       2279.20       262.37 o
   5  15   1        846.74       1024.39       124.22 o
   6  15   1        655.51        700.31       103.93 o
   7  15   1       5312.11       5968.66       335.38 o
   8  15   1       1832.07       1599.32       232.71 o
   9  15   1       1292.76       1121.67       141.94 o
  10  15   1       3937.33       4474.47       931.98 o
  11  15   1       2197.67       2139.52       203.19 o
  12  15   1         64.50        114.07       111.79 o
 -11  16   1       1503.81       1325.14       173.77 o
 -10  16   1         66.10        -51.33        54.85 o
  -9  16   1       2247.63       2052.08       203.05 o
  -8  16   1        601.05        546.64       102.43 o
  -7  16   1        842.72        668.93       108.89 o
  -6  16   1         67.96        197.97       180.24 o
  -5  16   1         46.12        -39.23        41.11 o
  -4  16   1         85.31         98.10        83.27 o
  -3  16   1        281.77        293.12        74.00 o
  -2  16   1         75.64         60.48        53.59 o
  -1  16   1       1177.13       1135.11       302.30 o
   0  16   1       6392.59       6508.42       317.80 o
   1  16   1        317.14        269.60        90.12 o
   2  16   1        142.46         91.39        55.64 o
   3  16   1       1583.29       1516.78       153.03 o
   4  16   1       2051.16       2157.30       184.58 o
   5  16   1          8.95         19.24        46.45 o
   6  16   1          3.17        -23.47        39.67 o
   7  16   1        940.35        970.59       127.88 o
   8  16   1        789.27        645.66       157.42 o
   9  16   1        493.47        623.54       112.62 o
  10  16   1        181.15         59.65       109.51 o
  11  16   1       1795.89       2089.83       289.75 o
  -9  17   1         89.13         27.38        64.47 o
  -8  17   1       1511.77       1382.93       161.98 o
  -7  17   1       2329.14       2352.84       210.49 o
  -6  17   1         56.10        131.79        67.42 o
  -5  17   1         33.52        -22.99        51.97 o
  -4  17   1       2583.28       2743.68       219.24 o
  -3  17   1       1022.36       1180.24       189.36 o
  -2  17   1         10.17        -22.95        40.92 o
  -1  17   1         57.52         56.91        56.39 o
   0  17   1          0.10        -36.27        36.27 o
   1  17   1        418.29        520.39       108.37 o
   2  17   1       1823.45       1935.87       180.49 o
   3  17   1        681.58        857.68       217.88 o
   4  17   1       2635.03       2393.29       500.78 o
   5  17   1        749.67        932.61       127.76 o
   6  17   1        313.70        381.88        88.66 o
   7  17   1       2911.81       3070.40       241.97 o
   8  17   1          5.66          4.56        84.41 o
   9  17   1          2.01         21.67        56.46 o
  -8  18   1       1765.31       1777.36       189.85 o
  -7  18   1         15.26         30.79        61.72 o
  -6  18   1       1791.78       1905.73       195.12 o
  -5  18   1       1172.43       1253.47       187.08 o
  -4  18   1         80.30         64.13        58.01 o
  -3  18   1       3452.34       3776.09       273.44 o
  -2  18   1        130.73        169.54        69.50 o
  -1  18   1       1178.15        924.79       129.06 o
   0  18   1       2718.10       2817.76       226.66 o
   1  18   1         60.64         69.18        70.73 o
   2  18   1       2494.85       2819.30       765.44 o
   3  18   1       5481.38       6598.61       341.13 o
   4  18   1        227.53        213.35        78.23 o
   5  18   1        322.73        514.90       173.39 o
   6  18   1       2712.65       2613.93       225.84 o
   7  18   1        295.58        333.28        89.86 o
  -6  19   1         66.64         87.84        76.63 o
  -5  19   1        222.44        194.94       124.34 o
  -4  19   1        730.39        726.53       159.70 o
  -3  19   1        620.11        630.28       113.04 o
  -2  19   1        129.20        139.14        67.70 o
  -1  19   1          4.27         -3.81        49.18 o
   0  19   1        287.79        227.85        81.46 o
   1  19   1        843.58        989.98       146.01 o
   2  19   1        226.66        227.50        79.55 o
   3  19   1        116.84         84.03        75.29 o
   4  19   1        306.89        269.55        87.07 o
   5  19   1        970.44       1054.58       147.55 o
  -2  20   1         66.45        130.04       114.07 o
  -1  20   1        553.46        516.89       113.66 o
   0  20   1        170.02        131.65        73.28 o
   1  20   1        391.24        318.94       106.09 o
 -18   0   2        240.52        111.61        69.14 o
 -17   0   2       1505.29       1456.68       151.65 o
 -16   0   2        840.24        738.22       154.00 o
 -15   0   2       4849.18       4767.92       251.53 o
 -14   0   2         10.73          0.21        35.05 o
 -13   0   2        149.75        104.20        77.57 o
 -12   0   2      11021.08      10043.04       398.98 o
 -11   0   2       9314.48       9437.51       382.15 o
 -10   0   2       3814.80       3872.97       482.53 o
  -9   0   2      15064.81      14369.39       514.44 o
  -8   0   2      11331.95      11388.38       412.91 o
  -7   0   2        838.88        893.62        74.16 o
  -6   0   2      22056.63      20868.67       697.62 o
  -5   0   2      23728.82      23883.76       784.69 o
  -4   0   2        808.06        898.19        94.68 o
  -3   0   2       3115.97       3241.44       159.70 o
  -2   0   2        151.73        149.45        34.22 o
  -1   0   2       8527.11       5427.91       724.37 o
   1   0   2       4106.21       3647.16       497.36 o
   2   0   2       8592.66       8539.78       467.70 o
   3   0   2      47595.84      52538.48      1674.36 o
   4   0   2        400.19        276.34        43.35 o
   5   0   2      21960.99      22539.74      1898.19 o
   6   0   2       6191.53       6295.01       240.31 o
   7   0   2      11359.87      11465.33       411.34 o
   8   0   2      13970.56      13721.57       490.42 o
   9   0   2       7114.23       6773.21       276.64 o
  10   0   2       2413.93       2401.55       136.31 o
  11   0   2      14915.68      13743.67       762.01 o
  12   0   2        664.49        458.37        74.15 o
  13   0   2        149.31        149.93        53.59 o
  14   0   2       6847.48       6680.72       311.31 o
  15   0   2        673.20        822.06       112.04 o
  16   0   2        427.30        521.95       112.93 o
  17   0   2       4194.84       4592.53       262.96 o
  18   0   2        427.38        515.61       161.98 o
 -18   1   2         68.20         45.47        52.69 o
 -17   1   2         67.61         34.24        38.35 o
 -16   1   2        350.68        456.78        62.06 o
 -15   1   2         47.26         43.02        32.71 o
 -14   1   2       1439.12       1309.88        91.50 o
 -13   1   2       2190.81       2135.74       114.84 o
 -12   1   2        398.97        443.08        48.80 o
 -11   1   2       3351.54       3340.61       122.25 o
 -10   1   2       7297.50       7016.88       260.15 o
  -9   1   2        746.33        738.35        54.99 o
  -8   1   2          5.41         14.88        13.85 o
  -7   1   2       3028.53       2998.44        97.69 o
  -6   1   2       1037.28       1174.95        56.11 o
  -5   1   2        886.80        824.11        41.98 o
  -4   1   2       1447.18       1501.71        51.19 o
  -3   1   2       1336.53       1386.92        44.92 o
  -2   1   2       1144.93       1204.45        36.40 o
  -1   1   2      12665.46      12612.46       849.75 o
   0   1   2         95.68         83.30        25.00 o
   1   1   2       3380.27       3848.35        93.24 o
   2   1   2        625.74        654.59        25.29 o
   3   1   2        872.92        910.29        35.28 o
   4   1   2         66.53         62.21        12.62 o
   5   1   2          9.54         -4.02         9.72 o
   6   1   2       3383.99       3244.17       100.87 o
   7   1   2         28.36         23.18        18.77 o
   8   1   2       2372.85       2566.17        92.92 o
   9   1   2       1146.20       1266.04        99.78 o
  10   1   2       3266.22       3231.27       117.18 o
  11   1   2        961.39        936.11        69.50 o
  12   1   2         88.80        112.34        30.12 o
  13   1   2        961.62       1044.91        84.63 o
  14   1   2        116.92        155.44        38.92 o
  15   1   2        269.50        291.62        50.99 o
  16   1   2        518.90        394.40        60.69 o
  17   1   2        674.41        685.62        89.56 o
  18   1   2        423.75        320.25        90.88 o
 -18   2   2        152.64        176.83        50.06 o
 -17   2   2        866.53        930.30        88.79 o
 -16   2   2       1243.86       1138.95        92.41 o
 -15   2   2       1129.39       1059.12        86.02 o
 -14   2   2         25.80          5.53        23.98 o
 -13   2   2        258.64        332.65        45.94 o
 -12   2   2       2215.01       2063.17       103.11 o
 -11   2   2       1026.17       1158.56        76.42 o
 -10   2   2       7441.68       7016.85       203.51 o
  -9   2   2       8235.51       8016.41       228.74 o
  -8   2   2       2868.80       2518.73        90.41 o
  -7   2   2       3213.37       3313.94       138.97 o
  -6   2   2       3043.32       2558.13        87.59 o
  -5   2   2       4590.15       4251.04       133.04 o
  -4   2   2       9191.73       9604.18       233.41 o
  -3   2   2       5981.20       6222.62       153.86 o
  -2   2   2       2542.77       2680.01        71.09 o
  -1   2   2        282.34        301.43        23.19 o
   0   2   2      32124.94      35566.58       797.24 o
   1   2   2       6972.67       8059.61       213.72 o
   2   2   2       9687.94      10300.79       242.35 o
   3   2   2       1459.24       1361.49        46.43 o
   4   2   2       2218.47       2240.92        70.36 o
   5   2   2        284.82        275.84        26.09 o
   6   2   2       4274.13       4201.60       122.84 o
   7   2   2         73.54         48.06        24.37 o
   8   2   2         19.48         34.89        17.89 o
   9   2   2          3.72        -13.85        13.85 o
  10   2   2        947.51        816.69        65.20 o
  11   2   2       7264.44       6876.86       234.13 o
  12   2   2         79.32         96.24        29.98 o
  13   2   2        785.69        646.75        77.39 o
  14   2   2       9042.90       9743.25       296.37 o
  15   2   2       1981.82       2095.61       127.29 o
  16   2   2         23.30         15.47        35.81 o
  17   2   2        639.97        651.93        89.36 o
 -18   3   2       1743.00       1967.54       157.77 o
 -17   3   2         67.51         35.68        38.16 o
 -16   3   2       4441.30       4636.79       179.77 o
 -15   3   2        448.74        309.85        71.62 o
 -14   3   2       2736.96       2478.97       130.04 o
 -13   3   2       2739.66       2549.91       123.35 o
 -12   3   2       4193.68       3797.36       138.97 o
 -11   3   2       6385.56       5646.99       223.60 o
 -10   3   2      18684.36      16944.37       439.95 o
  -9   3   2       2383.05       2350.86        89.77 o
  -8   3   2       1135.02       1143.95        90.89 o
  -7   3   2       7385.01       6449.67       180.77 o
  -6   3   2      10506.13      10419.44       261.28 o
  -5   3   2      12937.00      12901.81       311.19 o
  -4   3   2       2738.86       2986.29       144.16 o
  -3   3   2          0.02         -8.89         8.89 o
  -2   3   2      53649.42      56518.30      1801.73 o
  -1   3   2      19882.39      21397.91       753.77 o
   0   3   2      15723.45      17396.96       398.24 o
   1   3   2     143784.22     153804.69      3433.64 o
   2   3   2      15050.76      16270.12       481.11 o
   3   3   2      10548.60      10327.41       247.75 o
   4   3   2      32731.36      33080.59       756.47 o
   5   3   2      23499.61      23184.80       542.60 o
   6   3   2      14515.01      14840.83       362.34 o
   7   3   2       9361.56       9015.60       237.72 o
   8   3   2       3878.23       3780.44       122.81 o
   9   3   2        789.63        760.76        79.36 o
  10   3   2       6500.54       5970.11       183.24 o
  11   3   2         21.85         -0.10        20.10 o
  12   3   2       4558.40       4442.81       164.32 o
  13   3   2       5251.75       5518.26       187.51 o
  14   3   2        709.44        619.59        66.64 o
  15   3   2       3802.44       3879.74       158.01 o
  16   3   2       4148.21       4100.57       172.37 o
  17   3   2        131.96         78.86        45.15 o
 -18   4   2          7.42         95.82        86.70 o
 -17   4   2        130.24        163.16        77.16 o
 -16   4   2          3.50          1.67        35.56 o
 -15   4   2        814.92        835.17        79.58 o
 -14   4   2        279.38        292.02        47.95 o
 -13   4   2       1195.32       1134.07       101.15 o
 -12   4   2          0.40          1.72        22.02 o
 -11   4   2       1558.00       1493.67        87.27 o
 -10   4   2          1.60         -6.61        17.83 o
  -9   4   2          0.44        -12.63        17.76 o
  -8   4   2        726.76        709.06        50.20 o
  -7   4   2        350.13        299.91        31.57 o
  -6   4   2        192.94        185.49        23.96 o
  -5   4   2       2587.10       2837.59        90.72 o
  -4   4   2       1051.33        967.85        40.60 o
  -3   4   2        286.24        302.40        21.44 o
  -2   4   2       7693.13       9052.17       215.95 o
  -1   4   2         20.83         20.46         7.93 o
   0   4   2       1042.20       1171.02        52.76 o
   1   4   2       6388.03       6941.06       168.85 o
   2   4   2      14879.55      16456.49       382.21 o
   3   4   2        267.62        308.68        23.42 o
   4   4   2        846.03       1082.86        45.62 o
   5   4   2        359.45        330.04        45.11 o
   6   4   2       1166.80       1263.45        58.47 o
   7   4   2        109.83         91.76        19.75 o
   8   4   2         28.47         17.44        17.52 o
   9   4   2       1184.26       1191.24        64.10 o
  10   4   2        596.72        547.78        45.62 o
  11   4   2         32.18         77.96        28.98 o
  12   4   2         79.76         67.36        29.36 o
  13   4   2         26.05         15.54        27.34 o
  14   4   2         55.77         16.88        29.00 o
  15   4   2        115.48        165.69        44.68 o
  16   4   2        243.33        157.53        66.66 o
  17   4   2        381.54        605.74       142.59 o
 -17   5   2          6.35         29.68        44.76 o
 -16   5   2       2019.49       2004.36       152.24 o
 -15   5   2         16.13         47.32        43.03 o
 -14   5   2        616.89        600.82        63.67 o
 -13   5   2       4998.39       4846.87       171.39 o
 -12   5   2        892.58       1011.84       101.43 o
 -11   5   2       3278.49       3240.67       126.45 o
 -10   5   2      11937.68      11587.40       315.14 o
  -9   5   2         63.46        106.36        23.26 o
  -8   5   2        753.15        676.90        49.06 o
  -7   5   2       9521.65       9215.85       241.24 o
  -6   5   2        815.49        794.11        46.93 o
  -5   5   2        873.68        700.20        42.49 o
  -4   5   2        742.32        740.42        35.85 o
  -3   5   2        677.98        674.57        44.90 o
  -2   5   2      13133.60      13419.10       315.14 o
  -1   5   2       8114.57       8460.21       203.53 o
   0   5   2      11685.84      12749.16       299.03 o
   1   5   2      37616.56      40552.19       830.31 o
   2   5   2      12413.80      13254.50       283.96 o
   3   5   2        157.38        108.73        13.86 o
   4   5   2      19054.86      18175.63       560.40 o
   5   5   2      11572.93      11595.65       287.71 o
   6   5   2       4411.15       4271.74       115.36 o
   7   5   2       2792.22       2691.71        85.09 o
   8   5   2       3640.29       3534.63       106.71 o
   9   5   2        357.13        304.72        49.17 o
  10   5   2       6616.67       6257.68       256.08 o
  11   5   2       1248.47       1312.63        84.55 o
  12   5   2       2420.74       2453.64       210.55 o
  13   5   2       1670.27       1716.96       105.15 o
  14   5   2        795.57        876.43        78.97 o
  15   5   2       2008.75       2366.66       161.88 o
  16   5   2       1246.32       1582.39       134.96 o
  17   5   2         10.86         52.17        59.10 o
 -17   6   2       3489.75       3952.30       289.17 o
 -16   6   2          1.22        -39.37        41.29 o
 -15   6   2       3600.74       3744.70       215.29 o
 -14   6   2       2419.49       2454.19       204.72 o
 -13   6   2        283.35        179.24        49.60 o
 -12   6   2       2077.67       2138.87       170.25 o
 -11   6   2       4533.64       4368.50       238.74 o
 -10   6   2       2274.05       2282.52       104.17 o
  -9   6   2       3189.85       3137.89       111.72 o
  -8   6   2       2332.60       2396.55        89.18 o
  -7   6   2       2102.58       2150.61        79.58 o
  -6   6   2      18616.58      17558.82       423.66 o
  -5   6   2       8253.38       7904.93       203.89 o
  -4   6   2       6582.10       6669.79       172.47 o
  -3   6   2       7525.02       7483.44       289.84 o
  -2   6   2       4037.69       3838.89       126.07 o
  -1   6   2          9.21          5.19         9.22 o
   0   6   2      38897.86      42233.59       955.72 o
   1   6   2       2413.70       3054.06       121.51 o
   2   6   2      10870.31      11526.64       276.14 o
   3   6   2      13725.49      14285.70       341.96 o
   4   6   2       1490.84       1614.00        54.15 o
   5   6   2       5956.51       5911.76       147.11 o
   6   6   2       9031.32       8653.06       226.91 o
   7   6   2       1012.14       1059.00        61.12 o
   8   6   2        834.04        706.94        52.34 o
   9   6   2       5889.08       6010.98       181.34 o
  10   6   2       1645.16       1561.45        88.74 o
  11   6   2       6710.38       6581.18       204.33 o
  12   6   2        777.29        708.29        80.30 o
  13   6   2         91.97        122.70        44.09 o
  14   6   2        937.49        867.45       156.06 o
  15   6   2       1870.24       2015.60       153.12 o
  16   6   2       2351.21       2408.50       170.26 o
  17   6   2        794.23       1091.86       141.53 o
 -17   7   2          1.86          5.30        96.96 o
 -16   7   2        633.32        806.22       100.00 o
 -15   7   2         13.00         20.35        40.15 o
 -14   7   2       1965.90       2051.82       148.90 o
 -13   7   2        268.34        404.30        65.82 o
 -12   7   2        529.73        470.52        68.42 o
 -11   7   2       1236.80       1078.22        94.28 o
 -10   7   2       1036.05       1114.09        92.04 o
  -9   7   2       1744.71       1620.06        80.01 o
  -8   7   2         19.51          6.78        15.66 o
  -7   7   2        588.43        638.51        44.92 o
  -6   7   2          6.24          8.38        13.52 o
  -5   7   2       1536.31       1498.27        58.88 o
  -4   7   2        831.05        854.11        39.60 o
  -3   7   2        585.89        568.77        57.92 o
  -2   7   2        594.56        590.70        43.29 o
  -1   7   2       1669.08       2045.96        62.39 o
   0   7   2       2728.33       3117.62        88.15 o
   1   7   2          2.25          5.29        10.21 o
   2   7   2       7522.34       8218.91       204.55 o
   3   7   2        150.40        172.19        17.82 o
   4   7   2        326.09        342.18        27.39 o
   5   7   2         25.34         42.67        18.77 o
   6   7   2       1580.23       1601.30       104.80 o
   7   7   2        500.22        473.12        72.12 o
   8   7   2         56.84         49.06        19.67 o
   9   7   2        382.42        338.13        47.75 o
  10   7   2         46.07         16.38        32.36 o
  11   7   2        364.51        376.83        58.39 o
  12   7   2          1.90          6.41        32.29 o
  13   7   2        186.68         53.28        42.11 o
  14   7   2         66.86         62.33        46.50 o
  15   7   2         90.68         60.05        46.77 o
  16   7   2         69.30        100.45        56.94 o
 -16   8   2         96.11         71.59        62.18 o
 -15   8   2       3236.87       3078.72       193.35 o
 -14   8   2       3568.40       3524.80       193.55 o
 -13   8   2        140.13        100.63        45.32 o
 -12   8   2       2870.66       2824.51       167.79 o
 -11   8   2       7134.91       6965.47       260.24 o
 -10   8   2         60.71         41.06        43.02 o
  -9   8   2       1694.82       1593.32       107.67 o
  -8   8   2         58.98         50.61        27.46 o
  -6   8   2       7298.47       6960.91       230.21 o
  -5   8   2         12.37         12.02        16.72 o
  -4   8   2       5420.20       5700.53       188.82 o
  -3   8   2      14003.54      13079.84       409.26 o
  -2   8   2       7292.47       7234.37       222.26 o
  -1   8   2       7857.54       8282.92       206.25 o
   0   8   2      25698.19      26066.46       685.77 o
   1   8   2       1149.16       1170.48        44.65 o
   2   8   2         58.70         56.58         8.29 o
   3   8   2       8468.33       8729.34       220.32 o
   4   8   2        676.39        705.85        37.32 o
   5   8   2       6826.17       6267.48       172.21 o
   6   8   2        320.70        299.75        42.58 o
   7   8   2       2430.42       2322.79       110.30 o
   8   8   2       7997.74       7762.22       262.08 o
   9   8   2       4632.34       4420.90       177.36 o
  10   8   2        269.77        292.51        54.25 o
  11   8   2       6737.50       6573.45       305.86 o
  12   8   2       2901.06       3071.03       168.70 o
  13   8   2          6.36          0.61        34.81 o
  14   8   2        962.37        932.55       115.75 o
  15   8   2        146.08         83.76        47.21 o
  16   8   2       1400.82       1249.75       151.62 o
 -16   9   2       2171.58       1958.14       161.37 o
 -15   9   2        155.59        142.66        56.57 o
 -14   9   2        415.67        409.31        71.84 o
 -13   9   2       2612.78       2340.12       159.55 o
 -12   9   2       3952.67       4188.99       189.99 o
 -11   9   2        605.25        623.68        78.54 o
 -10   9   2       3003.60       2888.86       140.37 o
  -9   9   2          5.36         15.00        30.24 o
  -8   9   2       2059.43       1953.00       167.79 o
  -7   9   2        874.23        950.36        95.14 o
  -6   9   2        474.01        496.86        61.72 o
  -5   9   2      25125.43      24157.11       744.05 o
  -4   9   2       3342.35       3452.33       194.23 o
  -3   9   2       1255.98       1378.59        75.83 o
  -2   9   2       8157.03       7884.23       336.22 o
  -1   9   2      18200.37      19128.11       450.85 o
   0   9   2       1877.66       1885.68        61.91 o
   1   9   2       6359.67       6815.37       175.75 o
   2   9   2        715.58        683.70        52.68 o
   3   9   2       1650.69       1654.45        93.66 o
   4   9   2       2245.74       2121.91        95.39 o
   5   9   2        947.91        792.11        64.54 o
   6   9   2       7743.09       7296.70       242.91 o
   7   9   2       2821.24       2763.81       125.12 o
   8   9   2       4053.75       3950.21       162.75 o
   9   9   2        883.91        814.99        79.61 o
  10   9   2       7273.50       7210.43       262.46 o
  11   9   2       6939.24       6685.16       254.17 o
  12   9   2         11.63         22.29        37.13 o
  13   9   2         38.42         13.92        39.90 o
  14   9   2        206.88        145.06        51.15 o
  15   9   2        821.87       1101.15       157.37 o
  16   9   2        358.34        299.82        93.40 o
 -16  10   2         12.50         22.81        82.13 o
 -15  10   2         49.91         76.78        54.54 o
 -14  10   2       1382.85       1321.85       163.14 o
 -13  10   2         97.43         52.37        40.36 o
 -12  10   2         39.27         39.61        35.96 o
 -11  10   2        201.33        151.67        50.41 o
 -10  10   2         36.57         23.56        30.06 o
  -9  10   2        404.15        484.61        63.40 o
  -8  10   2         14.04         18.50        24.30 o
  -7  10   2       1237.81       1155.07        88.23 o
  -6  10   2       2544.01       2369.62       111.28 o
  -5  10   2        140.12        137.18        31.40 o
  -4  10   2        844.85        915.90        68.72 o
  -3  10   2       5710.07       5630.18       215.22 o
  -2  10   2          2.93         -2.29        24.20 o
  -1  10   2       2267.44       2123.42        88.54 o
   0  10   2        592.66        585.64        57.91 o
   1  10   2       2354.77       2370.57       114.03 o
   2  10   2       4733.83       4796.26       165.61 o
   3  10   2       2740.63       2753.84       113.13 o
   4  10   2        541.91        488.87        50.64 o
   5  10   2        101.51        103.37        28.02 o
   6  10   2        977.28       1088.24        87.66 o
   7  10   2         49.62         80.39        41.11 o
   8  10   2        892.70        710.17        88.68 o
   9  10   2        553.96        505.05        65.47 o
  10  10   2        140.72         71.87        38.54 o
  11  10   2          2.18         40.19        37.55 o
  12  10   2        858.59        888.02        97.76 o
  13  10   2        451.51        437.91        74.82 o
  14  10   2        585.98        610.04        88.71 o
  15  10   2        228.44        258.15        64.43 o
 -15  11   2       2538.48       2466.67       179.16 o
 -14  11   2        383.88        440.67        79.24 o
 -13  11   2       1583.02       1589.05       157.29 o
 -12  11   2       1547.43       1521.23       125.95 o
 -11  11   2        802.78        722.60       109.56 o
 -10  11   2       2714.38       2805.99       280.65 o
  -9  11   2          6.89        -14.07        24.84 o
  -8  11   2       4259.59       4370.12       180.09 o
  -7  11   2       9205.80       9089.61       562.00 o
  -6  11   2        110.48        113.62        34.32 o
  -5  11   2      16812.82      15861.74       468.10 o
  -4  11   2      13011.29      13104.32       392.60 o
  -3  11   2        794.52        748.98        61.16 o
  -2  11   2       7511.15       7141.61       407.22 o
  -1  11   2      12077.39      11244.19       432.34 o
   0  11   2        160.55        142.86        41.85 o
   1  11   2       5214.81       5264.22       447.17 o
   2  11   2        717.86        746.82        59.41 o
   3  11   2       1484.25       1373.54        81.32 o
   4  11   2       7807.82       7227.17       241.86 o
   5  11   2       6149.17       5934.90       236.43 o
   6  11   2       4779.29       4392.33       171.76 o
   7  11   2       6252.89       6207.33       225.51 o
   8  11   2       4261.14       4207.88       313.70 o
   9  11   2        231.21        360.03        59.53 o
  10  11   2       6840.77       6457.79       299.24 o
  11  11   2        296.00        284.39        62.95 o
  12  11   2        634.09        505.62       118.64 o
  13  11   2        987.08       1083.77       111.27 o
  14  11   2        611.98        641.86       113.82 o
  15  11   2       1072.06       1270.78       219.02 o
 -15  12   2        770.28        390.13       136.89 o
 -14  12   2          0.75          7.64        47.20 o
 -13  12   2       1710.61       1920.03       151.56 o
 -12  12   2          9.42         27.65        44.99 o
 -11  12   2         43.41        106.69        45.05 o
 -10  12   2       1384.64       1360.84       113.75 o
  -9  12   2        287.59        348.04        60.36 o
  -8  12   2        890.60        780.22       100.38 o
  -7  12   2       1081.07        921.47        82.57 o
  -6  12   2       1906.05       1651.19       140.75 o
  -5  12   2        626.66        624.32        63.32 o
  -4  12   2       2444.55       2408.91       262.37 o
  -3  12   2       1169.88       1153.20       112.38 o
  -2  12   2        481.15        411.72       112.93 o
  -1  12   2          0.85         -3.60        34.22 o
   0  12   2       7923.03       8584.73       430.06 o
   1  12   2       2556.85       2222.05       147.08 o
   2  12   2          1.98         17.90        41.07 o
   3  12   2       1906.70       1642.95       134.53 o
   4  12   2        160.01        171.35        35.82 o
   5  12   2       2200.91       2339.20       122.37 o
   6  12   2       1448.21       1478.88       103.02 o
   7  12   2        235.30        232.06        44.97 o
   8  12   2        162.37        132.56        40.36 o
   9  12   2       1250.22       1179.89       101.35 o
  10  12   2         61.48         26.55        36.50 o
  11  12   2       2603.33       2853.45       176.71 o
  12  12   2         14.12         18.72        43.43 o
  13  12   2          4.94        -27.58        43.82 o
  14  12   2       1444.31       1439.54       170.99 o
 -14  13   2        283.51        166.71        80.88 o
 -13  13   2       1289.37       1025.56       110.71 o
 -12  13   2       1059.35       1105.76       113.98 o
 -11  13   2        268.08        302.11        60.13 o
 -10  13   2        135.02        124.68        45.99 o
  -9  13   2         81.76         80.00        38.07 o
  -8  13   2       1344.70       1318.53       130.04 o
  -7  13   2        586.17        570.54        67.40 o
  -6  13   2        298.98        415.35       140.31 o
  -5  13   2        972.78       1005.89       125.48 o
  -4  13   2       1901.16       1643.60       141.94 o
  -3  13   2        515.41        686.12       130.04 o
  -2  13   2       3123.50       3560.75       194.35 o
  -1  13   2         93.55        171.87        50.64 o
   0  13   2         96.49         43.07        93.54 o
   1  13   2          9.80         39.18        37.00 o
   2  13   2        765.10        749.64        92.50 o
   3  13   2       1093.82       1038.93       143.73 o
   4  13   2       1331.27       1532.12       137.76 o
   5  13   2         10.00          7.26        35.05 o
   6  13   2        807.70        695.74       211.04 o
   7  13   2       5593.63       5576.36       372.56 o
   8  13   2        393.15        418.74        71.81 o
   9  13   2        444.57        302.46        56.71 o
  10  13   2       5715.37       5151.61       219.07 o
  11  13   2       2331.90       2536.99       166.68 o
  12  13   2         38.75         -6.35        40.15 o
  13  13   2        864.14        807.08       102.56 o
 -14  14   2       1167.99       1368.89       216.74 o
 -13  14   2         19.86         33.01        49.06 o
 -12  14   2        264.98        273.17        96.40 o
 -11  14   2       1311.73       1336.23       118.62 o
 -10  14   2       1567.97       1324.89       150.83 o
  -9  14   2       1404.16       1244.71       144.32 o
  -8  14   2       2327.49       2361.66       273.78 o
  -7  14   2       2690.94       2635.59       200.73 o
  -6  14   2       8494.67       8479.39       375.88 o
  -5  14   2       2831.80       3149.01       254.38 o
  -4  14   2       1400.52       1157.13       168.83 o
  -3  14   2       3978.08       4069.81       232.71 o
  -2  14   2       4647.39       5375.90       264.56 o
  -1  14   2       1716.91       1740.11       149.22 o
   0  14   2       7964.07       7948.36       350.03 o
   1  14   2        130.91        246.29        62.09 o
   2  14   2        977.07       1064.98       117.47 o
   3  14   2       3763.50       3503.47       199.23 o
   4  14   2          1.86         14.28        47.91 o
   5  14   2       2926.62       3064.96       198.14 o
   6  14   2       1935.08       1530.57       145.08 o
   7  14   2       2298.30       2362.03       186.95 o
   8  14   2       1176.77       1115.64       193.93 o
   9  14   2       4946.46       5330.14       281.48 o
  10  14   2        405.74        309.14        83.89 o
  11  14   2       3378.85       3238.77       196.33 o
  12  14   2        962.11       1132.29       115.50 o
  13  14   2          1.64        -10.60        56.85 o
 -12  15   2         22.05         41.30        62.85 o
 -11  15   2       1621.53       1625.37       179.83 o
 -10  15   2        934.78        871.83       163.13 o
  -9  15   2          5.59        -28.36        62.74 o
  -8  15   2         16.05          4.41        47.91 o
  -7  15   2        581.82        582.55        98.73 o
  -6  15   2        769.97        997.41       121.73 o
  -5  15   2        132.94        162.79       118.64 o
  -4  15   2        673.76        622.13       191.64 o
  -3  15   2         41.72         48.74        43.82 o
  -2  15   2          0.25         51.97        43.20 o
  -1  15   2        282.70        349.55        77.39 o
   0  15   2        352.97        371.14        78.61 o
   1  15   2       1207.49       1399.09       141.72 o
   2  15   2        521.11        532.26       128.90 o
   3  15   2        566.23        484.03        85.46 o
   4  15   2        648.31        731.14       105.22 o
   5  15   2       1608.09       1726.40       247.54 o
   6  15   2        169.64        203.42        65.32 o
   7  15   2       1921.06       2083.25       182.10 o
   8  15   2        444.94        346.78       118.64 o
   9  15   2        841.73        622.99       106.84 o
  10  15   2         37.42         32.48        51.55 o
  11  15   2        523.39        447.00        99.13 o
  12  15   2        422.07        431.20       136.89 o
 -11  16   2       1409.96        970.76       349.07 o
 -10  16   2         16.96        -17.34        55.84 o
  -9  16   2       1921.88       1850.05       271.50 o
  -8  16   2        777.25        949.45       129.03 o
  -7  16   2        331.29        420.39        88.55 o
  -6  16   2        846.55        739.04       108.05 o
  -5  16   2          5.06        -11.17        53.61 o
  -4  16   2       1119.92       1069.61       128.94 o
  -3  16   2       5182.22       5127.31       271.01 o
  -2  16   2        954.48       1116.96       132.73 o
  -1  16   2        385.96        548.12        94.36 o
   0  16   2        672.47        701.54       105.75 o
   1  16   2       1268.40       1235.31       138.71 o
   2  16   2          4.35        -39.95        39.95 o
   3  16   2         33.18         62.50        49.18 o
   4  16   2       3063.22       3224.78       237.13 o
   5  16   2        109.06         71.87        62.74 o
   6  16   2        647.01        660.82       158.56 o
   7  16   2         36.42         44.88        65.02 o
   8  16   2       1894.24       1597.03       232.71 o
   9  16   2       1078.98       1035.92       141.45 o
  10  16   2          1.02         20.64        54.03 o
  11  16   2        236.51        198.49       116.36 o
 -10  17   2       5498.43       6639.10       547.55 o
  -9  17   2        420.44        475.67       105.89 o
  -8  17   2         30.06         -4.46        50.95 o
  -7  17   2       1406.65       1542.70       411.81 o
  -6  17   2        268.74        275.01        78.85 o
  -5  17   2        535.82        453.62        92.75 o
  -4  17   2       1245.05       1206.56       142.71 o
  -3  17   2        655.15        692.13       140.31 o
  -2  17   2       2493.02       2418.54       204.81 o
  -1  17   2       6653.93       6717.62       333.84 o
   0  17   2        706.11        737.29       112.89 o
   1  17   2       2056.97       2023.34       184.67 o
   2  17   2       4072.72       3582.23       286.33 o
   3  17   2          3.84         77.81        52.07 o
   4  17   2       2707.05       2580.37       247.54 o
   5  17   2       1817.74       1433.32       159.61 o
   6  17   2       1055.29        976.10       131.41 o
   7  17   2       1621.90       1688.30       178.26 o
   8  17   2       1211.61       1357.48       228.15 o
   9  17   2        368.58        202.46        83.77 o
  -8  18   2          2.24         95.67        72.11 o
  -7  18   2        408.13        490.85       107.27 o
  -6  18   2        417.34        527.44       108.05 o
  -5  18   2        153.92         99.84        61.24 o
  -4  18   2        285.67        355.78       207.61 o
  -3  18   2       2006.75       1899.63       188.75 o
  -2  18   2          3.89          8.07        51.97 o
  -1  18   2          8.52         55.72        58.73 o
   0  18   2        879.18        984.36       174.53 o
   1  18   2        839.93        880.86       169.97 o
   2  18   2        206.48        128.47        70.73 o
   3  18   2         31.13         36.29        87.84 o
   4  18   2        114.91         92.31        68.55 o
   5  18   2         23.37          4.43        53.72 o
   6  18   2        214.16        232.35        80.47 o
   7  18   2        228.31        180.58        75.00 o
  -6  19   2        243.49        117.60       107.23 o
  -5  19   2         54.89        -31.32        52.58 o
  -4  19   2       1294.62       1672.88       183.15 o
  -3  19   2         33.69        -24.88        57.04 o
  -2  19   2        487.01        408.96       114.07 o
  -1  19   2         13.54         25.59        71.87 o
   0  19   2        590.20        651.51       120.96 o
   1  19   2       2735.02       3019.03       249.99 o
   2  19   2       2231.85       2103.37       221.30 o
   3  19   2        932.83        851.27       147.16 o
   4  19   2       2504.06       2806.36       241.41 o
   5  19   2       1529.41       1233.58       286.33 o
  -2  20   2         47.22         25.10        98.10 o
  -1  20   2        737.90        724.06       132.02 o
   0  20   2        709.62       1032.91       149.22 o
   1  20   2       1034.61       1032.70       149.80 o
 -18   1   3       1591.61       1809.04       159.05 o
 -17   1   3          1.83        -33.59        33.59 o
 -16   1   3       3475.96       3390.98       156.82 o
 -15   1   3         41.23        -21.25        41.82 o
 -14   1   3        983.09        953.15        78.10 o
 -13   1   3        643.98        720.65        64.29 o
 -12   1   3        624.29        594.89        55.58 o
 -11   1   3      12121.78      12197.60       325.46 o
 -10   1   3      11421.52      11428.24       302.99 o
  -9   1   3       1087.32       1150.32        66.80 o
  -8   1   3      12503.87      12329.01       312.72 o
  -7   1   3      39503.09      39934.73       920.68 o
  -6   1   3      11593.27      11909.14       398.17 o
  -5   1   3       9236.30       9139.10       227.16 o
  -4   1   3      37740.95      37553.62       872.50 o
  -3   1   3        890.64        870.58        41.22 o
  -2   1   3        219.71        255.52        19.10 o
  -1   1   3       2481.44       2744.97        69.28 o
   0   1   3        998.99       1082.54        31.54 o
   1   1   3       7517.01       7972.15       216.45 o
   2   1   3        148.82        133.63        20.14 o
   3   1   3        557.62        538.02        30.15 o
   4   1   3      31167.66      31643.77       725.47 o
   5   1   3       6948.77       6377.61       168.23 o
   6   1   3       4449.63       4090.11       121.45 o
   7   1   3       6956.35       7143.14       206.47 o
   8   1   3       3950.05       3699.30       120.31 o
   9   1   3       1397.54       1512.58        81.22 o
  10   1   3       3593.65       3488.17       123.66 o
  11   1   3        980.20        963.35        70.01 o
  12   1   3       1734.19       1774.59       102.28 o
  13   1   3        454.79        614.33        82.33 o
  14   1   3        320.16        292.08        53.68 o
  15   1   3       5631.29       6268.80       216.57 o
  16   1   3       4196.30       4321.00       174.96 o
  17   1   3         32.17         28.98        38.30 o
 -18   2   3         38.65          0.00        37.46 o
 -17   2   3       1391.59       1508.07       199.56 o
 -16   2   3        844.21        932.23        84.88 o
 -15   2   3       4167.26       3822.71       153.70 o
 -14   2   3        130.42        156.90        39.19 o
 -13   2   3        184.35        237.48        44.84 o
 -12   2   3       4024.87       3703.03       135.74 o
 -11   2   3       4647.78       4599.85       152.34 o
 -10   2   3        842.07        736.46        56.38 o
  -9   2   3       1483.50       1531.07        76.17 o
  -8   2   3        987.48        908.46        79.69 o
  -7   2   3       1980.44       2134.03        76.85 o
  -6   2   3       5471.92       5204.77       143.86 o
  -5   2   3       5160.65       5479.49       145.57 o
  -4   2   3       4205.72       4061.44       110.19 o
  -3   2   3       6957.79       7196.49       182.31 o
  -2   2   3         13.35         15.87         8.23 o
  -1   2   3       4365.97       4870.03       118.32 o
   0   2   3      26473.96      28628.55       747.68 o
   1   2   3      24836.54      26947.23       609.96 o
   2   2   3      10459.53      10505.39       286.25 o
   3   2   3      13476.65      13107.21       309.97 o
   4   2   3       1194.63       1111.67        44.13 o
   5   2   3       8996.71       9063.79       228.70 o
   6   2   3       4562.62       4620.04       149.50 o
   7   2   3       1231.24       1531.32        65.90 o
   8   2   3        458.38        415.43        38.84 o
   9   2   3       9644.22       9959.52       338.19 o
  10   2   3         30.32         28.71        21.96 o
  11   2   3        408.26        432.16        47.30 o
  12   2   3       1510.21       1569.37        94.89 o
  13   2   3         28.65        -21.07        24.30 o
  14   2   3       1531.24       1535.96       102.60 o
  15   2   3       1332.41       1125.50        89.21 o
  16   2   3       1816.09       1780.27       119.23 o
  17   2   3       1794.73       1757.82       141.33 o
 -18   3   3        740.46        698.24        90.89 o
 -17   3   3        407.41        383.47        62.57 o
 -16   3   3        298.48        271.03        50.70 o
 -15   3   3        152.35        189.68        42.87 o
 -14   3   3         22.74         57.84        30.78 o
 -13   3   3         83.25          6.92        25.61 o
 -12   3   3          0.11         26.67        22.35 o
 -11   3   3        262.06        237.81        36.86 o
 -10   3   3         21.52         50.85        21.86 o
  -9   3   3          0.47          4.36        14.66 o
  -8   3   3       1142.07       1153.74        65.11 o
  -7   3   3       3569.79       3448.02       141.27 o
  -6   3   3       1206.98       1009.59        51.01 o
  -5   3   3       1055.99       1060.22        53.87 o
  -4   3   3         41.32         27.33        10.82 o
  -3   3   3        865.45        829.08        32.49 o
  -2   3   3       1395.09       1555.30        47.92 o
  -1   3   3      16844.64      18706.01       578.59 o
   0   3   3      55310.64      58260.14      2047.29 o
   1   3   3      21947.33      23525.92       536.62 o
   2   3   3        425.09        440.91        25.86 o
   3   3   3      15176.94      16523.18       446.45 o
   4   3   3       4171.49       4070.08       113.70 o
   5   3   3       9526.95      10142.19       254.04 o
   6   3   3       1428.69       1407.87        77.72 o
   7   3   3        306.97        323.72        33.65 o
   8   3   3         30.54         26.70        16.02 o
   9   3   3        407.83        382.17        40.82 o
  10   3   3        584.28        474.78        47.50 o
  11   3   3        419.72        413.47        60.41 o
  12   3   3        145.69        153.97        52.37 o
  13   3   3       2484.00       2405.66       126.27 o
  14   3   3          7.27         -2.23        27.69 o
  15   3   3        330.13        345.30        56.00 o
  16   3   3       1514.84       1780.00       120.78 o
  17   3   3        265.23        278.19        82.13 o
 -18   4   3        763.34        592.59       111.90 o
 -17   4   3       3568.51       3792.69       211.57 o
 -16   4   3         61.09         19.27        33.30 o
 -15   4   3       3288.50       3222.10       145.73 o
 -14   4   3          9.62         11.11        30.05 o
 -13   4   3        735.57        669.98        63.23 o
 -12   4   3       4362.10       4303.66       151.51 o
 -11   4   3       1720.55       1625.57        91.20 o
 -10   4   3       6932.84       6658.65       197.39 o
  -9   4   3      10458.86       9638.77       259.63 o
  -8   4   3       8470.84       8621.19       232.05 o
  -7   4   3       2349.71       2513.73        99.25 o
  -6   4   3      33666.49      32328.41       748.32 o
  -5   4   3      16772.87      18007.27       426.54 o
  -4   4   3       4822.52       4748.21       126.66 o
  -3   4   3      13621.75      14419.34       339.90 o
  -2   4   3       1111.41       1111.21        35.38 o
  -1   4   3       7260.99       7735.15       207.07 o
   0   4   3       7424.76       7270.76       190.67 o
   1   4   3          0.51         -1.28         7.67 o
   2   4   3      50865.96      53192.30      1199.83 o
   3   4   3      20578.81      20166.84       514.62 o
   4   4   3       7995.29       8152.72       206.62 o
   5   4   3      18498.51      18772.85       447.28 o
   6   4   3      11565.04      10545.00       269.70 o
   7   4   3       3127.88       3233.39       107.22 o
   8   4   3         22.07         16.03        16.06 o
   9   4   3       3439.03       3282.72       116.46 o
  10   4   3        783.17        750.65        59.21 o
  11   4   3       5242.62       5295.62       154.93 o
  12   4   3        816.71        742.46        66.97 o
  13   4   3        511.90        525.03        60.31 o
  14   4   3       6256.03       6857.59       225.93 o
  15   4   3       3375.73       3716.28       155.14 o
  16   4   3         20.48         -0.19        46.83 o
  17   4   3       1555.80       1546.84       234.99 o
 -17   5   3        151.08        139.75        57.86 o
 -16   5   3       6116.29       6699.51       275.21 o
 -15   5   3        329.11        319.42        66.72 o
 -14   5   3         22.08          6.37        26.50 o
 -13   5   3        626.91        576.86        85.19 o
 -12   5   3        641.24        574.50        56.06 o
 -11   5   3       2647.09       2519.47       114.36 o
 -10   5   3         30.32         73.20        22.94 o
  -9   5   3        826.55        736.80        53.68 o
  -8   5   3       1206.05       1347.50        86.28 o
  -7   5   3       1736.49       1737.41        71.20 o
  -6   5   3         54.95         55.82        15.98 o
  -5   5   3       4106.90       4010.89       130.57 o
  -4   5   3        711.28        640.67        33.78 o
  -3   5   3         20.00         34.30         9.13 o
  -2   5   3       2221.09       2264.74        66.70 o
  -1   5   3         57.42         31.43        10.90 o
   0   5   3       6917.34       8563.21       207.28 o
   1   5   3        461.52        487.70        26.60 o
   2   5   3       1154.19       1614.30        53.55 o
   3   5   3       1128.10       1126.98        61.91 o
   4   5   3       2402.73       2343.75        76.58 o
   5   5   3        881.44        764.57        45.19 o
   6   5   3       6733.48       6581.04       180.38 o
   7   5   3       4101.75       4276.54       132.24 o
   8   5   3        493.29        522.35        88.55 o
   9   5   3       8225.81       8109.68       206.76 o
  10   5   3       4359.50       4087.42       127.00 o
  11   5   3          9.04         43.09        24.71 o
  12   5   3       2099.02       2095.62       129.09 o
  13   5   3       1036.16       1110.28       118.12 o
  14   5   3       2221.55       2361.17       131.66 o
  15   5   3        181.08        255.58        58.74 o
  16   5   3        181.09        195.51        55.89 o
  17   5   3        341.06        419.79       139.17 o
 -17   6   3         14.20         20.04        47.51 o
 -16   6   3         92.43         74.65       103.63 o
 -15   6   3        825.81        816.91        98.31 o
 -14   6   3        513.70        483.21        91.53 o
 -13   6   3       1356.06       1314.66       175.97 o
 -12   6   3       1453.62       1416.54        89.29 o
 -11   6   3        351.94        348.44        42.85 o
 -10   6   3          3.18        -12.18        16.02 o
  -9   6   3        948.97        929.63        61.82 o
  -8   6   3        290.32        295.77        35.24 o
  -7   6   3          2.47          2.39        12.76 o
  -6   6   3        664.26        699.59        63.88 o
  -5   6   3          0.84         -1.83        10.35 o
  -4   6   3       5899.46       6054.57       158.59 o
  -3   6   3       1712.24       1582.65        82.66 o
  -2   6   3        275.40        305.98        30.04 o
  -1   6   3       8051.27       9197.05       224.15 o
   0   6   3       8404.45       9331.31       226.45 o
   1   6   3       1002.25       1207.93        40.98 o
   2   6   3       2427.42       2477.30        69.60 o
   3   6   3       5009.70       4940.86       133.89 o
   4   6   3       1297.38       1388.77        54.52 o
   5   6   3       5673.84       5262.74       169.48 o
   6   6   3       6810.97       6383.40       177.21 o
   7   6   3        237.28        272.68        31.60 o
   8   6   3       1076.65       1124.32        62.76 o
   9   6   3       3590.86       3452.51       125.32 o
  10   6   3        100.21        118.52        29.44 o
  11   6   3        163.70        152.47        34.18 o
  12   6   3          1.11        -21.22        31.35 o
  13   6   3        104.36        159.02        46.58 o
  14   6   3         67.21         41.95        58.82 o
  15   6   3        109.97         75.10        49.53 o
  16   6   3        199.08         99.62        56.82 o
  17   6   3        823.64        723.23       171.11 o
 -17   7   3        968.81       1050.16       116.53 o
 -16   7   3       3709.37       3990.46       218.92 o
 -15   7   3        422.63        607.89        88.08 o
 -14   7   3       2637.93       2637.76       292.62 o
 -13   7   3       4843.91       4684.66       204.52 o
 -12   7   3       5309.50       5077.17       227.14 o
 -11   7   3       1473.75       1347.79       105.74 o
 -10   7   3       8950.98       8046.53       277.86 o
  -9   7   3       2064.63       2028.62        92.23 o
  -8   7   3       2119.29       2205.36        86.74 o
  -7   7   3       4638.80       4558.34       169.58 o
  -6   7   3         19.35        -18.55        18.55 o
  -5   7   3      34462.27      34995.51       808.62 o
  -4   7   3       4454.12       4069.58       152.86 o
  -3   7   3        603.30        639.04        29.08 o
  -2   7   3      27478.54      28498.58       655.72 o
  -1   7   3      25575.68      25910.69       731.72 o
   0   7   3       1118.38       1281.70        51.37 o
   1   7   3       8180.82       8459.92       275.96 o
   2   7   3       2428.95       2493.49        76.99 o
   3   7   3       5447.51       5944.27       146.60 o
   4   7   3       3385.61       3469.76        96.13 o
   5   7   3        984.30       1063.42        51.59 o
   6   7   3      14966.17      13693.89       338.52 o
   7   7   3       4097.97       4255.77       133.79 o
   8   7   3       1256.71       1255.52        72.33 o
   9   7   3       8468.84       7950.40       256.53 o
  10   7   3      11381.77      10890.12       354.30 o
  11   7   3        504.76        474.19        85.96 o
  12   7   3       2420.86       2492.94       153.11 o
  13   7   3       1029.61        925.95        97.56 o
  14   7   3        886.26        966.99       100.33 o
  15   7   3       3812.89       4021.33       243.28 o
  16   7   3       1964.58       1995.82       247.54 o
 -16   8   3        732.15        713.74       111.23 o
 -15   8   3       2786.23       2870.22       184.16 o
 -14   8   3         72.43        153.15        53.81 o
 -13   8   3         41.05         53.50        40.45 o
 -12   8   3       1709.04       1626.37       133.98 o
 -11   8   3        395.47        381.70        59.84 o
 -10   8   3        371.63        345.34       104.66 o
  -9   8   3        185.74        157.86        48.29 o
  -8   8   3       1158.76       1183.38        88.37 o
  -7   8   3        443.08        444.51        52.11 o
  -6   8   3        303.51        303.81        39.88 o
  -5   8   3        102.76         53.86        20.55 o
  -4   8   3       2969.00       2924.04       114.34 o
  -3   8   3       1439.78       1627.99        74.39 o
  -2   8   3       6285.81       6281.77       256.17 o
  -1   8   3        584.87        616.92        32.01 o
   0   8   3       1542.86       1537.74        54.28 o
   1   8   3       3241.57       3561.80       102.15 o
   2   8   3        983.75        868.71        69.81 o
   3   8   3        675.19        744.80        41.49 o
   4   8   3         27.70         27.30        12.25 o
   5   8   3       1279.26       1256.99        58.83 o
   6   8   3        487.35        441.47        67.30 o
   7   8   3        135.58        162.47        44.21 o
   8   8   3         94.34         48.35        28.01 o
   9   8   3       3205.05       3007.43       152.83 o
  10   8   3          3.77         18.67        28.39 o
  11   8   3        409.74        398.24        61.12 o
  12   8   3         27.19         21.55        37.65 o
  13   8   3        411.41        490.50        73.50 o
  14   8   3          1.25         13.84        40.29 o
  15   8   3          9.88         26.71        46.97 o
  16   8   3        198.45         98.10        70.98 o
 -16   9   3       2452.50       2729.58       190.46 o
 -15   9   3       1213.28       1409.45       206.08 o
 -14   9   3        301.98        276.61        64.46 o
 -13   9   3       2434.28       2638.74       169.34 o
 -12   9   3         44.36         32.34        36.76 o
 -11   9   3       1133.87       1408.11       262.37 o
 -10   9   3       1854.27       1859.81       174.86 o
  -9   9   3        129.67        186.27        43.11 o
  -8   9   3       1002.46        885.89        79.11 o
  -7   9   3       2960.84       3068.56       242.98 o
  -6   9   3         86.04         90.28        30.42 o
  -5   9   3       7335.14       6890.14       311.34 o
  -4   9   3       7288.24       7220.22       231.63 o
  -3   9   3         22.41          7.99        15.74 o
  -2   9   3       9279.99       9136.76       275.50 o
  -1   9   3       8396.11       8565.24       262.45 o
   0   9   3       1764.76       1996.24        65.85 o
   1   9   3       5138.26       5190.65       140.59 o
   2   9   3          3.66         42.96        22.68 o
   3   9   3         39.41         51.45        20.75 o
   4   9   3        884.54        919.77        68.11 o
   5   9   3         35.86         49.06        22.97 o
   6   9   3       1192.61        958.69        76.33 o
   7   9   3        603.03        576.04        70.72 o
   8   9   3         62.31         69.22        29.48 o
   9   9   3       1168.39       1205.71        96.79 o
  10   9   3       1532.89       1613.02       131.75 o
  11   9   3        197.46        196.99        51.27 o
  12   9   3       5801.67       5871.75       237.07 o
  13   9   3       2847.19       3207.48       190.85 o
  14   9   3        212.48        198.83        55.29 o
  15   9   3        582.60        483.62        82.96 o
 -16  10   3        134.07        116.36       104.95 o
 -15  10   3       4159.48       4452.26       223.95 o
 -14  10   3       1673.26       1586.28       149.11 o
 -13  10   3        154.45        123.95        51.89 o
 -12  10   3        428.50        340.16        61.81 o
 -11  10   3       3604.49       3560.01       168.31 o
 -10  10   3        185.45        117.22        38.30 o
  -9  10   3        461.86        463.58        61.39 o
  -8  10   3         88.28         83.55        45.91 o
  -7  10   3       1112.46       1005.74        81.73 o
  -6  10   3       8663.20       8535.44       277.33 o
  -5  10   3          9.40          0.68        30.81 o
  -4  10   3      11773.69      10749.73       327.16 o
  -3  10   3       7582.65       7458.79       285.16 o
  -2  10   3       4190.77       4016.93       143.25 o
  -1  10   3       1072.81        977.01        57.55 o
   0  10   3      20293.55      20336.12       564.90 o
   1  10   3        528.09        749.91        55.52 o
   2  10   3        880.51        959.63        80.33 o
   3  10   3       5053.79       4655.52       165.51 o
   4  10   3         98.22        112.85        29.40 o
   5  10   3      10170.45       9912.96       311.02 o
   6  10   3      13953.08      13497.25       408.13 o
   7  10   3       2775.93       2858.60       144.14 o
   8  10   3       3387.92       3272.36       148.33 o
   9  10   3      11241.75      11042.60       406.48 o
  10  10   3        236.12        191.11        51.07 o
  11  10   3       3013.79       2770.32       182.44 o
  12  10   3       2456.33       2457.76       207.96 o
  13  10   3        138.89        105.31        51.32 o
  14  10   3        255.97        319.24       100.60 o
  15  10   3       1221.77       1153.62       145.83 o
 -15  11   3        460.58        433.39        84.04 o
 -14  11   3        811.87        854.90       101.28 o
 -13  11   3         90.13        103.17        48.12 o
 -12  11   3        600.75        531.29        76.79 o
 -11  11   3        265.52        349.04        61.02 o
 -10  11   3          4.25         -7.27        28.83 o
  -9  11   3        119.86        154.41        44.13 o
  -8  11   3        394.64        394.69        85.50 o
  -7  11   3        874.55        810.70        74.79 o
  -6  11   3        742.17        734.79        69.59 o
  -5  11   3       2423.29       2371.93       114.39 o
  -4  11   3       1792.15       2088.10       124.89 o
  -3  11   3        468.12        427.57        57.22 o
  -2  11   3        590.49        746.53        94.53 o
  -1  11   3        143.19         64.66        71.87 o
   0  11   3         14.18         -5.74        28.52 o
   1  11   3         35.93         43.90        29.81 o
   2  11   3          2.34        -10.03        29.90 o
   3  11   3       2177.56       2215.80       101.99 o
   4  11   3        194.48        212.32        37.08 o
   5  11   3        445.47        388.65        49.57 o
   6  11   3        222.28        251.71        42.34 o
   7  11   3        114.64        100.30        42.73 o
   8  11   3          3.36          4.06        33.76 o
   9  11   3        129.97         79.61        44.15 o
  10  11   3        674.50        700.97        82.18 o
  11  11   3          1.89         15.92        38.83 o
  12  11   3        322.55        326.97        66.83 o
  13  11   3       1268.22       1394.63       127.36 o
  14  11   3         48.66         52.76        50.94 o
  15  11   3          8.44        -50.19        82.13 o
 -15  12   3       2029.19       1943.82       262.37 o
 -14  12   3       2031.15       1978.86       157.81 o
 -13  12   3          0.25         -3.08        40.48 o
 -12  12   3       1645.49       1491.76       125.49 o
 -11  12   3        286.85        243.52        57.35 o
 -10  12   3        312.21        284.55        56.39 o
  -9  12   3       1044.20       1024.08        93.28 o
  -8  12   3       1405.29       1201.69       117.19 o
  -7  12   3       2939.42       2672.28       169.55 o
  -6  12   3       5328.77       5277.69       197.82 o
  -5  12   3        127.29        173.00        37.46 o
  -4  12   3        631.78        691.38        85.46 o
  -3  12   3       7610.53       7096.47       522.46 o
  -2  12   3         13.81         23.20        28.90 o
  -1  12   3        395.76        419.75        68.21 o
   0  12   3       6873.88       7292.70       544.13 o
   1  12   3        126.15        142.49        43.82 o
   2  12   3        540.37        521.83        74.90 o
   3  12   3      10250.31      10162.23       406.53 o
   4  12   3        177.80        151.90        36.88 o
   5  12   3       2888.47       2820.38       128.31 o
   6  12   3       6269.18       5506.82       206.77 o
   7  12   3         72.54         88.93        36.87 o
   8  12   3       3349.40       3323.62       202.08 o
   9  12   3       3212.57       2979.21       154.24 o
  10  12   3        199.30        215.84        52.47 o
  11  12   3       1933.93       2049.66       250.38 o
  12  12   3        741.35        720.26        91.53 o
  13  12   3          1.11        -25.01        44.30 o
  14  12   3        218.60        232.37        66.66 o
 -14  13   3         98.94        101.31        56.90 o
 -13  13   3        531.60        546.05        85.98 o
 -12  13   3        805.63        664.69        88.23 o
 -11  13   3       1678.94       1900.41       211.32 o
 -10  13   3       1227.13       1120.32       104.30 o
  -9  13   3         48.58         26.17        35.04 o
  -8  13   3        155.00        176.06        55.22 o
  -7  13   3       4886.70       4975.20       198.02 o
  -6  13   3         45.78         36.96        40.23 o
  -5  13   3       1090.66       1185.35       124.19 o
  -4  13   3        170.83        309.86        63.99 o
  -3  13   3       1524.93       1812.58       149.22 o
  -2  13   3       2197.32       2081.09       160.51 o
  -1  13   3       1840.21       1930.13       155.52 o
   0  13   3       4354.96       4769.00       235.47 o
   1  13   3       6875.36       7541.41       329.06 o
   2  13   3        782.41        741.93        93.40 o
   3  13   3         39.74        -18.25        27.43 o
   4  13   3       5468.13       5085.46       247.63 o
   5  13   3       2849.49       2960.32       175.84 o
   6  13   3       1390.10       1314.13       184.80 o
   7  13   3        795.68        848.72        84.13 o
   8  13   3        388.32        420.53        63.12 o
   9  13   3        332.61        342.88        60.97 o
  10  13   3       5065.32       5272.22       221.15 o
  11  13   3         31.09         30.28        43.11 o
  12  13   3       1520.43       1733.68       139.94 o
  13  13   3       1128.44       1367.08       127.68 o
 -14  14   3        917.05       1302.72       207.61 o
 -13  14   3        110.24        108.96        57.69 o
 -12  14   3        389.34        418.55        90.05 o
 -11  14   3        194.65        170.02        57.80 o
 -10  14   3        602.56        440.79        95.98 o
  -9  14   3        472.21        493.12       195.07 o
  -8  14   3         31.58         13.16        41.85 o
  -7  14   3        370.34        338.39        72.75 o
  -6  14   3         29.87         29.09        37.82 o
  -5  14   3          0.14        -16.95        33.76 o
  -4  14   3       2730.81       2391.21       295.45 o
  -3  14   3       5869.12       6432.44       345.64 o
  -2  14   3         92.68        220.39        59.71 o
  -1  14   3          1.18         23.35        40.92 o
   0  14   3        286.55        203.57        56.39 o
   1  14   3       2240.15       2100.14       167.75 o
   2  14   3        469.03        518.67        82.09 o
   3  14   3         12.06        -10.00        33.76 o
   4  14   3       1781.67       1758.58       152.39 o
   5  14   3        297.48        270.70        64.29 o
   6  14   3        411.22        399.15        81.17 o
   7  14   3         62.83         91.69        50.34 o
   8  14   3       4430.22       4276.60       242.60 o
   9  14   3        267.20        338.38       114.07 o
  10  14   3        582.52        490.70        98.05 o
  11  14   3          0.28          0.41        61.40 o
  12  14   3        145.71        105.76        56.94 o
  13  14   3        119.95         25.10        93.54 o
 -12  15   3        742.33        800.14       130.85 o
 -11  15   3        344.59        314.91        86.59 o
 -10  15   3       2545.19       2805.75       409.53 o
  -9  15   3        301.33        243.84        78.26 o
  -8  15   3       1166.68       1017.81       129.68 o
  -7  15   3        625.13        684.62       102.20 o
  -6  15   3         70.56         59.32        48.08 o
  -5  15   3       3817.20       3665.61       277.20 o
  -4  15   3       3495.45       3447.33       204.86 o
  -3  15   3         28.25         34.98        41.11 o
  -2  15   3       3679.46       3910.49       221.00 o
  -1  15   3       7477.75       7926.70       356.53 o
   0  15   3         55.07         33.10        42.18 o
   1  15   3       2762.78       2747.61       219.02 o
   2  15   3        463.61        503.12        86.03 o
   3  15   3        105.01        139.11        57.12 o
   4  15   3       2308.86       2481.33       321.69 o
   5  15   3         13.38         46.85        57.04 o
   6  15   3       2334.79       2348.88       191.96 o
   7  15   3       6102.56       5577.99       286.32 o
   8  15   3         51.59        -38.79        57.04 o
   9  15   3       1213.53       1093.88       336.52 o
  10  15   3       3266.78       3456.75       259.67 o
  11  15   3        723.62        669.28       114.00 o
  12  15   3        181.29        276.06       130.04 o
 -11  16   3        718.11        904.64       143.55 o
 -10  16   3        193.44        254.35        92.40 o
  -9  16   3        292.70        545.11       105.44 o
  -8  16   3         22.74        -49.05        49.05 o
  -7  16   3          6.90         19.33        80.99 o
  -6  16   3       2989.43       3042.31       229.68 o
  -5  16   3        582.26        503.87        92.67 o
  -4  16   3       2045.74       2086.21       236.13 o
  -3  16   3        434.17        382.47        85.09 o
  -2  16   3        587.68        497.65        91.91 o
  -1  16   3         90.02        203.85        63.99 o
   0  16   3       2856.88       3054.91       223.08 o
   1  16   3        103.21        160.74        61.34 o
   2  16   3         59.02         28.46        47.41 o
   3  16   3        836.97        831.15       114.40 o
   4  16   3       1777.44       1789.80       182.52 o
   5  16   3        790.33        844.91       130.04 o
   6  16   3        289.43        401.12        84.41 o
   7  16   3         38.82         59.68        76.43 o
   8  16   3        144.88         59.32        79.85 o
   9  16   3        743.57        668.77       115.56 o
  10  16   3          0.01        -15.51        58.57 o
  -9  17   3          0.17         25.84        61.72 o
  -8  17   3       2501.99       2349.76       214.40 o
  -7  17   3        570.33        606.07       105.22 o
  -6  17   3         87.32        135.75        57.47 o
  -5  17   3        568.10        579.51       156.28 o
  -4  17   3       4124.01       4141.75       245.70 o
  -3  17   3       1940.12       1931.80       180.60 o
  -2  17   3        596.43        557.32       103.21 o
  -1  17   3          5.70        -44.49        44.49 o
   0  17   3        105.54         85.51        58.73 o
   1  17   3         12.71        -18.99        47.41 o
   2  17   3       2063.24       2131.83       189.51 o
   3  17   3       2189.51       2265.82       284.04 o
   4  17   3        174.34          7.77       120.92 o
   5  17   3         40.49         49.52        54.57 o
   6  17   3          1.15        -31.60        48.71 o
   7  17   3        853.68        743.69       118.86 o
   8  17   3          0.26         88.98        82.13 o
   9  17   3       1536.60       1690.91       183.53 o
  -8  18   3       1835.02       1820.34       191.47 o
  -7  18   3        663.32        551.99       108.89 o
  -6  18   3       3368.36       3561.02       269.61 o
  -5  18   3        644.45        759.86       121.79 o
  -4  18   3        662.25        629.26       157.42 o
  -3  18   3        976.53       1043.84       187.08 o
  -2  18   3          3.48         -0.59        49.93 o
  -1  18   3       1972.86       1892.02       185.50 o
   0  18   3        926.32       1152.66       144.05 o
   1  18   3          2.75        -25.53        45.46 o
   2  18   3       1809.61       1979.30       330.81 o
   3  18   3       4770.45       4325.67       261.33 o
   4  18   3         79.95         76.43        64.53 o
   5  18   3       1272.35       1307.65       225.87 o
   6  18   3       3933.55       4424.03       266.17 o
   7  18   3         41.52        -19.00        53.16 o
  -6  19   3        490.77        476.33       108.67 o
  -5  19   3        166.27        211.04        79.05 o
  -4  19   3         30.73         19.94        55.22 o
  -3  19   3        112.68         38.59        57.25 o
  -2  19   3         56.33         21.22       103.81 o
  -1  19   3         80.15         68.55        67.37 o
   0  19   3        477.89        625.01       114.40 o
   1  19   3       1080.45       1064.85       145.83 o
   2  19   3        428.05        390.05        98.25 o
   3  19   3        161.88        191.92        80.61 o
   4  19   3        673.16        814.12       130.40 o
   5  19   3        159.25        168.58        94.68 o
  -1  20   3       2180.26       2236.80       513.33 o
   0  20   3        224.32        245.33        95.49 o
   1  20   3        604.30        180.24       109.51 o
 -18   0   4         19.91        113.83        66.59 o
 -17   0   4       3463.11       4268.49       303.44 o
 -16   0   4         35.65         11.93        52.47 o
 -15   0   4       3515.21       3339.86       209.49 o
 -14   0   4       2394.91       2519.10       183.83 o
 -13   0   4         26.93         50.00        37.89 o
 -12   0   4      14173.09      12580.17       480.35 o
 -11   0   4      12349.07      11289.34       431.27 o
 -10   0   4       1090.38        880.94       142.59 o
  -9   0   4       7733.00       6638.25       304.58 o
  -8   0   4       3488.12       3313.09       154.01 o
  -7   0   4      19105.16      21146.88      1168.12 o
  -6   0   4      18491.33      16975.41       574.21 o
  -5   0   4      10506.03      10479.05       654.78 o
  -4   0   4      67080.95      68271.02      2398.97 o
  -3   0   4       3372.06       3650.52       139.54 o
  -2   0   4     159332.38     188505.70     21185.80 o
  -1   0   4       3915.55       4418.03       151.54 o
   0   0   4       1521.70       1829.74       109.51 o
   1   0   4      10515.78      11450.23       377.41 o
   2   0   4      11250.79      11107.54       517.90 o
   3   0   4      22203.33      22642.01       737.25 o
   4   0   4       6596.79       7195.28       259.67 o
   5   0   4      48026.84      46926.50      1515.57 o
   6   0   4      22845.38      22605.42       758.21 o
   7   0   4        528.62        545.44        60.48 o
   8   0   4       6003.95       5769.40       239.56 o
   9   0   4      14821.28      14811.96       534.78 o
  10   0   4        948.78        948.09        94.36 o
  11   0   4       3923.83       3918.08       197.62 o
  12   0   4          2.65        -16.81        34.22 o
  13   0   4       1505.07       1484.22       135.48 o
  14   0   4       5409.21       5182.14       262.12 o
  15   0   4       1336.45       1064.20       124.83 o
  16   0   4       5716.28       6503.81       354.77 o
  17   0   4       1818.04       2124.05       271.50 o
 -18   1   4         40.10         88.50        47.07 o
 -17   1   4        539.49        630.80        74.15 o
 -16   1   4        660.67        671.75        72.20 o
 -15   1   4        189.81        111.83        35.57 o
 -14   1   4        774.75        811.90        71.91 o
 -13   1   4        998.24       1141.51        81.64 o
 -12   1   4        275.16        290.92        47.09 o
 -11   1   4         28.27         -1.38        19.34 o
 -10   1   4        290.33        281.15        35.31 o
  -9   1   4       1081.84       1108.42        65.00 o
  -8   1   4        514.40        466.12        40.20 o
  -7   1   4          3.15         10.46        15.48 o
  -6   1   4       5245.64       5121.52       141.40 o
  -5   1   4      18595.89      18307.32       431.11 o
  -4   1   4       7491.13       6909.74       209.77 o
  -3   1   4        371.07        330.26        23.05 o
  -2   1   4      44563.15      48608.11      1089.58 o
  -1   1   4       9766.16      10862.28       304.61 o
   0   1   4       1421.94       1514.90        50.71 o
   1   1   4        284.70        341.64        17.05 o
   2   1   4       1467.94       1464.02        45.94 o
   3   1   4        936.38       1088.40        48.74 o
   4   1   4       5873.26       6111.01       177.80 o
   5   1   4          7.80         18.36        12.34 o
   6   1   4       2429.95       2221.03        78.60 o
   7   1   4       2601.57       2832.93        97.13 o
   8   1   4       3488.92       3375.37       153.13 o
   9   1   4          3.19         13.38        17.27 o
  10   1   4          2.99          1.69        19.95 o
  11   1   4         94.23        134.33        31.66 o
  12   1   4        128.47        118.88        31.37 o
  13   1   4        164.13        152.36        38.84 o
  14   1   4          1.53         19.78        30.86 o
  15   1   4       2340.06       2470.07       138.64 o
  16   1   4        244.30        191.44        75.08 o
  17   1   4        130.62         15.97        75.29 o
 -18   2   4        300.10        274.62        56.66 o
 -17   2   4       3387.53       3723.69       169.38 o
 -16   2   4        743.33        630.20        69.42 o
 -15   2   4         79.08         25.78        29.86 o
 -14   2   4        924.21        886.27        73.67 o
 -13   2   4         28.67         24.72        30.95 o
 -12   2   4       3984.01       3599.82       162.68 o
 -11   2   4        734.96        729.74        60.02 o
 -10   2   4       9353.31       8887.23       246.12 o
  -9   2   4      22353.62      21489.32       521.44 o
  -8   2   4      18473.59      18384.01       486.38 o
  -7   2   4        203.79        267.75        28.56 o
  -6   2   4       8299.00       8144.70       209.99 o
  -5   2   4      15747.02      16366.67       388.84 o
  -4   2   4          1.42         -1.57         8.80 o
  -3   2   4      13459.64      14925.25       348.69 o
  -2   2   4        156.46        165.98        15.07 o
  -1   2   4        123.07        117.19        20.66 o
   0   2   4         32.85         54.95        27.39 o
   1   2   4      11608.68      12556.67       292.31 o
   2   2   4         76.10        120.44        13.87 o
   3   2   4       6281.38       6619.82       166.80 o
   4   2   4        472.12        504.58        42.48 o
   5   2   4       4753.75       4710.58       132.54 o
   6   2   4       7961.50       7800.05       310.20 o
   7   2   4        809.69        878.40        57.30 o
   8   2   4         67.82         58.68        19.09 o
   9   2   4       2481.50       2418.69        95.45 o
  10   2   4       3157.82       2956.06       136.00 o
  11   2   4       1886.22       1657.37        95.17 o
  12   2   4        211.24        160.94        36.13 o
  13   2   4       1386.92       1288.30        89.43 o
  14   2   4       3106.52       3151.24       268.38 o
  15   2   4        461.54        429.33        84.63 o
  16   2   4        657.91        638.35        87.88 o
 -18   3   4       2793.68       2714.55       155.56 o
 -17   3   4        112.44        143.30        49.07 o
 -16   3   4       5736.33       5675.49       230.60 o
 -15   3   4        288.13        298.16        49.63 o
 -14   3   4        914.94        826.22        73.07 o
 -13   3   4        652.08        740.43        65.32 o
 -12   3   4          4.16         11.49        20.74 o
 -11   3   4      22009.42      20479.11       571.34 o
 -10   3   4       9115.74       9359.22       321.07 o
  -9   3   4       2525.72       2400.96        94.18 o
  -8   3   4      12030.08      12285.29       358.28 o
  -7   3   4      20775.24      19283.51       464.02 o
  -6   3   4       7569.88       7574.28       198.53 o
  -5   3   4      12041.20      11866.59       408.85 o
  -4   3   4       1753.66       1654.53        56.02 o
  -3   3   4       1481.30       1670.12        53.28 o
  -2   3   4      43537.36      47341.00      1064.98 o
  -1   3   4      34589.78      37299.25       841.73 o
   0   3   4      18940.45      20535.70       469.93 o
   1   3   4     181982.12     202968.20      8017.55 o
   2   3   4       9897.69      10158.54       243.22 o
   3   3   4       1111.49       1163.72        44.66 o
   4   3   4      64102.86      61979.32      1400.40 o
   5   3   4       2459.37       2224.78        76.20 o
   6   3   4      10167.08       9911.24       254.89 o
   7   3   4       3810.22       3913.85       123.18 o
   8   3   4       2582.85       2327.37        89.04 o
   9   3   4       3364.69       3194.87       118.22 o
  10   3   4       9521.82       9233.11       259.12 o
  11   3   4         20.23          1.32        20.75 o
  12   3   4       2131.00       1896.26       108.19 o
  13   3   4       1474.47       1515.14       108.27 o
  14   3   4        433.66        379.72        54.80 o
  15   3   4       3782.97       3631.84       165.39 o
  16   3   4        694.55        673.93       115.29 o
  17   3   4        895.88       1286.75       205.33 o
 -18   4   4          6.15        -48.53        52.58 o
 -17   4   4        426.19        574.48        98.84 o
 -16   4   4         44.12         71.57        37.38 o
 -15   4   4        606.18        619.32        66.95 o
 -14   4   4          3.64          1.05        25.57 o
 -13   4   4       2078.25       1984.39       110.65 o
 -12   4   4          9.03         -5.18        22.90 o
 -11   4   4        637.44        465.21        48.76 o
 -10   4   4         70.02         77.11        27.00 o
  -9   4   4         10.01          4.33        15.54 o
  -8   4   4        427.92        489.17        42.71 o
  -7   4   4       1609.22       1699.20        67.26 o
  -6   4   4       8465.23       8701.25       229.11 o
  -5   4   4       1537.19       1521.84        56.97 o
  -4   4   4      12124.28      12394.55       298.55 o
  -3   4   4        196.15        187.15        18.48 o
  -2   4   4        305.83        319.18        22.68 o
  -1   4   4        516.71        477.00        27.41 o
   0   4   4         66.08         97.50        21.37 o
   1   4   4        830.04        945.45        36.65 o
   2   4   4       5278.47       5606.46       143.88 o
   3   4   4        480.50        531.82        33.38 o
   4   4   4       2712.00       2638.66        83.17 o
   5   4   4        366.21        386.08        42.96 o
   6   4   4       2781.74       2872.43        95.61 o
   7   4   4        508.35        485.68        60.92 o
   8   4   4        695.19        605.29        54.66 o
   9   4   4       1228.61       1099.90        70.70 o
  10   4   4        266.61        313.42        41.41 o
  11   4   4       2007.43       2249.76       114.53 o
  12   4   4        266.23        293.34        44.23 o
  13   4   4       1773.81       1727.82       105.70 o
  14   4   4          1.80         48.19        33.92 o
  15   4   4          0.52        -12.81        29.63 o
 -17   5   4        167.35        153.27        56.10 o
 -16   5   4       2577.81       2637.27       181.73 o
 -15   5   4        349.86        284.71        64.06 o
 -14   5   4       1539.77       1340.46        93.88 o
 -13   5   4       4207.50       4009.07       149.99 o
 -12   5   4        219.65        183.72        46.45 o
 -11   5   4       5028.31       4900.08       161.37 o
 -10   5   4       6577.65       6649.78       197.48 o
  -9   5   4        142.12        140.19        45.77 o
  -8   5   4       5100.85       4776.89       144.80 o
  -7   5   4       7397.44       6684.21       184.44 o
  -6   5   4       3154.37       3574.19       109.49 o
  -5   5   4      12111.77      11896.27       334.85 o
  -4   5   4       2936.54       2766.09        83.26 o
  -3   5   4       7359.05       8657.12       213.37 o
  -2   5   4       6237.64       6282.07       180.13 o
  -1   5   4       4846.00       4935.80       127.75 o
   0   5   4       7206.78       7888.07       202.19 o
   1   5   4      30341.38      33440.13       761.82 o
   2   5   4       3981.39       3980.14       109.23 o
   3   5   4       1679.89       1795.46        61.89 o
   4   5   4      21505.39      22699.12       532.57 o
   5   5   4       5980.14       5647.82       156.19 o
   6   5   4       2303.19       2139.50        83.64 o
   7   5   4       5411.77       5230.67       155.51 o
   8   5   4       3685.84       3771.34       132.05 o
   9   5   4       2707.87       2686.14       122.83 o
  10   5   4       6350.47       5958.12       185.61 o
  11   5   4        156.57        167.52        31.81 o
  12   5   4       2846.86       2963.65       123.35 o
  13   5   4       1803.47       1801.19       110.16 o
  14   5   4        198.22        212.63        55.81 o
  15   5   4       2616.66       2466.73       209.62 o
  16   5   4       1147.31       1064.49       216.74 o
 -17   6   4       3557.03       3684.48       221.77 o
 -16   6   4        346.01        292.68        67.48 o
 -15   6   4       3552.44       3819.97       195.82 o
 -14   6   4       1853.04       1840.13       136.97 o
 -13   6   4       1577.31       1579.31       121.59 o
 -12   6   4       2446.14       2436.32       119.21 o
 -11   6   4       8646.19       8237.86       239.68 o
 -10   6   4       1029.40        859.35        99.78 o
  -9   6   4       2755.35       2756.70       104.39 o
  -8   6   4       2457.21       2381.54        88.58 o
  -7   6   4       3316.86       3368.42       109.37 o
  -6   6   4      13427.84      13589.73       335.12 o
  -5   6   4        813.69        787.53        44.79 o
  -4   6   4       6666.77       6261.33       176.23 o
  -3   6   4      19106.38      21020.14       572.59 o
  -2   6   4       4419.25       4397.33       118.49 o
  -1   6   4       2321.35       2104.85        60.13 o
   0   6   4      35690.73      39224.07       892.26 o
   1   6   4         51.42         69.64        12.93 o
   2   6   4       2565.97       3170.92        92.78 o
   3   6   4       9750.12       9681.14       249.61 o
   4   6   4         30.04         16.14        12.36 o
   5   6   4       4602.35       4296.11       127.09 o
   6   6   4        388.01        443.40        37.76 o
   7   6   4       6221.59       6207.57       178.66 o
   8   6   4        857.71        929.36        62.55 o
   9   6   4       6004.06       5759.28       160.44 o
  10   6   4       5126.66       5285.02       154.59 o
  11   6   4       4274.41       4187.25       149.43 o
  12   6   4       1093.47       1067.14        96.16 o
  13   6   4         92.97         69.47        40.52 o
  14   6   4       4263.90       4384.84       201.37 o
  15   6   4        891.40        967.48       105.39 o
  16   6   4       1363.01       1307.29       216.74 o
 -17   7   4         37.81         47.13        51.60 o
 -16   7   4         73.00        135.06        56.99 o
 -15   7   4         49.72         76.73        46.83 o
 -14   7   4         16.54         23.19        36.87 o
 -13   7   4        789.64        685.33        83.49 o
 -12   7   4         33.72        -28.12        28.12 o
 -11   7   4        156.07        138.27        39.77 o
 -10   7   4        759.52        779.93       154.25 o
  -9   7   4         52.67         63.02        33.26 o
  -8   7   4       1986.15       1824.15       124.81 o
  -7   7   4        702.77        799.74        47.23 o
  -6   7   4        706.06        816.61        88.15 o
  -5   7   4       3094.09       3190.74        98.06 o
  -4   7   4        130.73        205.55        20.76 o
  -3   7   4        707.53        833.77        64.51 o
  -2   7   4        279.58        297.35        26.34 o
  -1   7   4        233.03        229.80        21.59 o
   0   7   4       1553.28       1492.49        50.42 o
   1   7   4       1618.04       1748.27        55.46 o
   2   7   4         19.98          9.58         8.99 o
   3   7   4         84.68        128.38        25.69 o
   4   7   4       1000.54       1019.48        50.81 o
   5   7   4        402.23        438.06        35.73 o
   6   7   4        906.36        905.99        61.40 o
   7   7   4      10720.60      10128.82       244.00 o
   8   7   4        200.55        238.97        31.31 o
   9   7   4       1772.35       1738.14        88.87 o
  10   7   4         10.82         28.36        32.36 o
  11   7   4         21.50         38.39        33.69 o
  12   7   4        169.52        164.72        48.15 o
  13   7   4         32.72         -4.02        46.12 o
  14   7   4       1546.95       1615.80       131.93 o
  15   7   4          9.39        -41.17        41.17 o
  16   7   4        365.43        209.90       114.07 o
 -17   8   4        520.61        556.68       168.83 o
 -16   8   4        551.60        483.99        88.80 o
 -15   8   4       5166.73       5357.96       236.96 o
 -14   8   4       4587.67       4155.91       196.87 o
 -13   8   4          8.48         -7.41        31.39 o
 -12   8   4       5839.96       5752.13       333.28 o
 -11   8   4       6149.84       6003.90       231.26 o
 -10   8   4        231.48        284.62        49.97 o
  -9   8   4        785.91        912.75        81.22 o
  -8   8   4        177.98        293.90        56.90 o
  -7   8   4         88.54         47.87        23.11 o
  -6   8   4       7661.14       7802.46       371.09 o
  -5   8   4        452.24        509.89        34.58 o
  -4   8   4       5938.62       5891.33       321.89 o
  -3   8   4      17489.81      17318.58       587.15 o
  -2   8   4       6621.76       6660.25       220.81 o
  -1   8   4       1863.54       1735.60        59.78 o
   0   8   4      28095.48      29743.58       688.06 o
   1   8   4        379.50        332.76        30.86 o
   2   8   4       3656.87       3791.01       110.16 o
   3   8   4       3398.75       3116.42        88.86 o
   4   8   4       1782.52       1833.72        62.89 o
   5   8   4       8959.44       8532.25       224.77 o
   6   8   4       1750.83       1604.91        87.75 o
   7   8   4       2199.76       2250.24       112.90 o
   8   8   4       7282.25       6932.00       248.23 o
   9   8   4       2514.58       2068.15       182.56 o
  10   8   4         26.19         17.47        31.91 o
  11   8   4       5025.55       4751.34       239.61 o
  12   8   4        762.66        704.18        83.16 o
  13   8   4        449.70        514.56        75.55 o
  14   8   4       1689.97       1896.73       145.63 o
  15   8   4       1058.29        863.27       126.45 o
  16   8   4        780.14        860.12       184.80 o
 -16   9   4       1436.49       1812.60       153.18 o
 -15   9   4          0.18         29.79        41.87 o
 -14   9   4       3700.52       3788.35       274.51 o
 -13   9   4       3030.48       3041.21       230.69 o
 -12   9   4       6227.14       5842.55       235.08 o
 -11   9   4       1090.61        871.07        88.20 o
 -10   9   4       1070.57       1051.74        92.33 o
  -9   9   4         43.13         36.89        29.13 o
  -8   9   4        166.48        189.60        46.30 o
  -7   9   4        297.93        335.51        56.44 o
  -6   9   4       4270.41       3750.64       146.26 o
  -5   9   4      11334.82      10625.44       324.85 o
  -4   9   4       2020.78       1904.57        88.03 o
  -3   9   4       1070.28       1086.44        70.79 o
  -2   9   4      13836.12      14305.26       395.82 o
  -1   9   4       8991.61       8833.52       223.80 o
   0   9   4        371.50        381.43        36.80 o
   1   9   4      12226.25      12753.71       312.83 o
   2   9   4         30.23          6.44        14.60 o
   3   9   4          2.14         -7.58        15.33 o
   4   9   4       4816.61       4666.58       166.63 o
   5   9   4          1.31         31.12        22.73 o
   6   9   4       5923.23       5910.75       206.78 o
   7   9   4       1453.87       1241.63       141.85 o
   8   9   4        481.14        505.06        59.88 o
   9   9   4       1836.47       1813.09       151.27 o
  10   9   4       6777.99       6433.82       242.36 o
  11   9   4        481.67        442.43        66.32 o
  12   9   4        458.88        351.52        64.11 o
  13   9   4        738.97        654.59        85.72 o
  14   9   4        276.46        354.30        71.51 o
  15   9   4        996.93       1384.86       225.87 o
 -16  10   4         79.73         65.86        56.17 o
 -15  10   4         61.31         17.74        48.78 o
 -14  10   4       1486.17       1441.10       131.25 o
 -13  10   4        611.72        603.51        85.76 o
 -12  10   4        135.97         94.33        44.85 o
 -11  10   4         34.62         50.49        35.79 o
 -10  10   4          9.90        -29.09        42.62 o
  -9  10   4       2691.83       2701.72       144.49 o
  -8  10   4        644.63        706.34       142.29 o
  -7  10   4        677.63        710.50        67.61 o
  -6  10   4        583.33        522.38        59.67 o
  -5  10   4       1370.68       1381.96        90.33 o
  -4  10   4       1739.70       1683.92        91.17 o
  -3  10   4         53.58         87.82        23.94 o
  -2  10   4        678.56        671.79        82.52 o
  -1  10   4        773.42        898.89        56.16 o
   0  10   4       1355.98       1318.24       106.58 o
   1  10   4         21.37         -0.59        18.68 o
   2  10   4       2986.58       2999.58       120.59 o
   3  10   4        581.58        606.31        55.34 o
   4  10   4        967.77        827.29        67.47 o
   5  10   4        249.20        282.68        41.78 o
   6  10   4       1618.62       1568.83       102.09 o
   7  10   4        276.39        230.98        54.98 o
   8  10   4       4000.48       3777.25       162.01 o
   9  10   4       1040.15       1125.05       153.19 o
  10  10   4        286.40        239.62        51.69 o
  11  10   4       4063.09       3875.65       179.93 o
  12  10   4       1272.71       1358.69       119.00 o
  13  10   4         13.08         29.42        42.19 o
  14  10   4         73.22         42.06        47.30 o
  15  10   4        105.30        152.86        98.10 o
 -15  11   4        263.29        187.90        64.80 o
 -14  11   4        777.23        737.69        97.80 o
 -13  11   4       3118.61       3181.69       193.86 o
 -12  11   4        598.73        552.75        78.90 o
 -11  11   4       5392.85       4997.72       212.47 o
 -10  11   4       7863.68       7333.17       270.85 o
  -9  11   4          1.20          5.08        30.11 o
  -8  11   4       5765.66       5562.72       212.72 o
  -7  11   4       5341.78       5361.19       200.90 o
  -6  11   4        340.72        351.93        50.68 o
  -5  11   4       4531.88       4287.87       178.22 o
  -4  11   4         99.83         86.70        28.17 o
  -3  11   4       3889.12       3937.50       147.58 o
  -2  11   4      11766.28      11878.31       369.75 o
  -1  11   4       7862.68       8283.30       751.75 o
   0  11   4       5793.98       5484.48       245.20 o
   1  11   4      28272.51      29350.53      1009.89 o
   2  11   4       7995.77       8082.24       257.89 o
   3  11   4        228.56        204.73        35.01 o
   4  11   4       5479.38       5100.95       185.25 o
   5  11   4       2387.78       2500.54       121.31 o
   6  11   4       3457.16       3345.01       143.65 o
   7  11   4       1396.19       1415.11       124.40 o
   8  11   4         72.13         14.98        29.28 o
   9  11   4       4592.44       4559.34       191.55 o
  10  11   4       8217.96       8037.25       292.72 o
  11  11   4       1134.81       1003.66       102.21 o
  12  11   4       3904.84       4027.70       193.59 o
  13  11   4       4272.54       4113.02       209.90 o
  14  11   4       1001.12       1268.84       124.02 o
 -15  12   4        587.67        458.58       146.01 o
 -14  12   4        406.15        398.60        79.58 o
 -13  12   4         19.08         38.55        45.14 o
 -12  12   4       1437.68       1423.90       136.11 o
 -11  12   4       1506.21       1445.37       120.33 o
 -10  12   4       1039.40       1007.69        98.41 o
  -9  12   4        664.83        768.75       114.03 o
  -8  12   4       6942.86       6436.98       288.61 o
  -7  12   4        632.63        604.89        72.67 o
  -6  12   4        848.03        899.94        79.66 o
  -5  12   4       2197.82       2297.50       134.96 o
  -4  12   4        878.43        783.39        94.36 o
  -3  12   4       3018.15       3042.27       279.48 o
  -2  12   4        176.06        200.31        50.80 o
  -1  12   4       1720.99       1683.65       209.90 o
   0  12   4        923.00       1033.75       103.10 o
   1  12   4       1425.53       1464.04       169.97 o
   2  12   4       3791.39       3987.67       252.10 o
   3  12   4        561.04        496.35        74.21 o
   4  12   4        746.78        784.86        71.12 o
   5  12   4       2395.31       2405.80       149.22 o
   6  12   4        389.14        437.90        60.73 o
   7  12   4        563.01        494.28        78.85 o
   8  12   4        450.27        380.42        60.11 o
   9  12   4       1119.19       1040.98        97.27 o
  10  12   4       1458.87       1142.78       104.79 o
  11  12   4       1097.57        897.07       109.27 o
  12  12   4          1.81          6.02        40.56 o
  13  12   4         59.25         64.04        61.88 o
  14  12   4        981.18       1505.77       241.84 o
 -14  13   4       1596.76       1501.19       141.33 o
 -13  13   4       3848.47       4186.44       224.95 o
 -12  13   4        511.34        564.29        89.09 o
 -11  13   4        211.36        135.47        73.88 o
 -10  13   4        296.50        340.54        65.21 o
  -9  13   4       2244.78       2225.17       278.92 o
  -8  13   4       1600.22       1364.71       105.15 o
  -7  13   4        353.39        337.90        54.30 o
  -6  13   4       1273.15       1168.25       123.41 o
  -5  13   4       9817.24       9624.56       725.51 o
  -4  13   4        362.62        262.31        62.09 o
  -3  13   4       2177.44       2172.77       165.30 o
  -2  13   4       8311.94       8473.18       693.57 o
  -1  13   4       2059.60       2049.68       158.16 o
   0  13   4          1.36         -2.17        31.78 o
   1  13   4        677.35        858.96       102.43 o
   2  13   4       3438.44       3671.14       200.77 o
   3  13   4        729.64        703.44       136.89 o
   4  13   4        518.60        572.86        81.85 o
   5  13   4         19.52        -30.15        30.15 o
   6  13   4         64.53         91.62        45.96 o
   7  13   4       5536.91       5313.32       210.52 o
   8  13   4         87.81         40.21        35.01 o
   9  13   4        710.91        754.67        86.22 o
  10  13   4        906.82        970.42       100.15 o
  11  13   4        803.66        830.48        95.70 o
  12  13   4        291.92        334.61        66.39 o
  13  13   4        374.56        494.09        79.81 o
 -14  14   4       1516.98       1453.30       216.74 o
 -13  14   4          1.68        -42.13        42.13 o
 -12  14   4       5611.61       5984.01       495.34 o
 -11  14   4       2397.38       2276.90       158.85 o
 -10  14   4        135.21        110.98        63.71 o
  -9  14   4       1743.77       1927.11       189.36 o
  -8  14   4         36.00         99.73        60.46 o
  -7  14   4          9.83         47.91        51.62 o
  -6  14   4       3076.06       3257.41       195.89 o
  -5  14   4        724.04        672.84        96.99 o
  -4  14   4        863.80        823.12       104.27 o
  -3  14   4       7881.65       7658.63       342.01 o
  -2  14   4       6114.76       5551.58       270.19 o
  -1  14   4       1039.46       1123.52       225.87 o
   0  14   4       7137.06       7130.20       381.01 o
   1  14   4          2.44         36.92        38.91 o
   2  14   4       2801.65       2867.22       189.33 o
   3  14   4       2797.24       2761.83       458.58 o
   4  14   4        667.63        584.15        90.30 o
   5  14   4       3889.81       3515.58       202.46 o
   6  14   4       1992.36       2168.80       174.23 o
   7  14   4       1088.04       1093.13       124.08 o
   8  14   4        437.69        429.19       100.38 o
   9  14   4        781.45        743.71       117.73 o
  10  14   4        315.11        364.68        82.51 o
  11  14   4       2242.84       2029.14       154.36 o
  12  14   4        531.61        477.89       105.11 o
 -12  15   4        100.73        109.76        71.81 o
 -11  15   4        564.24        684.16       123.44 o
 -10  15   4         13.88         76.79        60.29 o
  -9  15   4        263.04        333.80        81.52 o
  -8  15   4        354.83        350.96       147.16 o
  -7  15   4        661.79        838.89       114.54 o
  -6  15   4         12.42         23.94        52.47 o
  -5  15   4       1384.51       1319.18       140.32 o
  -4  15   4        614.54        505.30        90.17 o
  -3  15   4         97.30         52.12       115.21 o
  -2  15   4         47.40         40.66        41.11 o
  -1  15   4        386.20        392.93        80.47 o
   0  15   4        106.76         71.08        46.45 o
   1  15   4        692.56        611.89       140.31 o
   2  15   4       3356.49       3347.94       212.75 o
   3  15   4        595.28        459.66       140.31 o
   4  15   4       1343.39       1533.61       152.39 o
   5  15   4        186.42        165.12        58.18 o
   6  15   4        289.95        438.62        86.71 o
   7  15   4         14.03         50.80        48.08 o
   8  15   4        544.21        557.60       100.38 o
   9  15   4        161.29        101.78        61.72 o
  10  15   4        408.40        451.60        97.11 o
  11  15   4        403.04        505.80       107.23 o
 -11  16   4        421.47        177.50        79.46 o
 -10  16   4         87.84         52.87        64.29 o
  -9  16   4       2676.30       2465.82       361.61 o
  -8  16   4        300.68        275.96        77.93 o
  -7  16   4        270.92        221.30       104.95 o
  -6  16   4       1883.39       1434.23       150.83 o
  -5  16   4        156.07        257.96        72.54 o
  -4  16   4        958.99        883.85       121.73 o
  -3  16   4       4575.43       4896.76       264.65 o
  -2  16   4        302.71        253.44       130.04 o
  -1  16   4        884.99        841.34       183.66 o
   0  16   4       1699.32       1551.03       154.65 o
   1  16   4        765.55       1010.76       163.13 o
   2  16   4          8.56         33.02        44.17 o
   3  16   4        236.17        171.85        79.85 o
   4  16   4        862.52       1148.00       261.23 o
   5  16   4         44.58         76.43        59.69 o
   6  16   4        849.97        981.11       185.94 o
   7  16   4        225.20        271.06        76.62 o
   8  16   4       3080.11       2910.94       382.15 o
   9  16   4        782.46        974.95       152.86 o
  10  16   4         90.17        236.72       128.90 o
 -10  17   4       1728.10       1601.60       294.31 o
  -9  17   4        258.95        302.27        88.55 o
  -8  17   4       1261.07       1316.22       321.69 o
  -7  17   4       2502.65       2551.53       216.94 o
  -6  17   4         64.76         23.42        48.08 o
  -5  17   4       4513.97       4076.79       260.39 o
  -4  17   4        643.41        622.02       104.55 o
  -3  17   4          5.21         80.22        60.35 o
  -2  17   4       1212.60       1161.39       139.54 o
  -1  17   4       1819.07       1952.24       181.95 o
   0  17   4        185.30        135.41        63.57 o
   1  17   4       2978.14       2733.56       216.18 o
   2  17   4         26.11         -2.68        45.45 o
   3  17   4       1953.22       2144.67       194.39 o
   4  17   4       5208.50       4989.38       305.72 o
   5  17   4        326.97        226.48        78.13 o
   6  17   4       2159.13       2272.34       204.81 o
   7  17   4       4681.35       4878.99       321.69 o
   8  17   4        375.79        260.13        82.98 o
   9  17   4        129.12        330.81       125.48 o
  -8  18   4        528.49        488.89       161.98 o
  -7  18   4         30.73         75.46        73.01 o
  -6  18   4        606.78        637.64       113.66 o
  -5  18   4         28.26         55.76        59.20 o
  -4  18   4         16.71         14.99        49.28 o
  -3  18   4         63.88         10.79        51.33 o
  -2  18   4        382.14        257.54       109.51 o
  -1  18   4        113.67        221.73        76.98 o
   0  18   4         18.25        -26.76        43.82 o
   1  18   4       1269.65       1335.22       155.37 o
   2  18   4          7.56         46.61        56.19 o
   3  18   4          1.30        -21.74        59.32 o
   4  18   4         70.19         17.11        56.46 o
   5  18   4        364.24        241.13        80.23 o
   6  18   4       1152.14       1182.80       195.07 o
   7  18   4          1.49        -84.60        90.12 o
  -6  19   4         26.17        -25.10        70.73 o
  -5  19   4       1053.94       1350.13       165.35 o
  -4  19   4       2533.64       2368.98       218.93 o
  -3  19   4         64.17         84.63        67.53 o
  -2  19   4       2686.39       2604.93       393.55 o
  -1  19   4        121.21         63.88        68.55 o
   0  19   4        649.31        411.65       102.43 o
   1  19   4       2584.97       2985.81       247.60 o
   2  19   4       1388.28       1579.16       345.64 o
   3  19   4        633.63        513.81       106.14 o
   4  19   4       4383.55       4974.69       290.38 o
   5  19   4        501.52        530.95       114.49 o
  -1  20   4        136.65        143.73       100.38 o
   0  20   4       1186.33       1268.50       230.43 o
   1  20   4         76.61          2.28       100.38 o
 -18   1   5         63.00         26.70        40.39 o
 -17   1   5       1048.21       1086.63        92.20 o
 -16   1   5       6446.60       6722.83       228.21 o
 -15   1   5        429.87        351.32        52.26 o
 -14   1   5        435.13        401.71        51.73 o
 -13   1   5         11.06         10.90        20.25 o
 -12   1   5       2453.16       2227.51       112.52 o
 -11   1   5       1346.63       1232.05        80.02 o
 -10   1   5         12.05         11.74        16.39 o
  -9   1   5       2425.14       2431.45        91.18 o
  -8   1   5       9751.50       9449.64       247.99 o
  -7   1   5      18520.32      17518.51       423.64 o
  -6   1   5         71.32         99.93        19.89 o
  -5   1   5      50320.77      51604.09      1280.00 o
  -4   1   5       6328.23       6257.74       159.38 o
  -3   1   5       1010.91       1167.62        41.60 o
  -2   1   5      29713.35      31325.82       708.64 o
  -1   1   5       4033.96       4509.88       129.74 o
   0   1   5      32208.65      35566.88       800.79 o
   1   1   5      11963.29      12918.74       299.63 o
   2   1   5        720.71        731.13        30.43 o
   3   1   5       7234.30       7413.09       185.27 o
   4   1   5      13701.67      12591.54       304.54 o
   5   1   5       1126.79       1002.64        48.62 o
   6   1   5      10445.99       9987.94       256.34 o
   7   1   5       3485.40       3176.33       106.00 o
   8   1   5       3491.29       3390.47       114.99 o
   9   1   5        557.73        597.70        80.02 o
  10   1   5       8326.71       8192.19       235.25 o
  11   1   5        761.23        660.63        59.29 o
  12   1   5        181.00        126.15        33.03 o
  13   1   5       1047.52       1164.02        86.26 o
  14   1   5         30.27         95.81        37.19 o
  15   1   5       6077.71       7003.76       447.17 o
  16   1   5       1993.67       2095.47       230.43 o
 -19   2   5         23.87        -52.47        79.85 o
 -18   2   5        960.18       1159.19       136.39 o
 -17   2   5       4872.91       5390.38       202.57 o
 -16   2   5         19.25         83.80        36.68 o
 -15   2   5       4937.61       4952.89       186.99 o
 -14   2   5       1250.71       1295.20        90.24 o
 -13   2   5         37.45         64.48        30.45 o
 -12   2   5       2024.45       1888.07       102.55 o
 -11   2   5       3715.57       3615.82       128.95 o
 -10   2   5       5404.36       5077.80       158.44 o
  -9   2   5         61.04         80.05        21.45 o
  -8   2   5        553.40        545.45        54.01 o
  -7   2   5       1366.97       1185.20        58.63 o
  -6   2   5      18103.38      17345.76       415.05 o
  -5   2   5       1157.72       1285.83        73.11 o
  -4   2   5        661.88        612.82        37.87 o
  -3   2   5      24704.46      25847.91       592.25 o
  -2   2   5      14243.58      14934.50       359.59 o
  -1   2   5        400.36        477.03        23.43 o
   0   2   5         14.82         22.28         7.54 o
   1   2   5        758.78        859.57        31.33 o
   2   2   5         66.84        109.00        13.61 o
   3   2   5      17787.61      18425.09       430.90 o
   4   2   5       1978.03       2083.30        69.29 o
   5   2   5      26029.48      26346.63       615.42 o
   6   2   5      15759.91      16512.54       402.09 o
   7   2   5        816.89        737.63        81.34 o
   8   2   5        886.32        854.53        58.19 o
   9   2   5      17203.70      16141.02       604.93 o
  10   2   5       1971.20       1924.00        95.78 o
  11   2   5        677.02        685.90        61.84 o
  12   2   5          5.51         11.79        25.50 o
  13   2   5         78.92         99.23        34.18 o
  14   2   5        825.22        845.70        77.36 o
  15   2   5        377.95        566.03       191.64 o
  16   2   5       1184.40       1205.01       369.60 o
 -18   3   5        316.59        411.66        73.43 o
 -17   3   5         32.29         27.45        37.60 o
 -16   3   5        601.16        679.75        71.68 o
 -15   3   5          2.80        -10.78        25.98 o
 -14   3   5        289.04        408.53        52.41 o
 -13   3   5        217.48        259.81        40.95 o
 -12   3   5       1778.47       1797.57       100.45 o
 -11   3   5       3589.42       3545.20       127.41 o
 -10   3   5        497.24        535.59        47.93 o
  -9   3   5         50.05         21.91        16.58 o
  -8   3   5       5254.17       5297.19       155.34 o
  -7   3   5        729.99        709.90        46.32 o
  -6   3   5       6959.62       7750.09       202.76 o
  -5   3   5         69.90         72.50        15.43 o
  -4   3   5        117.84        113.15        20.03 o
  -3   3   5       2490.38       2726.71       120.62 o
  -2   3   5       1040.29       1063.07        38.96 o
  -1   3   5       5039.77       5437.59       136.31 o
   0   3   5       1237.93       1485.54        62.48 o
   1   3   5       9749.71      11368.77       269.49 o
   2   3   5         51.52         76.20        13.25 o
   3   3   5        163.53        201.28        20.39 o
   4   3   5       3326.00       3447.57       108.27 o
   5   3   5        400.18        413.48        34.01 o
   6   3   5         63.99         79.56        19.44 o
   7   3   5          7.36          7.85        13.82 o
   8   3   5       1213.91       1280.36        72.54 o
   9   3   5         99.20         81.32        24.71 o
  10   3   5         42.49         13.44        20.39 o
  11   3   5        154.42        188.04        36.90 o
  12   3   5        528.94        583.28        59.64 o
  13   3   5          2.17         59.70        27.33 o
  14   3   5        460.19        484.85        60.12 o
  15   3   5        397.58        415.07        86.94 o
  16   3   5        232.22        201.39        70.93 o
  17   3   5          0.24        -75.29        75.29 o
 -18   4   5        738.83        715.29       194.38 o
 -17   4   5       7974.60       9000.12       342.03 o
 -16   4   5         13.90         -9.84        30.87 o
 -15   4   5       1434.49       1335.87        96.50 o
 -14   4   5        177.38        247.13        44.00 o
 -13   4   5        673.42        666.47        85.29 o
 -12   4   5       2498.39       2249.84       138.73 o
 -11   4   5        686.83        746.68        72.78 o
 -10   4   5       9985.98       9639.61       264.44 o
  -9   4   5       7750.34       7696.80       215.99 o
  -8   4   5      11565.22      11449.34       466.62 o
  -7   4   5       2379.86       2733.18        92.36 o
  -6   4   5      20634.88      19316.11       461.69 o
  -5   4   5       5828.10       5866.67       157.00 o
  -4   4   5      12224.76      12349.91       342.18 o
  -3   4   5      14483.74      14167.23       336.05 o
  -2   4   5       1767.53       1735.33        74.17 o
  -1   4   5      53837.97      59240.12      1333.33 o
   0   4   5      51326.80      54947.80      1236.12 o
   1   4   5        290.12        455.41        28.76 o
   2   4   5      20771.86      22296.53       516.98 o
   3   4   5      13555.02      12701.29       306.54 o
   4   4   5       9637.37      10035.67       251.41 o
   5   4   5      16600.93      16516.04       401.09 o
   6   4   5      12007.91      11707.00       329.96 o
   7   4   5          4.86         16.08        15.66 o
   8   4   5       2149.90       1872.15        84.43 o
   9   4   5      12404.91      12161.74       321.52 o
  10   4   5       1806.68       1720.06        94.83 o
  11   4   5       3041.70       2732.77       116.39 o
  12   4   5         27.06         18.88        25.01 o
  13   4   5        181.48        171.88        39.19 o
  14   4   5       2137.41       2254.29       130.07 o
  15   4   5        787.05       1023.62       125.06 o
  16   4   5       2416.21       2274.63       303.44 o
 -17   5   5        507.42        496.67        83.29 o
 -16   5   5        771.10        694.37        93.50 o
 -15   5   5        582.84        794.78        92.76 o
 -14   5   5        687.79        678.35        67.77 o
 -13   5   5        187.89        189.44        39.52 o
 -12   5   5        447.73        401.27        47.25 o
 -11   5   5       8145.47       8017.78       234.07 o
 -10   5   5       5436.86       5591.73       194.90 o
  -9   5   5        267.14        314.26        40.99 o
  -8   5   5        278.84        307.38        55.32 o
  -7   5   5       9416.80       9315.81       243.66 o
  -6   5   5          0.20          3.94        10.86 o
  -5   5   5         13.85         -8.39         8.39 o
  -4   5   5         15.76         13.88         8.39 o
  -3   5   5       9631.25      10358.36       253.22 o
  -2   5   5        307.92        269.02        22.27 o
  -1   5   5       2981.76       3347.13        99.78 o
   0   5   5       5289.03       5073.20       154.77 o
   1   5   5       6404.51       6153.02       180.46 o
   2   5   5       1360.06       1116.27        57.96 o
   3   5   5       6733.54       7338.33       188.95 o
   4   5   5       2759.73       2647.88       101.42 o
   5   5   5        203.37        175.19        24.33 o
   6   5   5       1778.37       1769.11        73.08 o
   7   5   5       3110.48       3010.14       104.92 o
   8   5   5        533.02        498.29        86.28 o
   9   5   5       1324.86       1285.92        77.72 o
  10   5   5       8460.83       8345.74       242.01 o
  11   5   5        490.39        486.11        84.35 o
  12   5   5        294.55        272.68        47.75 o
  13   5   5       2277.23       2153.59       121.84 o
  14   5   5       3372.14       3457.06       186.32 o
  15   5   5        101.82        168.83       107.23 o
 -17   6   5        226.64        205.53        67.04 o
 -16   6   5        206.55        169.24        56.07 o
 -15   6   5       1071.32       1104.31       108.63 o
 -14   6   5       2266.95       2211.03       152.51 o
 -13   6   5        139.38         96.06        42.10 o
 -12   6   5         35.77          2.69        22.35 o
 -11   6   5        610.72        561.08        77.34 o
 -10   6   5         32.52         48.67        35.89 o
  -9   6   5       1946.87       2056.13       155.10 o
  -8   6   5          5.07         -9.72        14.49 o
  -7   6   5       3284.89       3282.24       106.99 o
  -6   6   5      14825.32      15525.06       447.52 o
  -5   6   5       2991.45       2899.92        90.87 o
  -4   6   5        418.86        385.26        36.88 o
  -3   6   5       5797.90       5488.48       131.93 o
  -2   6   5       5085.73       5557.08       145.86 o
  -1   6   5          1.71         -4.46         8.85 o
   0   6   5        566.44        862.27        51.96 o
   1   6   5        234.03        291.99        24.58 o
   2   6   5       4578.23       4941.77       134.85 o
   3   6   5       1144.29       1200.96        66.85 o
   4   6   5       8683.15       8938.76       229.60 o
   5   6   5       5072.58       4493.43       248.95 o
   6   6   5       5470.49       5561.93       161.03 o
   7   6   5        460.43        466.42        41.54 o
   8   6   5       1472.22       1575.59        80.95 o
   9   6   5         38.80         30.49        26.58 o
  10   6   5       1795.58       1764.23        98.01 o
  11   6   5        205.36        175.15        41.70 o
  12   6   5         20.11        -23.64        29.15 o
  13   6   5        892.36        996.94        99.95 o
  14   6   5       1347.16       1502.28       130.18 o
  15   6   5        199.21        282.90       127.76 o
 -17   7   5       1181.82       1233.90       159.80 o
 -16   7   5       3042.72       3248.13       201.81 o
 -15   7   5         12.61         18.61        43.60 o
 -14   7   5       4219.37       3973.57       189.88 o
 -13   7   5       3247.99       3195.56       174.63 o
 -12   7   5       1179.93       1226.37       207.86 o
 -11   7   5       4772.63       4874.42       197.40 o
 -10   7   5       4594.44       3899.98       165.42 o
  -9   7   5         94.76         84.15        23.70 o
  -8   7   5       1540.59       1407.90        70.29 o
  -7   7   5      10129.29       9620.81       253.02 o
  -6   7   5        246.53        185.64        26.30 o
  -5   7   5      22826.17      22085.06       522.89 o
  -4   7   5      16856.35      17640.13       657.55 o
  -3   7   5        629.54        741.76        38.93 o
  -2   7   5       5304.21       5338.48       142.83 o
  -1   7   5       2298.75       2155.99        71.18 o
   0   7   5       3118.83       3196.25       112.00 o
   1   7   5        804.32        703.71        40.43 o
   2   7   5       2389.39       2840.27        88.74 o
   3   7   5       7228.80       7774.77       202.58 o
   4   7   5      24058.89      23811.75       562.65 o
   5   7   5        152.31        175.73        25.62 o
   6   7   5       4928.55       4589.58       139.88 o
   7   7   5      11068.03      11258.18       311.52 o
   8   7   5       1332.28       1301.84        75.27 o
   9   7   5       4492.87       4320.41       138.56 o
  10   7   5       9005.16       8867.32       267.95 o
  11   7   5         36.37         -7.93        46.53 o
  12   7   5       5093.65       5162.18       214.19 o
  13   7   5       2224.00       2335.27       163.25 o
  14   7   5        589.52        611.44       104.82 o
  15   7   5       3053.59       3203.19       360.47 o
 -17   8   5        455.83        262.37       130.04 o
 -16   8   5        553.96        456.76        83.29 o
 -15   8   5       1960.98       1951.79       175.04 o
 -14   8   5         34.93        -29.88        32.88 o
 -13   8   5         60.26         65.63        50.14 o
 -12   8   5        868.68        980.17        96.13 o
 -11   8   5       1125.97       1102.89       162.72 o
 -10   8   5        202.67        160.78        40.25 o
  -9   8   5        860.10        841.55        77.07 o
  -8   8   5        747.71        768.16        83.72 o
  -7   8   5        597.02        750.84        66.50 o
  -6   8   5        166.92        192.63        34.57 o
  -5   8   5       5518.47       6164.38       180.13 o
  -4   8   5       3656.62       3944.92       171.31 o
  -3   8   5          4.69          5.48        10.43 o
  -2   8   5       1397.35       1252.35       109.66 o
  -1   8   5        643.23        590.19        36.22 o
   0   8   5        823.75        755.19        48.37 o
   1   8   5       1217.23       1304.18        88.60 o
   2   8   5       1437.36       1582.49        77.66 o
   3   8   5         62.40         29.21        13.11 o
   4   8   5       1376.01       1298.84        74.54 o
   5   8   5       3723.60       3707.35       107.88 o
   6   8   5         21.09         32.58        28.45 o
   7   8   5         15.00         46.80        23.20 o
   8   8   5       1177.52       1084.28        77.89 o
   9   8   5       1503.76       1464.60       106.40 o
  10   8   5       1118.78       1044.43        91.70 o
  11   8   5        373.33        517.46        69.88 o
  12   8   5         15.42          2.96        31.64 o
  13   8   5        152.36         87.48        46.86 o
  14   8   5        434.18        604.92       104.55 o
 -16   9   5        278.53        302.09        74.59 o
 -15   9   5         53.07         64.95        46.80 o
 -14   9   5       2614.45       2826.91       224.20 o
 -13   9   5        971.23        959.29        99.88 o
 -12   9   5       1071.78       1087.27       103.54 o
 -11   9   5       6107.89       5452.44       219.17 o
 -10   9   5       3190.48       3015.73       153.17 o
  -9   9   5        396.11        441.61        59.43 o
  -8   9   5       3159.80       3093.21       227.36 o
  -7   9   5       4140.07       4197.08       350.21 o
  -6   9   5         47.24         30.84        23.09 o
  -5   9   5       1403.86       1307.16        97.90 o
  -4   9   5         19.59         64.37        21.27 o
  -3   9   5         67.60         35.74        18.67 o
  -2   9   5       1116.13       1067.39        49.23 o
  -1   9   5        375.76        438.77        32.22 o
   0   9   5         57.37         58.66        16.47 o
   1   9   5       5438.42       5330.81       147.69 o
   2   9   5        216.96        181.08        22.31 o
   3   9   5       1896.19       1802.08       151.58 o
   4   9   5       4127.03       3748.27       127.19 o
   5   9   5       1360.54       1267.20        76.26 o
   6   9   5       2678.33       2568.61       145.19 o
   7   9   5       7948.39       7663.65       259.92 o
   8   9   5         41.78         18.04        30.06 o
   9   9   5       2412.83       2302.21       139.05 o
  10   9   5       1046.24        953.51       159.14 o
  11   9   5          1.50         12.36        35.89 o
  12   9   5       2039.39       2243.10       151.40 o
  13   9   5        368.42        527.11       189.85 o
  14   9   5          1.83        -49.74        49.74 o
 -16  10   5       1281.47       1435.45       140.14 o
 -15  10   5       3580.75       3322.13       207.29 o
 -14  10   5        523.84        601.08        84.50 o
 -13  10   5         38.10         22.60        39.85 o
 -12  10   5      11595.60      11270.03       432.24 o
 -11  10   5       7365.57       6966.09       264.10 o
 -10  10   5          6.32          4.10        45.28 o
  -9  10   5       2713.87       2531.85       139.77 o
  -8  10   5       3949.52       3778.36       159.31 o
  -7  10   5       2079.19       1784.39       111.72 o
  -6  10   5       7958.80       7690.25       256.33 o
  -5  10   5        530.46        445.66        49.80 o
  -4  10   5       8029.59       8021.45       257.42 o
  -3  10   5      10429.40      11034.76       332.86 o
  -2  10   5          1.79         10.95        16.44 o
  -1  10   5      14084.95      14412.08       458.70 o
   0  10   5      16690.36      17840.14       442.22 o
   1  10   5          5.64          4.38        28.46 o
   2  10   5        575.63        600.04        54.31 o
   3  10   5       4942.95       4486.19       163.29 o
   4  10   5       1145.44        988.58        77.81 o
   5  10   5       2079.21       2053.98       105.38 o
   6  10   5        916.04        934.05        77.81 o
   7  10   5        424.12        392.96        55.11 o
   8  10   5       1029.26       1165.36       106.36 o
   9  10   5       2375.84       2568.41       150.85 o
  10  10   5       1798.05       1828.19       150.74 o
  11  10   5       6871.90       6992.92       266.35 o
  12  10   5        733.80        577.77        80.60 o
  13  10   5       1041.03        983.41       106.19 o
  14  10   5       3638.75       4078.04       285.53 o
 -15  11   5        590.98        583.23        94.86 o
 -14  11   5          0.16         16.16        47.84 o
 -13  11   5         40.51         69.82        47.38 o
 -12  11   5        815.23        750.67       102.72 o
 -11  11   5        427.87        477.34       122.19 o
 -10  11   5        621.69        600.80        76.79 o
  -9  11   5         37.26         53.38        35.42 o
  -8  11   5        101.84         69.45        33.13 o
  -7  11   5        262.87        250.47        87.77 o
  -6  11   5        295.64        306.60        46.11 o
  -5  11   5        487.72        483.52        53.20 o
  -4  11   5       3689.90       3383.71       136.55 o
  -3  11   5          2.44        -17.22        17.22 o
  -2  11   5        235.07        257.23        46.11 o
  -1  11   5        960.89       1064.68       190.50 o
   0  11   5        749.20        750.36        87.07 o
   1  11   5         10.69         26.24        30.65 o
   2  11   5         93.43         33.16        22.35 o
   3  11   5       3151.14       3183.56       129.89 o
   4  11   5        701.29        637.25        61.41 o
   5  11   5        251.67        217.48        40.31 o
   6  11   5         37.67        101.78        33.01 o
   7  11   5       1064.51        892.98        80.16 o
   8  11   5        198.23        126.68        40.43 o
   9  11   5        148.40        120.82        40.52 o
  10  11   5          1.73          0.89        40.00 o
  11  11   5        233.79        214.34        63.48 o
  12  11   5         97.94        153.99        66.41 o
  13  11   5        236.51        237.79       120.92 o
  14  11   5         69.88         66.16        95.82 o
 -15  12   5       1483.18       1243.40       216.74 o
 -14  12   5        784.51        717.34        95.29 o
 -13  12   5        443.59        455.67        79.14 o
 -12  12   5       4730.46       4768.88       214.71 o
 -11  12   5       2034.87       2070.97       166.31 o
 -10  12   5          2.25         17.77        33.47 o
  -9  12   5       4513.47       4538.26       192.63 o
  -8  12   5       1171.45       1154.05       115.85 o
  -7  12   5        832.47        796.18        77.20 o
  -6  12   5       1173.79       1102.18        99.00 o
  -5  12   5         43.80         45.44        24.82 o
  -4  12   5       6833.26       6560.07       390.13 o
  -3  12   5       5716.72       5113.50       241.14 o
  -2  12   5        334.91        264.62        58.08 o
  -1  12   5       8046.94       8008.95       960.50 o
   0  12   5       9556.49       9967.46       399.26 o
   1  12   5       2039.27       1857.08       207.61 o
   2  12   5       7171.90       7776.26       327.44 o
   3  12   5       5139.60       5177.35       241.97 o
   4  12   5       1911.01       2127.56       115.27 o
   5  12   5         17.14          2.11        24.18 o
   6  12   5       1594.77       1804.59       117.20 o
   7  12   5        367.97        397.95        80.99 o
   8  12   5       1199.55       1205.11       148.53 o
   9  12   5         35.87         15.43        34.92 o
  10  12   5       2012.95       2012.15       170.44 o
  11  12   5       4873.49       4796.17       212.37 o
  12  12   5       2695.39       2591.32       245.65 o
  13  12   5         87.47         64.24        62.74 o
 -14  13   5        837.30        744.03        97.22 o
 -13  13   5        848.96        842.30       101.00 o
 -12  13   5         11.95         12.44        42.26 o
 -11  13   5       5211.33       5072.84       221.03 o
 -10  13   5       1077.87       1002.58        99.34 o
  -9  13   5          0.02         49.08        45.97 o
  -8  13   5       4371.57       4036.84       174.59 o
  -7  13   5       5060.64       4910.37       196.73 o
  -6  13   5        924.45        882.65       106.33 o
  -5  13   5        987.50       1024.76       115.27 o
  -4  13   5        284.48        267.81        79.85 o
  -3  13   5        458.88        461.83        84.41 o
  -2  13   5       1738.22       1902.45       216.74 o
  -1  13   5        938.73       1017.67       109.67 o
   0  13   5        814.03       1018.76       108.67 o
   1  13   5       9283.12       9880.36       404.12 o
   2  13   5       3015.81       2957.90       221.30 o
   3  13   5       1523.37       1503.99       134.64 o
   4  13   5        705.83        740.45       123.20 o
   5  13   5       2109.46       1934.66       191.64 o
   6  13   5        383.99        333.49        71.13 o
   7  13   5        124.51         84.18        45.95 o
   8  13   5         22.06        -23.43        30.72 o
   9  13   5       2820.10       2604.06       161.94 o
  10  13   5       2538.30       2613.74       166.36 o
  11  13   5        530.68        527.58        78.37 o
  12  13   5        885.96        922.53       214.91 o
  13  13   5       1015.96       1047.20       193.93 o
 -14  14   5       1784.54       1293.60       212.18 o
 -13  14   5          0.70        -22.59        45.63 o
 -12  14   5         74.67         35.04        46.52 o
 -11  14   5        894.64        802.33        95.23 o
 -10  14   5        992.11       1121.75       140.10 o
  -9  14   5          7.12         51.80        74.15 o
  -8  14   5        279.32        145.84        62.36 o
  -7  14   5        677.96        635.20        99.87 o
  -6  14   5         36.54         94.44        51.43 o
  -5  14   5        343.69        430.02       120.92 o
  -4  14   5       1862.92       1854.06       234.99 o
  -3  14   5       1439.16       1595.55       145.94 o
  -2  14   5       1293.02       1299.49       129.68 o
  -1  14   5       1071.71       1111.27       122.48 o
   0  14   5        210.74        278.57        62.67 o
   1  14   5       2380.48       2604.36       189.43 o
   2  14   5        498.30        395.96       140.31 o
   3  14   5        492.86        385.91        71.67 o
   4  14   5         73.26        169.60        62.74 o
   5  14   5          6.96         -4.72        53.61 o
   6  14   5       1133.39       1066.54       143.73 o
   7  14   5        317.58        268.34        68.47 o
   8  14   5       1212.88       1076.24       193.93 o
   9  14   5        416.80        488.25        98.10 o
  10  14   5        307.69        234.99        85.56 o
  11  14   5        393.40        326.72       114.07 o
  12  14   5          0.80        -31.64        55.64 o
 -12  15   5        662.93        635.88       121.60 o
 -11  15   5        691.31        656.81       116.75 o
 -10  15   5        801.03        999.31       137.13 o
  -9  15   5         56.79         20.43        52.41 o
  -8  15   5        377.69        439.09        87.63 o
  -7  15   5        290.74        222.88        69.50 o
  -6  15   5        182.09        204.19        66.14 o
  -5  15   5       8066.81       7543.75       348.46 o
  -4  15   5        901.20        808.32       159.70 o
  -3  15   5         77.68         42.00        43.47 o
  -2  15   5       6984.37       6479.94       308.78 o
  -1  15   5        733.40        589.55        91.79 o
   0  15   5        175.77        101.12        49.70 o
   1  15   5       1288.50       1512.97       144.38 o
   2  15   5        235.45        198.49        93.54 o
   3  15   5       1353.30       1477.97       146.38 o
   4  15   5       2171.54       1952.86       167.75 o
   5  15   5         92.12          7.15        40.93 o
   6  15   5       2176.46       2341.86       188.73 o
   7  15   5       5265.26       5313.99       277.42 o
   8  15   5         37.16          4.16        45.08 o
   9  15   5       1723.10       2351.05       202.46 o
  10  15   5       2453.57       2551.10       215.26 o
  11  15   5          0.74         20.03        58.47 o
 -11  16   5        573.00        704.92       177.96 o
 -10  16   5        417.98        439.86       107.23 o
  -9  16   5         47.17        109.35        69.31 o
  -8  16   5        104.74        141.69        62.85 o
  -7  16   5       1377.19       1408.89       151.23 o
  -6  16   5       3422.51       3553.60       254.65 o
  -5  16   5         32.96         67.13        51.43 o
  -4  16   5       1787.35       1770.39       168.82 o
  -3  16   5        383.32        369.57        83.07 o
  -2  16   5       2802.92       3075.44       226.85 o
  -1  16   5        132.86         84.41        68.44 o
   0  16   5         37.06         37.58        42.73 o
   1  16   5        668.30        737.32       159.70 o
   2  16   5        716.91        771.05       109.70 o
   3  16   5          3.79        -37.10        37.10 o
   4  16   5        539.49        447.93        91.91 o
   5  16   5       4243.72       4387.61       250.96 o
   6  16   5       2546.14       2816.07       549.84 o
   7  16   5         45.81          1.14        50.01 o
   8  16   5        430.17        371.58        92.50 o
   9  16   5       2494.88       2436.89       212.14 o
  10  16   5         13.72         -4.43        54.57 o
  -9  17   5        372.55        332.69        86.94 o
  -8  17   5       1030.40       1024.67       217.88 o
  -7  17   5         55.26        -10.23        53.16 o
  -6  17   5         66.75        214.16        74.38 o
  -5  17   5        355.78        227.07       163.13 o
  -4  17   5          1.05         38.43        51.97 o
  -3  17   5       1660.44       1630.66       164.53 o
  -2  17   5       3724.47       3872.88       233.08 o
  -1  17   5        142.12         98.49        55.84 o
   0  17   5        386.37        273.16        74.69 o
   1  17   5       2526.13       3102.25       233.85 o
   2  17   5       3002.30       3000.25       228.27 o
   3  17   5        238.33        334.19        84.77 o
   4  17   5          1.83         90.69       106.09 o
   5  17   5         95.88         92.40        59.69 o
   6  17   5          4.08         20.95        53.16 o
   7  17   5        100.58         67.88        58.47 o
   8  17   5        386.98        238.51        82.51 o
   9  17   5       2091.18       1772.71       255.53 o
  -8  18   5        855.35        763.91       171.11 o
  -7  18   5        655.58        591.98       114.51 o
  -6  18   5       2993.65       2843.85       237.13 o
  -5  18   5       1546.21       1537.44       169.30 o
  -4  18   5        810.71        956.07       134.79 o
  -3  18   5       1217.54       1216.17       161.98 o
  -2  18   5          7.43        -16.78        48.09 o
  -1  18   5       2625.30       2797.49       229.87 o
   0  18   5       2662.14       2922.92       237.27 o
   1  18   5         19.94         50.65       111.79 o
   2  18   5       1375.81       1325.65       248.68 o
   3  18   5       2405.76       2854.19       233.90 o
   4  18   5         25.70         54.76        55.50 o
   5  18   5       1291.60       1361.92       160.94 o
   6  18   5       1748.53       1558.38       170.19 o
   7  18   5         89.19        107.15        71.13 o
  -5  19   5        460.17        393.96        98.62 o
  -4  19   5          4.36         -5.70        62.92 o
  -3  19   5         99.44        115.59        67.70 o
  -2  19   5          0.84        -32.59        49.28 o
  -1  19   5         47.09        196.37        79.84 o
   0  19   5         16.72         55.03        60.35 o
   1  19   5        352.46        454.49       234.99 o
   2  19   5        100.47         -6.14        61.93 o
   3  19   5        131.98         61.04        65.32 o
   4  19   5       1333.67       1113.69       180.24 o
   5  19   5         68.03          2.28        73.01 o
   0  20   5        560.87        663.91       200.77 o
 -18   0   6        946.06       1267.31       152.14 o
 -17   0   6       6808.19       7451.53       356.72 o
 -16   0   6       1471.65       1611.41       159.61 o
 -15   0   6       7805.72       7625.40       344.09 o
 -14   0   6       2954.58       2441.33       181.23 o
 -13   0   6        612.81        416.27        70.76 o
 -12   0   6      10257.92       9588.68       482.53 o
 -11   0   6      15084.29      13576.86       503.91 o
 -10   0   6       4529.96       4013.19       187.69 o
  -9   0   6       5742.84       5126.46       219.33 o
  -8   0   6       4945.43       4794.70       201.58 o
  -7   0   6       6224.43       5385.56       215.26 o
  -6   0   6      16895.00      14706.96       984.46 o
  -5   0   6       1409.07       1258.53       190.50 o
  -4   0   6      19666.17      20123.40       662.99 o
  -3   0   6      36459.05      38732.42      1242.91 o
  -2   0   6      30024.83      33020.39      1057.46 o
  -1   0   6       4289.62       4407.54       156.54 o
   0   0   6      17662.53      18149.15       841.86 o
   1   0   6       2496.96       2722.58       101.96 o
   2   0   6      14159.14      14226.92       470.86 o
   3   0   6        822.44        543.55        44.28 o
   4   0   6      13334.43      12727.30       437.11 o
   5   0   6      81090.26      81556.35      3238.56 o
   6   0   6      12668.18      13168.03       464.48 o
   7   0   6       8765.54       8434.46       378.73 o
   8   0   6       8890.41       9087.93       349.20 o
   9   0   6      22280.82      21165.63       739.66 o
  10   0   6       2195.79       1924.43       141.45 o
  11   0   6       3363.57       3203.99       176.60 o
  12   0   6        816.49       1117.92       175.67 o
  13   0   6        817.63        886.55       106.47 o
  14   0   6       4431.58       4387.28       342.22 o
  15   0   6        283.88        111.79        86.70 o
  16   0   6       4671.98       5530.30       426.64 o
 -19   1   6         93.91        168.83        98.10 o
 -18   1   6        109.37        184.11        48.57 o
 -17   1   6         83.03         27.68        40.08 o
 -16   1   6       1397.28       1465.23       105.38 o
 -15   1   6        268.36        202.12        58.62 o
 -14   1   6        938.85        802.09        72.94 o
 -13   1   6       1180.46       1162.51        81.55 o
 -12   1   6       2206.24       2003.53       101.03 o
 -11   1   6        280.41        270.31        36.78 o
 -10   1   6        393.71        348.59        38.83 o
  -9   1   6       1598.29       1509.59        87.38 o
  -8   1   6        549.94        555.94        43.53 o
  -7   1   6       1618.70       1476.25        62.24 o
  -6   1   6       6325.50       6190.82       166.48 o
  -5   1   6       9500.22       9363.53       262.02 o
  -4   1   6       5546.15       5018.52       132.59 o
  -3   1   6       3721.37       4029.06       107.47 o
  -2   1   6        372.55        364.84        23.38 o
  -1   1   6       1206.47       1229.00        50.72 o
   0   1   6        453.01        545.00        20.08 o
   1   1   6       1184.95       1323.46        40.68 o
   2   1   6       7402.81       8047.75       196.16 o
   3   1   6        239.75        244.33        22.06 o
   4   1   6       3007.72       3068.87        98.38 o
   5   1   6        180.54        236.56        35.03 o
   6   1   6       2020.19       1889.29        71.73 o
   7   1   6       1883.96       1750.18        79.94 o
   8   1   6       3049.19       2909.53       143.11 o
   9   1   6        245.94        282.24        40.64 o
  10   1   6       1287.26       1172.88        81.01 o
  11   1   6          7.69        -20.38        20.38 o
  12   1   6        143.53        181.98        38.53 o
  13   1   6         89.25         37.57        37.19 o
  14   1   6          4.73         41.47        44.83 o
  15   1   6       2551.84       2852.12       218.48 o
  16   1   6        273.26        328.42        89.26 o
 -19   2   6        596.88        438.04       132.33 o
 -18   2   6        681.58        599.50        75.83 o
 -17   2   6       2304.38       2344.39       152.42 o
 -16   2   6         34.87         23.46        37.87 o
 -15   2   6        807.38        728.06        73.28 o
 -14   2   6        237.96        159.45        37.98 o
 -13   2   6        151.94        123.91        33.08 o
 -12   2   6       6117.30       5992.57       234.46 o
 -11   2   6         60.27         81.20        25.04 o
 -10   2   6       3224.83       3109.69       112.14 o
  -9   2   6       4719.84       4527.66       140.71 o
  -8   2   6         21.31         47.38        17.86 o
  -7   2   6       5657.88       5595.56       158.01 o
  -6   2   6      18629.21      17975.06       430.75 o
  -5   2   6       4496.51       4920.16       135.07 o
  -4   2   6       4454.13       4243.70       116.02 o
  -3   2   6      20633.69      20896.50       519.64 o
  -2   2   6        586.24        562.57        34.69 o
  -1   2   6      21070.67      22170.43       507.91 o
   0   2   6      26973.84      28811.57       655.07 o
   1   2   6       2821.19       3011.73        81.84 o
   2   2   6       5039.83       5296.27       148.47 o
   3   2   6       8620.77       8981.71       222.30 o
   4   2   6        616.03        657.03        39.42 o
   5   2   6       4346.25       4406.73       127.50 o
   6   2   6       1011.23        931.16        65.20 o
   7   2   6       1452.86       1354.23        71.74 o
   8   2   6        953.33        909.07        64.21 o
   9   2   6      13347.06      12551.66       330.42 o
  10   2   6       1075.42       1149.83        75.66 o
  11   2   6       2202.99       2319.93       109.32 o
  12   2   6       4872.99       4784.91       297.03 o
  13   2   6        163.73        166.43        54.99 o
  14   2   6        357.58        354.33        79.00 o
  15   2   6         51.90         74.15        54.85 o
  16   2   6        581.86        836.53       129.80 o
 -18   3   6       1053.45       1130.22       113.61 o
 -17   3   6        477.55        427.42        64.14 o
 -16   3   6       7630.07       8133.63       262.99 o
 -15   3   6       1011.81        782.54        85.62 o
 -14   3   6        188.08        155.71        37.12 o
 -13   3   6       3834.21       4170.46       151.91 o
 -12   3   6       5939.95       6031.40       220.30 o
 -11   3   6       6047.11       5798.28       180.93 o
 -10   3   6       2379.54       2446.59       152.14 o
  -9   3   6        137.89        171.16        27.34 o
  -8   3   6       5220.58       5004.07       149.12 o
  -7   3   6      21526.92      21954.34       523.93 o
  -6   3   6      10591.51      11367.35       283.86 o
  -5   3   6      16342.49      15948.66       381.70 o
  -4   3   6       2658.70       2691.78        84.96 o
  -3   3   6       2564.34       2825.11        94.36 o
  -2   3   6      12007.67      12668.62       299.71 o
  -1   3   6       3183.85       3327.26        90.06 o
   0   3   6       4177.74       4306.35       112.51 o
   1   3   6      19484.31      20737.58       479.10 o
   2   3   6         55.51          6.13        13.17 o
   3   3   6       4310.10       5389.08       212.07 o
   4   3   6      35454.83      36431.05       835.85 o
   5   3   6        121.36         64.69        23.38 o
   6   3   6       9104.95       9016.91       236.93 o
   7   3   6       1737.39       1750.87        74.11 o
   8   3   6         53.54         70.89        22.06 o
   9   3   6       9083.68       9162.53       277.93 o
  10   3   6      12269.88      11624.99       315.60 o
  11   3   6       2222.38       1969.78       147.12 o
  12   3   6       2586.78       2531.34       129.09 o
  13   3   6       2341.61       2552.10       155.76 o
  14   3   6        325.38        242.00        68.86 o
  15   3   6       2420.42       2476.70       203.27 o
  16   3   6        323.86        415.23       130.04 o
 -18   4   6          0.04         44.73        48.83 o
 -17   4   6         19.24         45.47        44.64 o
 -16   4   6        395.63        388.85        59.53 o
 -15   4   6        336.44        322.61        51.68 o
 -14   4   6        270.03        257.40        43.81 o
 -13   4   6        241.79        200.57        39.21 o
 -12   4   6       1310.41       1408.82        87.44 o
 -11   4   6        282.58        259.05        38.39 o
 -10   4   6        538.17        474.85        71.79 o
  -9   4   6          0.83          2.24        15.80 o
  -8   4   6       1708.70       1768.58        75.38 o
  -7   4   6       2501.52       2536.25       119.54 o
  -6   4   6       1503.32       1512.48        66.52 o
  -5   4   6        640.62        649.59        40.65 o
  -4   4   6       1964.35       2177.85       111.00 o
  -3   4   6         68.27         99.61        15.29 o
  -2   4   6        104.56        101.58        16.17 o
  -1   4   6       9666.08      10716.36       277.93 o
   0   4   6      21170.43      23863.22       549.81 o
   1   4   6       4550.17       4684.87       124.84 o
   2   4   6         42.53         47.95        11.85 o
   3   4   6       4596.33       5163.33       162.85 o
   4   4   6        640.88        695.95        44.79 o
   5   4   6         32.93         68.08        18.20 o
   6   4   6       2512.43       2454.05       106.60 o
   7   4   6        592.47        540.43        45.03 o
   8   4   6       1844.59       1964.65        89.24 o
   9   4   6          1.64         -1.08        19.61 o
  10   4   6       1399.19       1445.36       100.77 o
  11   4   6       1402.19       1513.26        93.50 o
  12   4   6         11.00         -3.63        23.45 o
  13   4   6          4.20         13.90        38.13 o
  14   4   6       1052.20       1009.63       122.08 o
  15   4   6        990.83        862.58       120.01 o
 -17   5   6        661.12        714.25       136.08 o
 -16   5   6       2275.17       2559.94       174.63 o
 -15   5   6        328.20        394.67        95.72 o
 -14   5   6       1050.57       1013.77        80.22 o
 -13   5   6        957.46       1116.45       118.22 o
 -12   5   6       1376.85       1223.51        81.97 o
 -11   5   6       6762.18       6561.56       200.42 o
 -10   5   6       3411.31       3640.28       127.26 o
  -9   5   6          0.22        -10.33        14.19 o
  -8   5   6       5867.71       5746.13       168.04 o
  -7   5   6       2810.04       2426.38       127.44 o
  -6   5   6        352.13        313.95        29.76 o
  -5   5   6       8112.48       7292.69       231.91 o
  -4   5   6       4236.41       4149.91       181.45 o
  -3   5   6       1067.11       1143.00        45.87 o
  -2   5   6       8226.99       8345.82       207.51 o
  -1   5   6       3288.51       2981.74        87.48 o
   0   5   6        575.51        583.03        34.19 o
   1   5   6       2473.65       2507.70        76.97 o
   2   5   6          2.16          0.04         9.79 o
   3   5   6       4966.52       4994.80       137.57 o
   4   5   6       5274.60       5065.91       142.70 o
   5   5   6        908.00        969.00        55.22 o
   6   5   6       5122.44       4971.62       147.89 o
   7   5   6       1779.20       1894.78       107.68 o
   8   5   6        311.35        337.82        39.19 o
   9   5   6       2199.01       2031.19       115.26 o
  10   5   6       1042.96       1053.72        84.39 o
  11   5   6        108.30         90.09        33.91 o
  12   5   6       1303.55       1394.59        92.93 o
  13   5   6       1184.86       1301.40       107.95 o
  14   5   6        389.54        501.92       136.89 o
  15   5   6       4168.76       4989.59       401.54 o
 -17   6   6        975.77       1051.16       116.13 o
 -16   6   6        622.18        717.49        93.50 o
 -15   6   6       2051.21       1918.39       143.58 o
 -14   6   6          1.91        -10.35        32.59 o
 -13   6   6       1053.79        898.56       148.88 o
 -12   6   6      10066.59      10080.24       287.13 o
 -11   6   6       1359.28       1305.14       115.30 o
 -10   6   6       8158.58       7534.67       278.59 o
  -9   6   6       7454.03       7331.43       209.87 o
  -8   6   6       4986.53       4762.33       146.28 o
  -7   6   6        601.25        752.74        50.27 o
  -6   6   6      12387.37      11542.32       294.40 o
  -5   6   6          9.16         14.20        11.82 o
  -4   6   6       5291.24       5595.11       156.43 o
  -3   6   6       4254.08       4344.19       121.86 o
  -2   6   6        148.82        224.05        23.03 o
  -1   6   6      41186.48      43956.74      1000.74 o
   0   6   6      46812.71      50814.22      1153.02 o
   1   6   6        485.23        721.98        40.51 o
   2   6   6      19841.12      18816.99       445.61 o
   3   6   6      20094.86      20714.14       490.14 o
   4   6   6        109.25        179.53        23.88 o
   5   6   6      11844.92      11338.64       289.00 o
   6   6   6        268.15        264.58        32.12 o
   7   6   6       1732.36       1857.25        80.40 o
   8   6   6       2406.79       2117.22       107.36 o
   9   6   6       8702.03       8171.61       235.01 o
  10   6   6       1496.62       1563.43        92.34 o
  11   6   6       3992.98       4288.42       154.00 o
  12   6   6        299.20        282.31        53.43 o
  13   6   6          1.38          7.51        70.73 o
  14   6   6       3873.30       3855.70       383.29 o
  15   6   6        285.15        212.18       125.48 o
 -17   7   6          6.46        -27.51        45.94 o
 -16   7   6          0.54         23.97        56.73 o
 -15   7   6        330.86        420.67        70.43 o
 -14   7   6          6.39        -20.72        32.86 o
 -13   7   6        108.66        110.37        45.51 o
 -12   7   6        225.38        149.67        57.33 o
 -11   7   6         23.98         24.84        29.53 o
 -10   7   6        499.47        432.56        58.80 o
  -9   7   6        320.00        241.29        33.20 o
  -8   7   6       1599.79       1479.87       106.13 o
  -7   7   6        197.00        173.41        25.39 o
  -6   7   6         52.79        100.28        21.57 o
  -5   7   6       3769.20       3981.66       127.11 o
  -4   7   6       2406.17       2276.04        91.88 o
  -3   7   6       1483.06       1583.88        60.97 o
  -2   7   6        509.58        557.37        35.94 o
  -1   7   6        298.94        301.41        26.35 o
   0   7   6       3842.15       4134.17       132.05 o
   1   7   6        247.41        288.69        26.21 o
   2   7   6         67.37         94.37        16.85 o
   3   7   6       4463.51       4385.97       127.30 o
   4   7   6          1.46         18.09        12.96 o
   5   7   6         34.66         50.19        22.05 o
   6   7   6         12.00         12.29        19.76 o
   7   7   6       1950.28       1968.33       131.06 o
   8   7   6       1412.56       1390.93       171.57 o
   9   7   6        992.94        927.89        68.30 o
  10   7   6        453.07        516.28        57.06 o
  11   7   6        400.34        381.94        53.02 o
  12   7   6         39.34         -2.10        32.42 o
  13   7   6        382.72        302.88        78.39 o
  14   7   6       1446.54       1936.97       269.21 o
 -17   8   6        408.38        334.31       102.67 o
 -16   8   6        628.23        716.68        98.67 o
 -15   8   6       3710.37       3971.81       206.09 o
 -14   8   6        646.44        665.78        85.65 o
 -13   8   6        471.84        462.23        72.23 o
 -12   8   6       6499.88       5746.06       231.05 o
 -11   8   6       3790.88       3550.02       162.51 o
 -10   8   6       5440.02       5425.88       209.57 o
  -9   8   6       8441.00       7674.59       264.50 o
  -8   8   6       3295.03       3001.73       132.38 o
  -7   8   6       6315.93       6403.45       220.15 o
  -6   8   6      17526.20      17701.77       432.59 o
  -5   8   6        744.70        635.72        85.38 o
  -4   8   6       4679.45       4883.37       138.70 o
  -3   8   6       7876.56       8385.53       216.17 o
  -2   8   6       1298.69       1369.03        56.85 o
  -1   8   6       7302.33       7474.39       203.02 o
   0   8   6       5133.35       5540.22       215.03 o
   1   8   6         18.31         16.37        11.02 o
   2   8   6       5661.17       5673.98       156.39 o
   3   8   6       2794.14       2583.48        93.19 o
   4   8   6       1237.54       1219.21        60.11 o
   5   8   6      12530.49      12351.29       318.44 o
   6   8   6       5446.73       5532.42       165.14 o
   7   8   6       1917.00       1939.36       174.74 o
   8   8   6       5836.04       5806.53       219.64 o
   9   8   6       4729.96       5030.81       173.59 o
  10   8   6        739.27        765.51        70.28 o
  11   8   6       1993.72       2130.91       139.07 o
  12   8   6        283.19        291.60        59.27 o
  13   8   6       1440.82       1690.15       166.07 o
  14   8   6       4448.88       5019.25       406.10 o
 -16   9   6       1314.07       1254.19       127.47 o
 -15   9   6        198.88        193.48        82.17 o
 -14   9   6       2043.04       2243.14       159.82 o
 -13   9   6       2117.88       2078.74       177.53 o
 -12   9   6       1311.46       1329.97       193.08 o
 -11   9   6       2756.27       2900.66       168.34 o
 -10   9   6       2360.83       2421.58       282.54 o
  -9   9   6        171.52        148.92        39.13 o
  -8   9   6          4.15          1.24        24.98 o
  -7   9   6       3334.75       3224.55       165.95 o
  -6   9   6       1224.20       1141.86        82.17 o
  -5   9   6       6763.08       6715.54       240.11 o
  -4   9   6        331.55        397.42        47.76 o
  -3   9   6        185.34        243.82        24.91 o
  -2   9   6       4676.27       4866.31       137.03 o
  -1   9   6       4769.20       4946.08       146.82 o
   0   9   6       1151.62       1045.37        46.76 o
   1   9   6       5062.28       5126.08       146.20 o
   2   9   6         86.52         60.02        15.88 o
   3   9   6        936.77        920.40        61.31 o
   4   9   6      11954.66      11556.48       309.08 o
   5   9   6        313.50        316.11        39.68 o
   6   9   6       1677.88       1687.45        93.56 o
   7   9   6        389.73        390.33        47.72 o
   8   9   6          1.04         -0.81        23.99 o
   9   9   6          4.57          5.32        30.30 o
  10   9   6       1277.58       1260.19       104.39 o
  11   9   6       3704.76       3509.54       172.99 o
  12   9   6        987.38       1044.71       126.97 o
  13   9   6        576.67        391.15        89.00 o
  14   9   6         13.82        -22.81        82.13 o
 -16  10   6          2.58        -21.09        45.50 o
 -15  10   6          8.33         -9.94        43.54 o
 -14  10   6         21.80         21.26        44.85 o
 -13  10   6        952.76       1008.69       106.75 o
 -12  10   6        492.60        391.44        66.46 o
 -11  10   6        151.19        166.42        45.32 o
 -10  10   6       2159.95       2366.60       172.25 o
  -9  10   6       2089.80       1731.23       117.87 o
  -8  10   6       2997.95       2981.06       136.73 o
  -7  10   6       3021.17       2890.67       129.73 o
  -6  10   6        106.10         83.99        49.57 o
  -5  10   6        467.62        408.21        52.20 o
  -4  10   6       1333.72       1262.63        82.17 o
  -3  10   6        557.28        642.89        86.46 o
  -2  10   6       3305.19       3310.02       126.44 o
  -1  10   6       1882.56       1994.12        73.99 o
   0  10   6       2932.64       2967.85        96.46 o
   1  10   6        533.26        514.26        64.75 o
   2  10   6       2259.14       2215.30        99.16 o
   3  10   6       1722.34       1719.10       114.27 o
   4  10   6       1208.32        996.36        76.11 o
   5  10   6         55.33         29.89        22.64 o
   6  10   6         13.11         15.58        24.05 o
   7  10   6        203.53        124.19        38.07 o
   8  10   6       5524.05       5086.57       205.69 o
   9  10   6        592.36        558.20        77.79 o
  10  10   6         60.16         38.55        35.52 o
  11  10   6       2150.54       2126.81       145.26 o
  12  10   6       2448.25       2254.42       189.14 o
  13  10   6          1.05          3.27        53.59 o
 -15  11   6        135.39         88.82        54.93 o
 -14  11   6        813.58        833.42       102.47 o
 -13  11   6       2346.29       2774.78       180.26 o
 -12  11   6        126.26         71.43        78.88 o
 -11  11   6       5657.35       5645.91       230.58 o
 -10  11   6       1877.12       1750.32       252.64 o
  -9  11   6        189.88        133.81        40.26 o
  -8  11   6       1317.21       1248.58        98.60 o
  -7  11   6       5237.40       5072.81       210.52 o
  -6  11   6         27.54          6.78        36.55 o
  -5  11   6        942.14        997.54        78.12 o
  -4  11   6         23.55         45.53        24.42 o
  -3  11   6       3429.54       3476.57       136.22 o
  -2  11   6       9859.69       9890.96       305.61 o
  -1  11   6       3266.95       3889.06       191.90 o
   0  11   6       6835.51       7228.26       303.28 o
   1  11   6      28503.16      27568.49       954.23 o
   2  11   6      12329.60      11557.01       351.44 o
   3  11   6          5.19         44.70        23.82 o
   4  11   6       6562.84       6099.08       213.64 o
   5  11   6        246.32        242.60        42.41 o
   6  11   6        323.94        314.18        49.47 o
   7  11   6         18.90         -7.44        26.39 o
   8  11   6        872.90        909.11        85.54 o
   9  11   6       6657.57       6522.78       245.42 o
  10  11   6       1290.46       1244.48       107.95 o
  11  11   6        472.15        557.04        83.81 o
  12  11   6       2879.86       2856.06       221.61 o
  13  11   6       2494.37       2611.56       309.14 o
 -15  12   6          1.68         43.35        84.41 o
 -14  12   6          0.37         66.49        49.13 o
 -13  12   6          3.80        -35.72        35.72 o
 -12  12   6       1688.72       1463.10       125.14 o
 -11  12   6        385.91        358.79        66.50 o
 -10  12   6       3337.98       2919.51       161.68 o
  -9  12   6        868.80        861.32        96.54 o
  -8  12   6       1187.62       1348.77       141.45 o
  -7  12   6        522.59        522.10        62.74 o
  -6  12   6       1792.66       1511.64       187.44 o
  -5  12   6          0.67         16.55        24.31 o
  -4  12   6        914.64       1035.20       105.66 o
  -3  12   6         22.69         76.87        40.48 o
  -2  12   6       3106.84       3113.35       171.67 o
  -1  12   6       8813.20       8839.66       362.94 o
   0  12   6        936.29       1065.45       209.90 o
   1  12   6          0.10        -29.66        29.66 o
   2  12   6       1385.90       1415.05       124.19 o
   3  12   6        750.96        771.72       101.53 o
   4  12   6        324.33        370.03        95.82 o
   5  12   6        707.93        802.38        74.58 o
   6  12   6        202.38        222.02        43.89 o
   7  12   6        305.66        290.50        72.77 o
   8  12   6        162.42        136.77        44.09 o
   9  12   6       1068.11       1125.65       100.88 o
  10  12   6       1104.85       1130.25       105.26 o
  11  12   6        439.55        281.91        61.47 o
  12  12   6       1146.52       1222.95       143.47 o
  13  12   6         27.41        -52.80        54.76 o
 -14  13   6       1516.94       1347.80       131.58 o
 -13  13   6       2590.68       2743.89       261.71 o
 -12  13   6        123.58        195.31        57.93 o
 -11  13   6        320.58        199.07        53.69 o
 -10  13   6       3260.60       3214.02       175.98 o
  -9  13   6        873.44        891.48       107.69 o
  -8  13   6        341.02        398.05        70.05 o
  -7  13   6        103.59         93.35        59.32 o
  -6  13   6        167.79        159.40        54.21 o
  -5  13   6         10.80          3.98        34.43 o
  -4  13   6        613.87        531.97        98.10 o
  -3  13   6       1335.03       1223.58       120.86 o
  -2  13   6       3142.97       3219.38       245.26 o
  -1  13   6       1111.19       1277.25       303.44 o
   0  13   6         58.41         93.54        68.44 o
   1  13   6       3528.10       3616.55       195.02 o
   2  13   6        543.36        669.14        90.17 o
   3  13   6        405.20        399.02        71.26 o
   4  13   6        199.32        207.61        54.85 o
   5  13   6        284.20        180.89        67.30 o
   6  13   6        140.53         55.59        41.85 o
   7  13   6        321.69        429.15        76.01 o
   8  13   6        390.74        427.12        66.83 o
   9  13   6        433.67        301.12        64.00 o
  10  13   6         77.96         72.83        43.71 o
  11  13   6        123.67        148.74        66.82 o
  12  13   6        840.80        734.37       113.52 o
 -14  14   6         22.94         36.50        84.41 o
 -13  14   6        573.91        600.16        92.61 o
 -12  14   6       6753.52       6637.29       274.18 o
 -11  14   6       1089.07        982.83       105.49 o
 -10  14   6        917.13       1237.72       236.13 o
  -9  14   6       5240.03       5337.49       283.09 o
  -8  14   6        767.33        826.47       143.73 o
  -7  14   6        778.42        646.45       100.74 o
  -6  14   6       6583.79       6381.62       305.71 o
  -5  14   6         59.37         84.33        44.83 o
  -4  14   6       5571.13       5798.71       306.86 o
  -3  14   6       7004.24       6895.13       420.93 o
  -2  14   6         59.76         36.82        43.35 o
  -1  14   6       1955.11       1615.83       146.01 o
   0  14   6       6579.24       6216.47       291.88 o
   1  14   6         60.16          8.56        66.16 o
   2  14   6       3984.09       4097.03       309.14 o
   3  14   6       5073.77       5069.33       410.67 o
   4  14   6        164.68         78.88        47.08 o
   5  14   6       7526.58       7350.14       333.76 o
   6  14   6       3873.44       3716.38       211.34 o
   7  14   6         36.91         34.22        73.01 o
   8  14   6       4514.11       4566.26       250.04 o
   9  14   6       1548.01       1845.19       173.42 o
  10  14   6        888.37        880.61       122.48 o
  11  14   6        809.35        333.10       116.36 o
  12  14   6        730.49        600.29       151.72 o
 -12  15   6        150.44        138.11        72.11 o
 -11  15   6       1320.19       1135.52       148.39 o
 -10  15   6        193.14        156.94        69.31 o
  -9  15   6        475.82        317.80        83.27 o
  -8  15   6        196.09         99.75        62.45 o
  -7  15   6        906.37        842.16       115.62 o
  -6  15   6          0.49         45.21        48.32 o
  -5  15   6        251.99        315.64        73.28 o
  -4  15   6        182.78        198.06        60.48 o
  -3  15   6       1049.37       1189.37       130.55 o
  -2  15   6        403.79        356.90       230.43 o
  -1  15   6          1.79        -25.44        31.78 o
   0  15   6        266.10        224.14       102.67 o
   1  15   6          1.01        -35.49        35.49 o
   2  15   6       1968.91       2222.60       181.36 o
   3  15   6        385.87        491.86       157.42 o
   4  15   6       2032.18       1976.90       169.39 o
   5  15   6        586.58        765.84       108.05 o
   6  15   6        317.55        328.90        74.16 o
   7  15   6        283.22        333.10       114.07 o
   8  15   6        612.17        693.89       161.98 o
   9  15   6         27.71        -23.96        50.01 o
  10  15   6          1.85         15.97        68.44 o
  11  15   6          3.31         36.50        79.85 o
 -11  16   6        870.61        875.62       261.23 o
 -10  16   6          2.90         17.70        76.43 o
  -9  16   6       1008.52        963.59       132.73 o
  -8  16   6         43.20         84.35        56.39 o
  -7  16   6        594.30        591.04       108.09 o
  -6  16   6        812.28        793.64       113.73 o
  -5  16   6         98.80         57.04        73.01 o
  -4  16   6       1479.70       1532.46       154.85 o
  -3  16   6       1261.99       1453.73       149.80 o
  -2  16   6         56.65        130.43        57.12 o
  -1  16   6       2144.31       2222.06       188.01 o
   0  16   6       1409.35       1720.14       341.08 o
   1  16   6         22.06         28.68        45.08 o
   2  16   6       4705.99       4725.73       257.28 o
   3  16   6       1628.87       1528.61       154.87 o
   4  16   6          6.87         50.43        46.70 o
   5  16   6       1623.25       1488.70       152.39 o
   6  16   6        701.07        923.52       150.58 o
   7  16   6        188.93        262.25        74.38 o
   8  16   6       1867.64       1572.13       252.10 o
   9  16   6         13.80         98.71        62.49 o
  -9  17   6        170.97        168.83       100.38 o
  -8  17   6       1976.70       1723.79       181.06 o
  -7  17   6        608.45        680.62       115.34 o
  -6  17   6        134.58        154.24        79.85 o
  -5  17   6       5745.34       6331.57       415.23 o
  -4  17   6       1814.93       1858.13       178.72 o
  -3  17   6       1108.17        957.23       286.33 o
  -2  17   6       1204.99       1209.64       144.32 o
  -1  17   6       1253.87       1100.60       137.13 o
   0  17   6        170.22        296.59        77.44 o
   1  17   6        686.77        587.97       100.05 o
   2  17   6        233.14        184.85        91.26 o
   3  17   6       2303.44       2233.15       193.79 o
   4  17   6       4324.93       4885.98       274.12 o
   5  17   6         55.33         21.86        59.43 o
   6  17   6       1450.17       1327.62       163.13 o
   7  17   6       1547.02       1317.94       300.01 o
   8  17   6         72.24         60.65        67.30 o
   9  17   6        317.00        365.04       155.14 o
  -8  18   6        341.96        357.62       114.07 o
  -7  18   6        228.39        179.82        78.61 o
  -6  18   6       1703.88       2014.16       208.76 o
  -5  18   6        234.74        208.29       106.09 o
  -4  18   6         61.71         75.89        66.94 o
  -3  18   6          6.88        125.45        63.55 o
  -2  18   6       1103.69       1286.15       154.01 o
  -1  18   6        749.63        967.78       135.48 o
   0  18   6        311.61        276.46       122.06 o
   1  18   6        217.82        406.45        92.75 o
   2  18   6       1084.08       1145.79       140.98 o
   3  18   6        404.22        323.80        87.38 o
   4  18   6        271.73        296.44        84.13 o
   5  18   6        128.52        220.00       120.92 o
   6  18   6         22.68        -20.79        56.39 o
   7  18   6        253.44        166.55        93.54 o
  -5  19   6       1661.60       1793.74       277.20 o
  -4  19   6        117.04         94.63        70.76 o
  -3  19   6        620.14        592.46       111.24 o
  -2  19   6       2189.33       2397.58       239.56 o
  -1  19   6         88.09         77.57        65.20 o
   0  19   6        183.75        138.04        70.16 o
   1  19   6       2003.60       2172.59       292.03 o
   2  19   6        463.41        530.69       160.84 o
   3  19   6       1567.86       1742.46       285.18 o
   4  19   6        389.25        385.20        99.98 o
   5  19   6         23.51         18.25        91.26 o
 -19   1   7        826.40       1008.41       182.52 o
 -18   1   7         61.28          5.57        36.73 o
 -17   1   7       2656.09       2485.25       143.29 o
 -16   1   7       7502.51       7762.86       252.36 o
 -15   1   7          6.47         -0.26        26.69 o
 -14   1   7       1288.63       1226.86        87.94 o
 -13   1   7       4188.35       3842.51       165.12 o
 -12   1   7         99.22        120.18        30.89 o
 -11   1   7       4920.43       4523.52       151.48 o
 -10   1   7         60.36         23.98        17.91 o
  -9   1   7       2720.44       2478.67        92.94 o
  -8   1   7      12946.58      12523.41       317.84 o
  -7   1   7       4862.76       4716.06       169.66 o
  -6   1   7         91.64         48.57        15.02 o
  -5   1   7      47023.76      47510.43      1212.49 o
  -4   1   7      18404.88      18394.05       432.03 o
  -3   1   7       9527.53      10670.27       256.94 o
  -2   1   7      24611.77      25495.36       583.49 o
  -1   1   7      14688.59      14879.96       345.53 o
   0   1   7       1517.61       1554.66        87.88 o
   1   1   7       2688.28       2522.79        68.95 o
   2   1   7        355.74        418.91        23.74 o
   3   1   7       7722.04       7465.20       188.42 o
   4   1   7      17986.29      17514.46       415.37 o
   5   1   7         31.90         39.13        13.82 o
   6   1   7      16689.96      16194.68       397.76 o
   7   1   7      11820.05      11152.25       289.29 o
   8   1   7       4037.50       3726.22       142.75 o
   9   1   7       1480.27       1464.30        84.18 o
  10   1   7       9169.38       8946.13       254.78 o
  11   1   7        121.03        151.16        35.59 o
  12   1   7        747.27        659.15       123.20 o
  13   1   7        514.50        489.69       133.47 o
  14   1   7          3.91         34.68        61.60 o
  15   1   7       2247.34       2232.57       196.00 o
  16   1   7        830.01       1060.89       203.05 o
 -19   2   7       1130.92       1524.03       223.58 o
 -18   2   7       2223.88       2600.33       155.76 o
 -17   2   7       2009.02       2468.04       144.75 o
 -16   2   7       1466.19       1426.62       102.07 o
 -15   2   7       4577.51       5013.39       181.35 o
 -14   2   7        711.97        740.59        68.13 o
 -13   2   7         22.58          0.16        24.70 o
 -12   2   7       3989.21       3930.37       145.22 o
 -11   2   7        134.35        159.87        31.06 o
 -10   2   7       1003.19        933.55        63.61 o
  -9   2   7       2944.54       3022.68       106.09 o
  -8   2   7        587.11        576.24        50.10 o
  -7   2   7       1490.61       1381.56        65.09 o
  -6   2   7      18600.09      18161.82       435.06 o
  -5   2   7       3475.89       3868.26       111.48 o
  -4   2   7       2608.94       2413.04        75.20 o
  -3   2   7      13193.31      13938.91       330.51 o
  -2   2   7       1028.55       1092.53        40.27 o
  -1   2   7       2485.09       2715.89        86.09 o
   0   2   7       4462.11       4720.83       120.32 o
   1   2   7         14.20         37.40        15.15 o
   2   2   7        869.40        893.40        37.39 o
   3   2   7        308.13        224.31        30.95 o
   4   2   7         52.33         72.38        15.98 o
   5   2   7      10757.25      10486.99       382.70 o
   6   2   7        948.42        875.61        53.12 o
   7   2   7        653.25        637.63        95.50 o
   8   2   7       3158.69       3522.53       120.87 o
   9   2   7        132.71        178.22        33.13 o
  10   2   7       2922.95       2828.54       111.93 o
  11   2   7       4249.43       4129.65       148.04 o
  12   2   7       1247.85       1339.47       107.45 o
  13   2   7       1338.82       1572.54       160.84 o
  14   2   7       2799.81       2670.24       210.87 o
  15   2   7        766.83        947.61       190.50 o
  16   2   7       1770.39       1825.18       250.96 o
 -18   3   7        233.43        314.66        59.47 o
 -17   3   7        316.38        307.45        56.17 o
 -16   3   7       1142.83       1179.23        95.85 o
 -15   3   7        483.92        457.20        59.32 o
 -14   3   7         59.36         31.49        29.25 o
 -13   3   7        141.68        143.31        34.82 o
 -12   3   7        955.88       1049.94        92.20 o
 -11   3   7        114.22        120.29        30.81 o
 -10   3   7        437.68        373.30        40.51 o
  -9   3   7       1430.80       1382.82        75.38 o
  -8   3   7       2785.66       2788.04        97.58 o
  -7   3   7        673.83        689.84        46.82 o
  -6   3   7        464.17        450.96        46.76 o
  -5   3   7       2217.52       2247.94        75.05 o
  -4   3   7        868.23        906.15        42.26 o
  -3   3   7        101.99        106.01        15.66 o
  -2   3   7        598.30        582.02        42.48 o
  -1   3   7      10554.67      11922.03       284.03 o
   0   3   7       1385.15       1574.93        55.32 o
   1   3   7        212.90        286.70        21.37 o
   2   3   7        218.68        268.44        28.47 o
   3   3   7         11.32         10.27        10.74 o
   4   3   7        181.11        175.01        22.22 o
   5   3   7       3325.45       3232.54       102.86 o
   6   3   7       8094.52       7934.48       260.81 o
   7   3   7       1455.40       1423.96        75.05 o
   8   3   7        676.64        621.50        51.04 o
   9   3   7       8929.56       9133.65       255.17 o
  10   3   7       1769.87       1717.40        96.03 o
  11   3   7       1308.87       1357.29        87.68 o
  12   3   7         73.66         74.08        36.28 o
  13   3   7        147.95        152.67        58.87 o
  14   3   7        367.62        210.06       103.81 o
  15   3   7        319.42        489.87        97.42 o
  16   3   7        158.85         59.32        93.54 o
 -18   4   7       3226.92       2921.78       258.84 o
 -17   4   7       5873.18       6234.00       265.83 o
 -16   4   7        926.40       1080.23       139.56 o
 -15   4   7       1298.86       1362.01        97.42 o
 -14   4   7       1968.93       1860.01       187.55 o
 -13   4   7          8.02        -10.93        20.99 o
 -12   4   7       3413.79       3474.06       131.34 o
 -11   4   7       1876.07       1976.43       102.28 o
 -10   4   7       4392.80       4235.12       141.28 o
  -9   4   7       4438.89       4472.39       142.26 o
  -8   4   7       5281.04       5311.23       157.24 o
  -7   4   7       3490.97       3210.16       104.61 o
  -6   4   7      15612.32      15431.99       375.94 o
  -5   4   7        397.11        492.05        35.62 o
  -4   4   7       5636.50       4963.70       135.82 o
  -3   4   7       9822.61       9344.87       231.24 o
  -2   4   7        699.26        799.86        39.83 o
  -1   4   7      21215.72      22156.03       512.18 o
   0   4   7      26001.27      27147.42       624.54 o
   1   4   7        920.94       1093.29        49.40 o
   2   4   7         24.00          1.08         8.26 o
   3   4   7      16612.14      17037.46       406.92 o
   4   4   7        176.75        163.55        27.66 o
   5   4   7      12946.82      13772.78       341.29 o
   6   4   7        569.59        532.40        43.00 o
   7   4   7       7275.82       7387.55       207.19 o
   8   4   7       9272.79       9002.99       248.26 o
   9   4   7       5178.96       5016.28       161.71 o
  10   4   7       6583.12       6614.57       203.39 o
  11   4   7       4879.23       5051.59       172.19 o
  12   4   7       1590.74       1620.68       118.65 o
  13   4   7        203.15        216.74        64.29 o
  14   4   7        994.56        970.70       120.70 o
  15   4   7         17.12         32.48        54.57 o
 -18   5   7        247.64        111.79       102.67 o
 -17   5   7        123.70        140.18        58.91 o
 -16   5   7        322.17        359.04        71.79 o
 -15   5   7       1683.96       1599.91       129.82 o
 -14   5   7       2821.27       2768.21       134.13 o
 -13   5   7       2399.07       2668.26       176.51 o
 -12   5   7       1035.70        860.30        68.10 o
 -11   5   7      10969.95      11013.20       302.51 o
 -10   5   7       2776.38       2887.14       133.70 o
  -9   5   7       1334.05       1200.44        69.63 o
  -8   5   7          2.77          6.84        14.10 o
  -7   5   7       1619.43       1392.30        66.83 o
  -6   5   7       1107.59       1162.19        60.59 o
  -5   5   7        115.65        126.79        25.05 o
  -4   5   7       4416.19       4574.18       128.28 o
  -3   5   7        531.08        513.28        36.88 o
  -2   5   7       2390.66       2095.84       114.93 o
  -1   5   7         16.85         21.07        11.42 o
   0   5   7      29765.21      32495.81       745.41 o
   1   5   7       9265.51       9225.38       245.40 o
   2   5   7         98.60        235.24        23.62 o
   3   5   7       1174.97       1294.81        54.17 o
   4   5   7      10183.53      10285.46       261.43 o
   5   5   7        372.31        397.09        39.52 o
   6   5   7        445.81        519.71        43.12 o
   7   5   7         32.32         13.61        17.37 o
   8   5   7         33.86         26.07        20.13 o
   9   5   7       1184.32       1206.16        76.91 o
  10   5   7       7979.30       7478.70       224.23 o
  11   5   7       1495.24       1398.88        90.36 o
  12   5   7        836.21        743.31        81.14 o
  13   5   7       2696.10       2996.20       199.52 o
  14   5   7        593.44        533.87       150.58 o
  15   5   7        614.37        686.72       168.83 o
 -17   6   7       1851.02       2083.86       162.85 o
 -16   6   7        134.47        210.26        63.63 o
 -15   6   7       3107.79       3246.41       265.08 o
 -14   6   7       1378.70       1451.40       131.84 o
 -13   6   7         27.24        -25.72        27.61 o
 -12   6   7        173.72        190.54        36.85 o
 -11   6   7        130.46        152.30        32.01 o
 -10   6   7       2085.64       1891.40        92.22 o
  -9   6   7        113.54         90.75        23.40 o
  -8   6   7       3013.82       2923.58       102.63 o
  -7   6   7       8184.36       8139.42       219.67 o
  -6   6   7       5024.53       4829.11       140.66 o
  -5   6   7        661.04        647.92        42.24 o
  -4   6   7       4015.01       4286.63       127.11 o
  -3   6   7       8163.56       8750.60       222.44 o
  -2   6   7       1107.69       1061.74        49.84 o
  -1   6   7        123.95        147.81        40.83 o
   0   6   7        112.95        132.80        19.23 o
   1   6   7       1142.66       1115.07        64.54 o
   2   6   7       3060.18       3014.94        93.41 o
   3   6   7         43.89         57.44        17.12 o
   4   6   7       3998.80       3982.56       120.65 o
   5   6   7       3194.69       3106.26       103.52 o
   6   6   7       5829.94       5794.26       169.39 o
   7   6   7        173.68        161.78        29.41 o
   8   6   7       1995.16       1932.68        87.26 o
   9   6   7        876.08        894.89        67.42 o
  10   6   7         48.12         59.92        29.64 o
  11   6   7         34.63         34.94        50.18 o
  12   6   7        426.71        535.06        90.28 o
  13   6   7       2177.69       2162.84       271.50 o
  14   6   7        584.11        410.67       139.17 o
 -17   7   7       1181.59       1451.44       141.17 o
 -16   7   7       3287.60       3529.61       214.12 o
 -15   7   7        780.10        951.11       107.07 o
 -14   7   7       4060.97       4200.71       197.39 o
 -13   7   7       3005.80       3027.57       194.68 o
 -12   7   7       1234.98       1103.52       101.31 o
 -11   7   7       9725.38       9817.43       339.26 o
 -10   7   7       3070.14       2798.72       227.62 o
  -9   7   7        187.99        220.26        31.58 o
  -8   7   7       1582.41       1481.36        75.74 o
  -7   7   7      10229.08      10351.24       276.94 o
  -6   7   7       3018.16       3246.83       118.92 o
  -5   7   7      14495.09      13572.71       395.47 o
  -4   7   7       8360.71       8862.25       206.26 o
  -3   7   7       1133.84       1326.35        57.49 o
  -2   7   7      14023.27      14032.69       341.39 o
  -1   7   7       8431.27       8663.65       221.08 o
   0   7   7       7515.10       7362.13       191.77 o
   1   7   7      14226.79      14271.53       346.65 o
   2   7   7         42.52         14.89        11.69 o
   3   7   7      10677.52      10672.91       271.04 o
   4   7   7      34333.98      34077.88       980.18 o
   5   7   7       5068.76       4917.62       147.49 o
   6   7   7        622.64        736.92        53.37 o
   7   7   7       8062.33       7978.74       224.19 o
   8   7   7       2509.32       2707.91       126.72 o
   9   7   7         89.59        127.78        30.70 o
  10   7   7       1600.93       1541.38       131.00 o
  11   7   7       2521.82       2607.01       152.49 o
  12   7   7       1320.43       1298.79       132.14 o
  13   7   7       2283.30       2537.00       298.87 o
  14   7   7         29.66        136.89        98.10 o
 -17   8   7         74.35        103.38        74.04 o
 -16   8   7        894.62        918.09       111.85 o
 -15   8   7        104.09        133.83        59.51 o
 -14   8   7         47.99         56.39        41.65 o
 -13   8   7        176.58        155.96        50.36 o
 -12   8   7        705.54        712.60       127.63 o
 -11   8   7       1963.81       1811.47       125.77 o
 -10   8   7       2580.77       2360.85       141.39 o
  -9   8   7        327.26        236.73        43.71 o
  -8   8   7       1188.33       1180.18        89.63 o
  -7   8   7        277.51        300.15        48.16 o
  -6   8   7       1273.13       1344.31        87.27 o
  -5   8   7       1682.83       1976.05        74.17 o
  -4   8   7          7.35          5.09        12.01 o
  -3   8   7         15.55         29.14        21.73 o
  -2   8   7       2372.91       2688.75       150.17 o
  -1   8   7        929.71        919.66        91.61 o
   0   8   7         23.37          7.85        11.65 o
   1   8   7        799.26        950.20        52.40 o
   2   8   7          1.99          2.69        11.65 o
   3   8   7       1029.74        945.13        61.91 o
   4   8   7       3142.36       3121.16       103.89 o
   5   8   7       1001.63        945.91        72.78 o
   6   8   7        493.66        432.70        41.94 o
   7   8   7         26.70         43.68        25.74 o
   8   8   7        433.62        373.47        73.84 o
   9   8   7        692.95        846.13        80.68 o
  10   8   7        723.03        804.19        72.50 o
  11   8   7        146.27        165.26        46.55 o
  12   8   7        236.52        208.63       136.89 o
  13   8   7        438.62        604.59       155.14 o
  14   8   7        499.82        606.87       171.11 o
 -16   9   7        656.25        650.92        96.38 o
 -15   9   7          0.17         41.67        45.43 o
 -14   9   7       1128.34       1184.85       114.83 o
 -13   9   7       1094.48        822.69       115.34 o
 -12   9   7          2.87        -14.96        31.52 o
 -11   9   7       3069.85       2867.86       158.19 o
 -10   9   7       1086.89       1129.25       113.48 o
  -9   9   7         76.60         88.84        34.74 o
  -8   9   7       3426.25       3375.74       211.67 o
  -7   9   7       1363.00       1050.78        96.63 o
  -6   9   7        149.49        107.64        29.84 o
  -5   9   7       2576.44       2354.32       105.49 o
  -4   9   7        732.67        670.84        57.41 o
  -3   9   7       3074.05       3194.91       101.12 o
  -2   9   7       2517.46       2485.53        84.16 o
  -1   9   7         12.33         15.30        11.89 o
   0   9   7       7809.56       8070.40       194.16 o
   1   9   7       5558.74       5528.70       156.01 o
   2   9   7       2765.20       2920.53       106.04 o
   3   9   7       1587.73       1664.35        70.93 o
   4   9   7      13300.26      12588.96       377.12 o
   5   9   7        944.34        939.85        74.06 o
   6   9   7         59.68         64.57        39.63 o
   7   9   7       4766.96       4715.21       199.23 o
   8   9   7        176.32        164.84        39.35 o
   9   9   7       1962.83       2140.28       123.49 o
  10   9   7       2109.63       2357.25       256.62 o
  11   9   7         90.31         47.95        60.46 o
  12   9   7        365.99        504.48        97.59 o
  13   9   7        796.25        841.86       182.52 o
 -16  10   7         56.31         34.29        56.98 o
 -15  10   7        546.04        579.93        98.51 o
 -14  10   7          1.64         21.79        43.43 o
 -13  10   7        256.95        286.30       119.12 o
 -12  10   7       3633.66       3568.38       300.64 o
 -11  10   7        391.45        407.72        61.81 o
 -10  10   7       5584.79       5094.28       297.85 o
  -9  10   7       4294.69       4246.43       230.84 o
  -8  10   7       5950.02       5342.54       203.44 o
  -7  10   7       2551.03       2489.48       119.06 o
  -6  10   7      14897.51      14219.70       426.80 o
  -5  10   7          9.13        -16.43        16.43 o
  -4  10   7       1130.32       1154.06        80.15 o
  -3  10   7       2575.13       2661.69       124.57 o
  -2  10   7          1.54          3.73        16.55 o
  -1  10   7      11240.59      11534.19       341.85 o
   0  10   7       2526.13       2596.85        88.98 o
   1  10   7       1309.50       1176.67        69.62 o
   2  10   7       5608.09       5337.23       165.39 o
   3  10   7       5223.42       4898.91       157.16 o
   4  10   7        102.54        178.86        33.02 o
   5  10   7       4841.78       4578.69       154.45 o
   6  10   7        245.21        254.90        44.85 o
   7  10   7          1.16         -1.59        22.29 o
   8  10   7       2256.84       2413.14       134.83 o
   9  10   7       1582.94       1529.66       114.02 o
  10  10   7       4519.19       4432.45       208.54 o
  11  10   7       2772.01       2947.26       217.63 o
  12  10   7        126.18         77.57        82.13 o
  13  10   7        357.21        330.81       130.04 o
 -15  11   7          7.55        -29.33        47.70 o
 -14  11   7        322.22        294.76        70.24 o
 -13  11   7        202.88        169.44        61.16 o
 -12  11   7         35.48         51.27        54.57 o
 -11  11   7        558.42        522.82        86.49 o
 -10  11   7       2595.39       2356.57       148.24 o
  -9  11   7       1183.43       1228.22       102.05 o
  -8  11   7        446.93        451.08        60.04 o
  -7  11   7        484.24        505.97       100.98 o
  -6  11   7       1435.71       1282.87       121.37 o
  -5  11   7         25.33         15.33        24.12 o
  -4  11   7          0.59          3.46        22.32 o
  -3  11   7       2300.70       2324.07       145.37 o
  -2  11   7        775.00        779.88        62.69 o
  -1  11   7        123.97        195.23        50.64 o
   0  11   7         87.48        170.87        44.83 o
   1  11   7       1972.84       1900.65       122.65 o
   2  11   7        204.40        235.32        40.11 o
   3  11   7        287.28        282.63        43.20 o
   4  11   7         82.50         41.12        25.15 o
   5  11   7         86.88         54.73        28.51 o
   6  11   7        449.14        354.07        71.95 o
   7  11   7        571.60        499.92        64.46 o
   8  11   7        645.78        601.96        70.25 o
   9  11   7        287.92        476.10        66.76 o
  10  11   7        788.31        878.87       147.16 o
  11  11   7        702.66        430.84        89.26 o
  12  11   7        347.34        237.27       118.64 o
  13  11   7         50.53         25.10       100.38 o
 -15  12   7        747.09        570.37       157.42 o
 -14  12   7        195.97        255.71       101.68 o
 -13  12   7       2271.60       2382.47       170.43 o
 -12  12   7       5263.32       5106.21       228.61 o
 -11  12   7        906.44        905.82        98.93 o
 -10  12   7       1501.89       1544.46       120.54 o
  -9  12   7       6068.20       5771.06       226.93 o
  -8  12   7        830.37        789.76        95.79 o
  -7  12   7          6.12         36.30        28.46 o
  -6  12   7        270.88        247.88        44.53 o
  -5  12   7       1352.30       1327.25        95.54 o
  -4  12   7       6931.70       6323.28       430.06 o
  -3  12   7        224.09        246.80        59.32 o
  -2  12   7         10.17         -9.26        25.71 o
  -1  12   7       8875.64       9454.35       382.33 o
   0  12   7       2773.54       3022.95       168.53 o
   1  12   7        151.00        106.72        44.49 o
   2  12   7       5187.69       5094.02       240.36 o
   3  12   7       2197.41       2129.68       161.98 o
   4  12   7         10.67        -11.31        22.48 o
   5  12   7        952.26        996.98        84.39 o
   6  12   7        309.56        299.06        48.44 o
   7  12   7          1.38         42.59        31.61 o
   8  12   7       1703.23       1825.35       127.86 o
   9  12   7          6.25         13.64        33.63 o
  10  12   7       2677.29       2488.91       196.64 o
  11  12   7       1917.24       1869.87       174.99 o
  12  12   7        688.74        595.47       155.14 o
 -14  13   7        205.04         84.21        59.26 o
 -13  13   7        289.23        346.00        93.40 o
 -12  13   7        149.40        166.05        53.35 o
 -11  13   7       2835.66       3069.72       187.37 o
 -10  13   7        473.35        488.02        77.38 o
  -9  13   7         34.52         80.39        34.75 o
  -8  13   7        850.29        804.29        98.62 o
  -7  13   7       1003.30       1049.00       237.27 o
  -6  13   7          7.29        -19.72        36.27 o
  -5  13   7       7334.18       7043.10       316.93 o
  -4  13   7        109.89        154.02        52.26 o
  -3  13   7        976.04       1159.36       127.76 o
  -2  13   7       7204.96       7942.41       727.79 o
  -1  13   7       1289.84       1414.92       323.97 o
   0  13   7       3197.64       3218.40       182.30 o
   1  13   7       4400.10       4093.08       211.32 o
   2  13   7       1093.26       1115.80       227.01 o
   3  13   7         67.93         32.33        45.63 o
   4  13   7       3163.85       3261.16       184.71 o
   5  13   7          1.76         50.19        58.18 o
   6  13   7       1879.25       1653.88       198.49 o
   7  13   7       1179.12        962.05        90.64 o
   8  13   7        426.93        305.06        58.57 o
   9  13   7       4022.82       4495.31       198.68 o
  10  13   7       4070.93       4404.48       245.92 o
  11  13   7         30.75          9.05        49.93 o
  12  13   7        161.16         82.13       104.95 o
 -14  14   7        608.50        417.51       127.76 o
 -13  14   7        362.90        320.22        73.60 o
 -12  14   7         80.99         65.78        47.78 o
 -11  14   7         15.30         12.84        39.26 o
 -10  14   7        152.75        153.73        67.53 o
  -9  14   7        302.22        233.00        69.50 o
  -8  14   7         97.05          3.07        69.59 o
  -7  14   7       1252.51       1266.89       204.19 o
  -6  14   7         10.75         51.82        44.40 o
  -5  14   7       2923.64       2629.50       195.77 o
  -4  14   7        684.59        569.57        88.68 o
  -3  14   7       1275.91       1320.53       131.41 o
  -2  14   7         55.24          0.69        32.46 o
  -1  14   7        220.34        210.02        55.24 o
   0  14   7         62.08         41.83        43.47 o
   1  14   7         80.03         47.91        41.94 o
   2  14   7       3262.69       3261.65       190.04 o
   3  14   7        485.54        440.43        82.79 o
   4  14   7        493.37        509.97        87.91 o
   5  14   7          8.64         49.42        49.05 o
   6  14   7       1545.36       1399.71       139.48 o
   7  14   7          1.75        -27.38        54.76 o
   8  14   7         96.37         78.75        49.93 o
   9  14   7        980.96        999.29       177.96 o
  10  14   7         37.35        214.46       100.38 o
  11  14   7        231.30         86.70       102.67 o
 -12  15   7         36.55         28.52        59.69 o
 -11  15   7       1623.03       1644.74       178.00 o
 -10  15   7       2505.41       2450.81       407.24 o
  -9  15   7         83.19        108.18        63.71 o
  -8  15   7       6785.75       6358.28       321.82 o
  -7  15   7       3601.38       3229.83       232.61 o
  -6  15   7        397.37        423.71        86.71 o
  -5  15   7       6979.43       6191.50       303.17 o
  -4  15   7       1529.73       1794.27       163.26 o
  -3  15   7         92.39        133.55        54.80 o
  -2  15   7       2923.89       2865.82       240.70 o
  -1  15   7        267.44        348.05       135.75 o
   0  15   7        192.71        190.01       157.42 o
   1  15   7       1950.93       2176.16       178.13 o
   2  15   7        537.19        575.85       195.07 o
   3  15   7       2425.06       2053.48       174.76 o
   4  15   7       3141.69       3067.97       245.26 o
   5  15   7        959.52       1067.36       128.18 o
   6  15   7        659.76        892.21       119.53 o
   7  15   7       3658.94       3974.33       330.81 o
   8  15   7        461.78        220.10        73.39 o
   9  15   7       1324.67        928.56       173.39 o
  10  15   7        125.50        148.30        95.82 o
 -11  16   7         23.55        -50.95        50.95 o
 -10  16   7       1456.91       1166.11       327.39 o
  -9  16   7         42.36         75.23        58.47 o
  -8  16   7         20.76          3.71        46.95 o
  -7  16   7        334.12        323.79        82.51 o
  -6  16   7       2444.53       2590.02       207.81 o
  -5  16   7         29.44        -42.21        42.21 o
  -4  16   7        676.08        767.07       224.73 o
  -3  16   7       2295.53       2578.11       203.84 o
  -2  16   7        653.19        893.47       151.72 o
  -1  16   7       1675.72       1563.89       184.80 o
   0  16   7         13.19          2.40        55.90 o
   1  16   7         26.63         36.69        48.71 o
   2  16   7         89.31        106.78       108.37 o
   3  16   7        214.29        315.53        78.13 o
   4  16   7        614.56        665.54       104.05 o
   5  16   7       2043.34       2405.52       200.02 o
   6  16   7       1124.70       1090.03       156.28 o
   7  16   7          8.31         22.81        73.01 o
   8  16   7        276.64        274.22       164.27 o
   9  16   7       2418.92       2584.91       308.00 o
  -9  17   7         38.41         82.60        63.34 o
  -8  17   7       1586.38       1889.60       211.04 o
  -7  17   7        856.25        992.11       135.40 o
  -6  17   7        774.08        601.92       107.94 o
  -5  17   7        138.49        190.34        80.99 o
  -4  17   7        227.82        185.57        71.78 o
  -3  17   7       2609.33       2660.91       346.78 o
  -2  17   7        421.84        412.84        89.44 o
  -1  17   7         77.35        115.21        62.92 o
   0  17   7        655.76        585.29       102.64 o
   1  17   7       2719.20       2811.11       223.22 o
   2  17   7        330.40        362.65        86.21 o
   3  17   7         64.94         29.84        51.55 o
   4  17   7        200.13        339.31       151.72 o
   5  17   7        312.16        271.77        80.50 o
   6  17   7         38.01        -16.01        49.18 o
   7  17   7        543.97        542.99       139.17 o
   8  17   7         94.78         93.54       100.38 o
  -8  18   7        196.73        289.75       120.92 o
  -7  18   7        590.21        565.07       111.28 o
  -6  18   7       1255.04       1266.63       156.54 o
  -5  18   7        403.95        378.37       116.36 o
  -4  18   7       1407.27       1281.72       155.67 o
  -3  18   7       1317.23       1613.62       327.39 o
  -2  18   7         23.16         56.78       103.81 o
  -1  18   7       3354.05       3684.17       271.01 o
   0  18   7       3082.95       2837.30       231.40 o
   1  18   7          3.75         20.07        62.85 o
   2  18   7       2038.60       2118.29       196.74 o
   3  18   7        868.71       1115.62       141.53 o
   4  18   7        268.31        213.00        73.28 o
   5  18   7        459.56        660.59       164.27 o
   6  18   7         42.97        -47.62        47.62 o
  -5  19   7        557.96        439.55       102.37 o
  -4  19   7         16.54        -47.08        47.08 o
  -3  19   7          3.60        -16.24        51.06 o
  -2  19   7        122.36        173.79        78.85 o
  -1  19   7        355.99        268.46        87.91 o
   0  19   7         55.05         90.12        69.37 o
   1  19   7        226.84         64.78        63.34 o
   2  19   7        100.50         19.04        69.59 o
   3  19   7          0.13         54.11        62.85 o
   4  19   7         25.98          0.00        93.54 o
 -18   0   8       2893.78       2979.86       234.03 o
 -17   0   8       2526.69       2639.69       301.15 o
 -16   0   8       2070.22       2030.77       363.90 o
 -15   0   8       4270.81       4173.58       226.31 o
 -14   0   8       4147.50       3996.88       228.15 o
 -13   0   8         14.51         41.07        36.06 o
 -12   0   8       5582.24       5137.76       238.35 o
 -11   0   8        216.12        138.92        44.17 o
 -10   0   8      17528.63      15127.27      1050.62 o
  -9   0   8       2481.76       2522.03       161.98 o
  -8   0   8          2.28         19.18        21.73 o
  -7   0   8      12937.06      12143.03       431.49 o
  -6   0   8      65134.23      66161.97      2123.55 o
  -5   0   8       1602.68       2013.24        98.37 o
  -4   0   8       4162.02       3559.34       145.08 o
  -3   0   8      33411.55      35151.91      1133.30 o
  -2   0   8       9032.02       8941.95       358.19 o
  -1   0   8      46922.49      51740.56      1647.13 o
   0   0   8      12892.90      12758.02       616.00 o
   1   0   8        128.17         79.85        34.22 o
   2   0   8      51384.77      56763.50      1812.48 o
   3   0   8      10096.01       9771.95       537.29 o
   4   0   8       1096.81        777.41        56.31 o
   5   0   8      25245.48      22136.60       817.91 o
   6   0   8       2076.72       1995.20       203.05 o
   7   0   8       2533.32       2524.36       131.23 o
   8   0   8       2591.63       2612.48       139.35 o
   9   0   8       3882.30       3954.52       191.25 o
  10   0   8       2739.75       2781.79       166.10 o
  11   0   8       4579.51       4311.99       319.41 o
  12   0   8        175.55        150.58        77.57 o
  13   0   8        335.35        346.78       116.36 o
  14   0   8       2107.78       1879.94       246.40 o
  15   0   8          7.80        -36.50        63.88 o
 -19   1   8        577.18        791.67       166.55 o
 -18   1   8         42.83         44.82        41.84 o
 -17   1   8        896.40        937.47        89.12 o
 -16   1   8       1397.22       1676.32       113.57 o
 -15   1   8         70.98         71.28        32.27 o
 -14   1   8        123.04        135.24        37.01 o
 -13   1   8          1.82        -20.64        20.64 o
 -12   1   8       2592.12       2291.94       109.21 o
 -11   1   8       1133.21       1088.50       103.40 o
 -10   1   8        189.80        117.15        26.30 o
  -9   1   8        594.10        712.74        51.70 o
  -8   1   8       1575.17       1441.23        70.21 o
  -7   1   8       3998.36       3522.58       110.81 o
  -6   1   8       7554.89       7457.91       211.81 o
  -5   1   8       7415.60       7349.98       190.78 o
  -4   1   8       1235.67       1485.01        54.10 o
  -3   1   8        153.28        180.34        18.72 o
  -2   1   8       3237.56       3418.39        93.35 o
  -1   1   8       1067.79       1194.24        39.87 o
   0   1   8       8602.63       8445.37       301.66 o
   1   1   8       1081.51       1285.26        51.80 o
   2   1   8         11.13          9.02         7.08 o
   3   1   8        786.20        787.71        36.13 o
   4   1   8       1851.52       1676.60        62.07 o
   5   1   8       2274.11       2388.82        81.75 o
   6   1   8        427.53        483.29        39.28 o
   7   1   8        235.06        231.22        30.56 o
   8   1   8         64.60         78.46        23.14 o
   9   1   8        102.14        109.72        46.82 o
  10   1   8        507.11        574.26        55.94 o
  11   1   8        675.13        575.16        90.34 o
  12   1   8        755.67        668.47        98.41 o
  13   1   8        881.54        680.44       103.10 o
  14   1   8          1.89         46.68        99.24 o
  15   1   8       2074.73       2258.03       249.82 o
 -19   2   8         31.51        141.45        91.26 o
 -18   2   8        739.88        873.59        90.42 o
 -17   2   8        116.71        129.95        44.68 o
 -16   2   8       2535.76       2609.40       163.42 o
 -15   2   8       2032.50       1996.48       118.30 o
 -14   2   8        693.46        729.74        79.03 o
 -13   2   8        940.02        847.64        70.51 o
 -12   2   8       6292.14       6309.05       197.13 o
 -11   2   8       1770.46       1564.80       115.59 o
 -10   2   8        643.81        552.26        49.08 o
  -9   2   8       2453.46       2528.46        95.04 o
  -8   2   8         46.29         59.06        27.66 o
  -7   2   8        904.16        877.77        53.13 o
  -6   2   8       6147.46       5623.41       156.19 o
  -5   2   8       5749.02       6150.33       164.78 o
  -4   2   8       6133.11       5812.80       153.38 o
  -3   2   8       9746.39       9809.65       239.80 o
  -2   2   8        327.51        424.13        26.67 o
  -1   2   8      13093.98      13359.12       315.59 o
   0   2   8        755.85        567.51        25.54 o
   1   2   8       1469.98       1718.60        77.39 o
   2   2   8       3158.99       3577.63       106.94 o
   3   2   8          2.63         18.49         9.58 o
   4   2   8       1220.87       1296.16        54.23 o
   5   2   8       6777.80       6694.04       182.41 o
   6   2   8        341.14        343.75        53.68 o
   7   2   8       2764.29       2847.61       100.85 o
   8   2   8       9454.84       9220.50       252.03 o
   9   2   8       2863.95       2781.78       111.11 o
  10   2   8        430.40        455.94        59.25 o
  11   2   8       2032.37       2091.37       169.02 o
  12   2   8       1648.83       1497.73       142.44 o
  13   2   8        422.79        539.54       115.21 o
  14   2   8         12.88         53.13        61.60 o
  15   2   8         91.24         97.58        95.82 o
 -18   3   8         63.72         30.25        41.14 o
 -17   3   8        882.19        942.68        89.07 o
 -16   3   8        872.18        931.79        85.16 o
 -15   3   8        422.40        414.84        74.20 o
 -14   3   8       3823.88       3891.61       149.89 o
 -13   3   8      12373.79      11551.13       322.84 o
 -12   3   8       1036.67       1063.86        75.31 o
 -11   3   8      16308.79      15540.99       695.82 o
 -10   3   8      11628.83      11352.23       303.22 o
  -9   3   8        482.28        411.28        41.21 o
  -8   3   8       7682.89       6897.54       193.07 o
  -7   3   8      10726.48      10550.17       287.81 o
  -6   3   8      14112.30      14522.80       356.34 o
  -5   3   8      19999.64      19820.78       470.47 o
  -4   3   8       1319.51       1586.26        57.77 o
  -3   3   8       2798.47       2663.23       110.06 o
  -2   3   8      42907.48      45637.70      1436.04 o
  -1   3   8      19859.23      20789.39       482.52 o
   0   3   8       2606.09       2599.34        76.00 o
   1   3   8       9710.44      10159.09       246.41 o
   2   3   8       8283.62       8639.38       215.81 o
   3   3   8        812.66        748.74        39.48 o
   4   3   8       9455.63       9104.83       233.55 o
   5   3   8        781.58        740.13        46.96 o
   6   3   8       7897.72       7934.46       214.86 o
   7   3   8       3745.41       3672.39       121.02 o
   8   3   8        114.37        122.79        28.35 o
   9   3   8       4478.51       4727.33       155.17 o
  10   3   8       8259.53       8819.27       297.07 o
  11   3   8        709.20        702.61        95.90 o
  12   3   8       1840.72       2070.80       336.52 o
  13   3   8       2354.20       2430.48       195.77 o
  14   3   8        212.20        145.13        62.09 o
  15   3   8       6067.68       7112.69      1022.10 o
 -18   4   8         17.52         27.94        58.75 o
 -17   4   8         18.00         50.19        48.25 o
 -16   4   8         87.86         76.54        38.29 o
 -15   4   8        160.02        124.89        38.86 o
 -14   4   8        763.57        950.27        79.57 o
 -13   4   8       1883.45       1894.94       122.17 o
 -12   4   8        655.85        774.14        63.82 o
 -11   4   8       1200.11       1062.94        72.58 o
 -10   4   8       3516.18       3621.52       126.88 o
  -9   4   8        539.76        542.46        47.29 o
  -8   4   8       5285.07       5497.84       162.67 o
  -7   4   8         65.25         37.25        15.72 o
  -6   4   8        239.42        175.16        23.28 o
  -5   4   8        206.35        317.10        50.05 o
  -4   4   8       1826.06       2074.99        90.56 o
  -3   4   8        165.94        196.61        21.94 o
  -2   4   8         57.12         68.52        15.48 o
  -1   4   8       3005.12       3100.34       103.47 o
   0   4   8        666.72        704.86        36.38 o
   1   4   8         70.46         71.88        14.03 o
   2   4   8         79.12         70.13        14.35 o
   3   4   8       1092.13       1092.93        49.84 o
   4   4   8        740.55        786.41        47.73 o
   5   4   8         13.55         25.74        15.60 o
   6   4   8        300.15        253.33        31.73 o
   7   4   8        469.41        606.21        59.60 o
   8   4   8       1730.04       1537.85        88.62 o
   9   4   8        141.89        171.08        32.78 o
  10   4   8       1498.43       1425.79       104.22 o
  11   4   8        538.97        733.19       109.51 o
  12   4   8        396.52        664.90        98.42 o
  13   4   8        684.31        724.70       141.45 o
  14   4   8        336.23        484.23        90.90 o
 -17   5   8       2709.93       3061.75       200.53 o
 -16   5   8       2773.50       3024.52       192.21 o
 -15   5   8         18.36         21.43        40.00 o
 -14   5   8       1084.28       1118.86        85.15 o
 -13   5   8       2835.69       2685.97       150.82 o
 -12   5   8        744.27        818.78        74.42 o
 -11   5   8       4049.74       3995.86       140.79 o
 -10   5   8       1301.80       1239.11        76.17 o
  -9   5   8        221.76        250.01        37.16 o
  -8   5   8       4112.23       4214.34       133.77 o
  -7   5   8       2739.03       2778.18        82.82 o
  -6   5   8       2047.78       2023.09        75.11 o
  -5   5   8      33911.43      35056.28       811.38 o
  -4   5   8       2151.95       2213.26        88.69 o
  -3   5   8       3671.93       3540.90       104.64 o
  -2   5   8      26852.40      27986.78       647.02 o
  -1   5   8      16826.52      18140.51       495.26 o
   0   5   8        130.93         77.53        14.86 o
   1   5   8       4277.09       4238.65       119.07 o
   2   5   8        687.49        683.75        40.93 o
   3   5   8        263.47        286.06        28.04 o
   4   5   8       3573.99       3565.24       180.46 o
   5   5   8       4290.61       4285.35       133.04 o
   6   5   8       4740.25       4733.95       145.20 o
   7   5   8       2856.62       2785.83       102.77 o
   8   5   8        349.12        401.59        42.96 o
   9   5   8       3226.23       3184.00       120.28 o
  10   5   8       5601.38       5594.79       228.15 o
  11   5   8         33.40         51.38        43.20 o
  12   5   8       1443.65       1499.77       145.85 o
  13   5   8       1463.20       1599.02       155.64 o
  14   5   8         95.69        104.95        91.26 o
 -17   6   8       2126.13       2144.31       167.19 o
 -16   6   8        988.88       1140.50       150.09 o
 -15   6   8       1444.78       1381.43       157.83 o
 -14   6   8        186.78        208.21        95.32 o
 -13   6   8        634.25        668.16        78.23 o
 -12   6   8       7581.73       7368.13       225.32 o
 -11   6   8        494.06        533.85        77.06 o
 -10   6   8       6043.50       5871.57       181.19 o
  -9   6   8       3669.34       3558.25       122.38 o
  -8   6   8       2848.17       2774.93       100.11 o
  -7   6   8       2537.86       2572.30        92.09 o
  -6   6   8       5089.97       4851.58       142.62 o
  -5   6   8        256.06        279.11        28.60 o
  -4   6   8       2670.05       2900.97       120.52 o
  -3   6   8         60.26         52.96        14.86 o
  -2   6   8        438.98        503.51        35.61 o
  -1   6   8      34161.49      35414.26       943.03 o
   0   6   8       4749.14       4937.20       136.58 o
   1   6   8       1776.37       1613.74        60.06 o
   2   6   8      18188.16      19535.80       465.10 o
   3   6   8       4597.41       4342.92       173.21 o
   4   6   8         29.34         38.75        16.25 o
   5   6   8      15905.94      15735.61       390.63 o
   6   6   8         20.09         24.35        25.24 o
   7   6   8       2343.26       2150.47        90.31 o
   8   6   8       6405.48       6227.57       189.08 o
   9   6   8        505.38        534.83        53.20 o
  10   6   8       2940.15       2725.61       163.12 o
  11   6   8       4075.28       3685.19       205.57 o
  12   6   8         39.58          0.00        73.01 o
  13   6   8        257.99        150.58        91.26 o
  14   6   8       3403.57       3643.52       385.57 o
 -17   7   8         99.27         -7.24        56.19 o
 -16   7   8       1376.78       1380.10       130.65 o
 -15   7   8        965.57        976.91       144.01 o
 -14   7   8          0.14         51.28        38.50 o
 -13   7   8          6.41        -19.98        35.90 o
 -12   7   8        604.69        648.80        77.00 o
 -11   7   8       5421.16       5326.39       210.85 o
 -10   7   8         63.11         -7.93        29.83 o
  -9   7   8        948.37       1002.12        65.57 o
  -8   7   8        311.75        352.37        36.99 o
  -7   7   8        848.13        905.11        56.84 o
  -6   7   8        392.83        391.77        36.00 o
  -5   7   8        677.11        779.55        49.28 o
  -4   7   8       2358.03       2421.04       110.32 o
  -3   7   8         90.37         92.94        19.76 o
  -2   7   8        287.82        331.21        29.70 o
  -1   7   8        256.86        249.49        30.61 o
   0   7   8        822.44       1021.08        53.68 o
   1   7   8        443.28        506.51        39.19 o
   2   7   8          4.91         -3.95        11.09 o
   3   7   8       3205.41       3126.82       101.08 o
   4   7   8        795.07        833.09        53.08 o
   5   7   8         27.93         45.01        18.64 o
   6   7   8       1493.47       1525.79        80.97 o
   7   7   8        339.27        322.40        38.27 o
   8   7   8         34.18         -5.63        19.29 o
   9   7   8       1975.47       2071.17       127.60 o
  10   7   8        319.21        278.53        65.02 o
  11   7   8        621.02        515.61       136.89 o
  12   7   8          1.41        -15.32        49.05 o
  13   7   8        212.05        417.51       130.04 o
  14   7   8        415.85        132.33       109.51 o
 -17   8   8       1400.88       1327.63       134.61 o
 -16   8   8        709.76        632.77        93.87 o
 -15   8   8       2736.24       2340.33       165.53 o
 -14   8   8        924.67        813.86        93.45 o
 -13   8   8        290.00        237.98        64.90 o
 -12   8   8       3095.95       2909.48       171.22 o
 -11   8   8       1004.72        886.10        86.37 o
 -10   8   8      10034.94       9218.82       311.42 o
  -9   8   8       4639.96       4453.60       178.04 o
  -8   8   8        429.21        340.42        47.84 o
  -7   8   8       7566.59       7193.12       242.19 o
  -6   8   8      12259.25      11842.37       490.33 o
  -5   8   8        377.94        452.35        41.16 o
  -4   8   8       4548.80       4634.95       122.56 o
  -3   8   8       2533.39       2366.81        87.92 o
  -2   8   8        532.57        591.32        40.59 o
  -1   8   8      12138.71      12707.41       367.21 o
   0   8   8       5005.30       5310.69       149.72 o
   1   8   8       2048.01       1836.51        69.40 o
   2   8   8       9283.49       9312.77       242.17 o
   3   8   8      16269.04      16814.57       411.90 o
   4   8   8       2550.92       2286.25        85.60 o
   5   8   8       6060.71       6013.12       203.22 o
   6   8   8       3741.94       3727.12       126.30 o
   7   8   8        534.73        533.32        87.52 o
   8   8   8       1392.15       1492.46       104.71 o
   9   8   8       2828.21       3059.23       276.35 o
  10   8   8       3171.01       2961.98       190.76 o
  11   8   8       2392.71       2516.40       309.14 o
  12   8   8        217.05        143.73        91.26 o
  13   8   8       1203.30       1042.64       205.33 o
 -16   9   8       3754.28       3940.05       233.12 o
 -15   9   8         46.43         26.94        41.78 o
 -14   9   8        172.06        274.90        61.79 o
 -13   9   8         97.33        162.24        48.62 o
 -12   9   8         75.05          6.79        49.46 o
 -11   9   8       6429.51       5883.49       231.93 o
 -10   9   8         82.60         58.17        40.60 o
  -9   9   8        639.99        623.39        68.91 o
  -8   9   8       4060.74       3827.00       159.24 o
  -7   9   8      10458.99       9816.49       492.74 o
  -6   9   8        361.01        276.51        45.28 o
  -5   9   8       4050.42       3968.76       151.67 o
  -4   9   8          2.34         14.26        14.81 o
  -3   9   8       1205.42       1238.56        55.88 o
  -2   9   8       2860.63       3035.53       109.17 o
  -1   9   8          2.79         16.75        16.29 o
   0   9   8       4212.08       4272.16       145.22 o
   1   9   8       2764.73       3055.80       107.35 o
   2   9   8        171.17        162.74        24.94 o
   3   9   8       2954.09       2641.41        93.32 o
   4   9   8      22019.06      21996.50       620.83 o
   5   9   8          7.75          2.99        22.14 o
   6   9   8       1333.18       1171.49        86.97 o
   7   9   8       2366.36       2234.30       231.94 o
   8   9   8        811.17        777.82        75.95 o
   9   9   8          9.01         -4.82        32.74 o
  10   9   8         50.90         91.51        56.94 o
  11   9   8       2748.96       2454.87       276.06 o
  12   9   8        790.91       1218.31       212.18 o
  13   9   8        448.37        369.60       139.17 o
 -16  10   8        196.61        233.92        70.49 o
 -15  10   8        143.72        147.19        61.25 o
 -14  10   8         41.13         23.79        40.86 o
 -13  10   8       2860.85       2908.10       238.41 o
 -12  10   8        687.69        672.48        84.28 o
 -11  10   8       3288.42       3308.47       171.62 o
 -10  10   8         33.26         32.43        33.17 o
  -9  10   8       3177.50       3194.89       148.93 o
  -8  10   8       2183.47       2137.28       128.84 o
  -7  10   8          0.54         22.67        24.12 o
  -6  10   8       1506.69       1493.46       119.17 o
  -5  10   8         64.58         75.77        26.24 o
  -4  10   8       7654.72       7844.10       351.78 o
  -3  10   8         47.34         76.18        25.99 o
  -2  10   8       1617.56       1830.49        94.62 o
  -1  10   8       1231.51       1339.74        58.29 o
   0  10   8       2806.31       2878.24       104.16 o
   1  10   8       1274.47       1406.07       104.59 o
   2  10   8        315.86        338.00        42.86 o
   3  10   8         91.18        140.49        35.26 o
   4  10   8       1390.91       1249.54        88.01 o
   5  10   8        108.98         99.99        29.19 o
   6  10   8        434.51        433.04        52.21 o
   7  10   8       1747.10       1777.65       104.64 o
   8  10   8       1272.09       1292.81        89.86 o
   9  10   8        350.88        316.91        67.42 o
  10  10   8         13.12        -16.31        42.18 o
  11  10   8        474.52        613.72       148.30 o
  12  10   8        194.56        330.81       130.04 o
  13  10   8        155.23         18.25       100.38 o
 -15  11   8        100.42         96.13        57.35 o
 -14  11   8       3099.26       3192.82       201.10 o
 -13  11   8       2033.18       2086.25       152.99 o
 -12  11   8         90.41         91.20        42.93 o
 -11  11   8       8251.42       8306.09       321.75 o
 -10  11   8       6076.99       5939.15       233.87 o
  -9  11   8          7.52         19.40        28.50 o
  -8  11   8       4222.98       4091.59       173.09 o
  -7  11   8       2482.96       2520.47       148.01 o
  -6  11   8         41.54         80.18        31.66 o
  -5  11   8       3688.09       3464.65       142.72 o
  -4  11   8        757.85        841.03       106.28 o
  -3  11   8        193.26        158.14        35.12 o
  -2  11   8       8415.98       8689.74       276.70 o
  -1  11   8       3129.42       3168.51       199.63 o
   0  11   8       3912.95       4037.26       196.74 o
   1  11   8       8810.87       8707.73       277.42 o
   2  11   8       1186.82       1404.98        84.24 o
   3  11   8       3459.66       2977.84       115.34 o
   4  11   8       8437.73       8241.77       242.04 o
   5  11   8        147.64        111.21        29.71 o
   6  11   8       5289.15       4958.23       258.95 o
   7  11   8       3441.31       3024.93       201.04 o
   8  11   8         12.87         10.56        32.47 o
   9  11   8       3524.34       3388.33       199.73 o
  10  11   8       2348.84       2432.33       192.54 o
  11  11   8        243.07        353.63       118.64 o
  12  11   8        583.07        819.05       180.24 o
 -15  12   8         56.37         18.25        84.41 o
 -14  12   8         56.81         17.25        44.28 o
 -13  12   8        242.71        278.83        63.96 o
 -12  12   8       1999.85       2120.48       153.44 o
 -11  12   8        225.65        236.87        56.43 o
 -10  12   8       1123.55       1098.43       102.13 o
  -9  12   8         34.79        -19.65        32.06 o
  -8  12   8        268.83        274.89        48.84 o
  -7  12   8         95.55        100.41        34.46 o
  -6  12   8       1990.10       1979.44       147.01 o
  -5  12   8       1360.70       1474.12       100.21 o
  -4  12   8        423.32        383.31       103.81 o
  -3  12   8        246.06        276.63        60.35 o
  -2  12   8         64.48        136.22        44.34 o
  -1  12   8       2063.38       1979.79       148.18 o
   0  12   8        129.62        210.25        52.26 o
   1  12   8         83.11        126.74        45.08 o
   2  12   8        339.96        292.36        58.87 o
   3  12   8        804.86        910.92       100.02 o
   4  12   8          2.66        -16.48        21.27 o
   5  12   8       3186.77       3028.58       148.13 o
   6  12   8        596.26        548.57        64.14 o
   7  12   8         79.44         72.72        39.86 o
   8  12   8        568.73        666.16       121.52 o
   9  12   8       1203.36       1489.11       146.70 o
  10  12   8       2138.32       2559.16       355.91 o
  11  12   8        255.02        253.24       109.51 o
  12  12   8         66.87         47.91        95.82 o
 -14  13   8        469.65        606.21        93.97 o
 -13  13   8         57.23         10.92        44.63 o
 -12  13   8       1930.28       1854.16       143.64 o
 -11  13   8        592.06        702.72        87.75 o
 -10  13   8       1432.06       1575.28       184.20 o
  -9  13   8       1892.48       1679.32       123.80 o
  -8  13   8       3049.96       2791.29       177.37 o
  -7  13   8       2318.11       2433.77       187.90 o
  -6  13   8        533.11        584.26        92.50 o
  -5  13   8       1718.15       1336.14       127.42 o
  -4  13   8       1330.51       1448.56       133.03 o
  -3  13   8        524.30        506.42        80.61 o
  -2  13   8        364.04        394.83        78.71 o
  -1  13   8        112.37        106.16        47.12 o
   0  13   8        859.64        990.46       107.76 o
   1  13   8       3039.77       3042.60       175.64 o
   2  13   8       1331.31       1126.00       114.66 o
   3  13   8       1754.44       1961.87       156.46 o
   4  13   8       1203.46       1257.73       125.02 o
   5  13   8       1835.39       1689.63       145.67 o
   6  13   8          1.75        -11.00        77.57 o
   7  13   8        610.43        619.84        75.46 o
   8  13   8        114.83        144.65        67.30 o
   9  13   8        121.58         24.28        69.59 o
  10  13   8         30.21         19.39        54.76 o
  11  13   8        707.80        613.72       155.14 o
 -14  14   8        854.07       1088.26       193.93 o
 -13  14   8         61.85        138.22        59.43 o
 -12  14   8       1053.72       1126.47       114.21 o
 -11  14   8       1168.58       1153.59       145.83 o
 -10  14   8       3442.64       3681.45       504.21 o
  -9  14   8       2738.83       2482.73       204.71 o
  -8  14   8         56.27          0.00        66.16 o
  -7  14   8       2118.27       2263.28       281.76 o
  -6  14   8       2660.80       2900.87       210.15 o
  -5  14   8        172.42        181.19        65.02 o
  -4  14   8       1154.75       1022.94       262.37 o
  -3  14   8        377.49        465.35        80.61 o
  -2  14   8        179.04        320.44        67.70 o
  -1  14   8       4961.45       4997.47       252.38 o
   0  14   8       2359.37       2881.50       202.46 o
   1  14   8       1234.41       1201.94       124.96 o
   2  14   8       7985.30       7990.74       350.81 o
   3  14   8       4447.32       4660.16       254.38 o
   4  14   8        502.00        280.98        83.27 o
   5  14   8       6499.34       6127.60       295.11 o
   6  14   8       1252.90       1357.74       136.67 o
   7  14   8        589.61        569.45       133.47 o
   8  14   8       1423.00       1779.55       237.27 o
   9  14   8        877.18        720.95       157.42 o
 -12  15   8       1044.34        838.69       136.14 o
 -11  15   8         56.59         81.79        98.10 o
 -10  15   8        339.63        225.67        73.37 o
  -9  15   8        175.70         87.84        57.47 o
  -8  15   8        438.51        464.58        93.87 o
  -7  15   8        369.59        399.26       123.20 o
  -6  15   8       2343.43       2363.24       195.12 o
  -5  15   8       1633.05       1643.80       214.46 o
  -4  15   8        971.81        858.03       111.17 o
  -3  15   8        118.93         57.34        47.62 o
  -2  15   8        146.09        168.14        58.87 o
  -1  15   8       2543.71       2273.07       180.68 o
   0  15   8        454.04        436.33        80.88 o
   1  15   8        329.99        367.52       125.48 o
   2  15   8         49.05        -11.20        43.30 o
   3  15   8         28.28         73.01        49.93 o
   4  15   8         48.77         17.89        45.79 o
   5  15   8        439.52        481.22       122.06 o
   6  15   8        721.99        823.93       161.98 o
   7  15   8        209.89         88.88       111.79 o
   8  15   8         31.90          6.84        68.44 o
   9  15   8        392.67        308.00       114.07 o
 -11  16   8        215.72         40.27        82.13 o
 -10  16   8        551.56        625.66       113.69 o
  -9  16   8       3106.04       3357.36       258.06 o
  -8  16   8        182.77        287.01        81.46 o
  -7  16   8       2029.16       2053.33       187.90 o
  -6  16   8       1202.68       1199.29       139.91 o
  -5  16   8        655.03        630.24       106.44 o
  -4  16   8        854.89        861.90       118.56 o
  -3  16   8        770.55       1018.27       126.35 o
  -2  16   8        319.46        399.37        82.79 o
  -1  16   8       1338.13       1334.92       143.33 o
   0  16   8        112.38         83.59       133.47 o
   1  16   8        550.50        594.25       155.14 o
   2  16   8       6904.13       7318.96       600.03 o
   3  16   8       2240.76       2379.36       195.20 o
   4  16   8        156.46        192.69        98.10 o
   5  16   8       2096.20       2401.80       199.00 o
   6  16   8       2113.70       2271.55       193.57 o
   7  16   8         97.67        175.67        95.82 o
   8  16   8        960.22        711.82       159.70 o
   9  16   8         81.46        -59.32        59.32 o
  -9  17   8        185.06        299.77        91.26 o
  -8  17   8       1555.26       1517.61       169.50 o
  -7  17   8        814.15        608.35       107.39 o
  -6  17   8        624.43        821.79       123.34 o
  -5  17   8       3444.02       3242.85       242.47 o
  -4  17   8       1837.70       1758.57       174.59 o
  -3  17   8         18.04        -22.93        45.79 o
  -2  17   8       2542.91       2544.30       207.18 o
  -1  17   8        979.60       1090.93       134.70 o
   0  17   8        228.69        323.02        81.67 o
   1  17   8        855.42        827.45       120.86 o
   2  17   8        456.66        507.53        93.40 o
   3  17   8       2113.80       2433.46       208.35 o
   4  17   8       3382.95       3201.32       596.61 o
   5  17   8          0.45         -8.68        49.93 o
   6  17   8        946.75       1196.30       169.97 o
   7  17   8        853.85        631.97       155.14 o
   8  17   8         85.80        -25.10        79.85 o
  -8  18   8          0.27          6.84        75.29 o
  -7  18   8        649.45        449.45       143.73 o
  -6  18   8         83.07        113.43        70.93 o
  -5  18   8        370.04        460.88       151.72 o
  -4  18   8         34.50         16.53        58.87 o
  -3  18   8         45.64         26.53        54.03 o
  -2  18   8        254.83        118.07       125.48 o
  -1  18   8        320.56        189.88        73.97 o
   0  18   8       1174.46       1284.56       153.30 o
   1  18   8         67.90        163.19        68.21 o
   2  18   8         55.18         59.44        62.85 o
   3  18   8        151.35         25.32        64.29 o
   4  18   8         21.84        -28.26        53.88 o
   5  18   8        283.16        290.66        84.13 o
   6  18   8        205.53        308.00       120.92 o
  -5  19   8       1492.97       1619.80       442.61 o
  -4  19   8        450.34        492.38       109.56 o
  -3  19   8       1938.70       2177.68       271.50 o
  -2  19   8       2285.30       2304.01       213.71 o
  -1  19   8       1549.77       1887.15       194.27 o
   0  19   8        165.40        271.04        83.31 o
   1  19   8       2197.29       2283.88       296.59 o
   2  19   8        417.06        567.25       108.81 o
   3  19   8         34.73         85.56        67.76 o
   4  19   8         21.91        -75.29        75.29 o
 -19   1   9       1780.04       1708.83       237.27 o
 -18   1   9        248.57        140.15        45.91 o
 -17   1   9       3189.99       3588.67       172.13 o
 -16   1   9       6823.88       7141.58       238.74 o
 -15   1   9        369.12        414.80        53.88 o
 -14   1   9       2534.19       2693.97       193.30 o
 -13   1   9       7313.49       7105.57       220.86 o
 -12   1   9        131.84        131.35        30.17 o
 -11   1   9      12230.69      11641.38       407.72 o
 -10   1   9       1405.13       1449.83       109.97 o
  -9   1   9         64.88         81.49        21.64 o
  -8   1   9        752.35        588.07        45.34 o
  -7   1   9       8831.63       8399.33       222.44 o
  -6   1   9       6055.57       5685.50       157.99 o
  -5   1   9       3853.29       3201.81        98.37 o
  -4   1   9        995.16       1377.30        56.97 o
  -3   1   9        928.67        882.76        44.13 o
  -2   1   9      25308.75      25655.32       590.29 o
  -1   1   9        242.39        180.85        13.86 o
   0   1   9       4160.01       3932.24       171.30 o
   1   1   9      12672.80      13142.82       363.74 o
   2   1   9        155.41        108.78        12.46 o
   3   1   9       2476.14       2339.11        73.24 o
   4   1   9      17757.04      17738.88       424.90 o
   5   1   9        164.98        237.52        26.49 o
   6   1   9      10311.39       9990.06       260.87 o
   7   1   9       8779.31       8971.85       287.14 o
   8   1   9        390.10        489.91        45.43 o
   9   1   9       9822.90       9416.75       386.37 o
  10   1   9       6126.71       5102.64       253.99 o
  11   1   9       1675.07       1723.75       154.87 o
  12   1   9       1137.17       1336.98       139.54 o
  13   1   9       1914.47       2020.93       179.83 o
  14   1   9        208.86        210.69        73.37 o
  15   1   9       1283.67       1317.82       154.77 o
 -19   2   9         21.08         88.98        91.26 o
 -18   2   9       1670.32       1678.18       121.45 o
 -17   2   9        523.72        549.38        87.92 o
 -16   2   9        870.93        974.70       138.97 o
 -15   2   9        468.06        486.49        57.30 o
 -14   2   9          8.35         49.87        27.89 o
 -13   2   9         55.36         28.13        43.47 o
 -12   2   9       2158.58       2059.77       114.27 o
 -11   2   9        185.04        171.83        33.36 o
 -10   2   9      15595.22      14455.16       371.69 o
  -9   2   9        483.26        564.48        47.81 o
  -8   2   9       5010.17       4797.18       144.99 o
  -7   2   9      16631.39      15822.50       389.22 o
  -6   2   9      14646.96      14606.10       358.69 o
  -5   2   9        231.90        303.42        28.09 o
  -4   2   9        755.86        540.73        35.38 o
  -3   2   9       8672.90       8930.19       221.17 o
  -2   2   9         28.82         28.07         9.73 o
  -1   2   9      16571.12      17124.69       596.02 o
   0   2   9       1374.88       1458.34        46.68 o
   1   2   9       2659.61       2595.66        74.30 o
   2   2   9       9294.31      10078.79       246.96 o
   3   2   9       1167.54       1070.92        45.94 o
   4   2   9        259.24        366.10        29.91 o
   5   2   9      10003.57      10012.51       257.51 o
   6   2   9          2.28         -2.11        12.80 o
   7   2   9        436.98        473.23        54.01 o
   8   2   9        822.21        925.73        63.13 o
   9   2   9        254.59        374.65        73.39 o
  10   2   9        506.66        393.65        73.37 o
  11   2   9       1508.72       1394.41       239.56 o
  12   2   9          4.41         14.30        44.40 o
  13   2   9        537.44        519.07        91.91 o
  14   2   9       3921.35       4104.78       352.49 o
  15   2   9          0.16         -4.56        79.85 o
 -18   3   9        546.12        539.82        73.32 o
 -17   3   9       1169.98       1116.10        95.76 o
 -16   3   9         59.22         92.00        48.41 o
 -15   3   9        578.55        619.49        66.77 o
 -14   3   9       3307.43       3201.08       132.94 o
 -13   3   9       2981.25       2551.70       126.82 o
 -12   3   9         86.18         78.46        27.87 o
 -11   3   9        748.76        807.07        66.02 o
 -10   3   9       7031.37       6657.84       197.43 o
  -9   3   9          0.65         21.29        15.37 o
  -8   3   9         89.29         80.17        21.11 o
  -7   3   9          2.05         -8.96        11.94 o
  -6   3   9        719.29        476.53        37.25 o
  -5   3   9        110.42         59.37        15.54 o
  -4   3   9        179.88        208.56        22.68 o
  -3   3   9       4482.49       4535.07       125.06 o
  -2   3   9       8654.72       8826.22       219.48 o
  -1   3   9       2336.96       2503.08        75.32 o
   0   3   9         94.37        121.08        15.06 o
   1   3   9        318.51        486.64        28.05 o
   2   3   9       3832.58       4140.43       115.59 o
   3   3   9        142.24        160.44        20.12 o
   4   3   9        494.21        505.39        97.16 o
   5   3   9        854.52        873.98        52.37 o
   6   3   9       1454.18       1332.69        64.42 o
   7   3   9        195.13        209.77        30.98 o
   8   3   9          0.46        -15.30        19.88 o
   9   3   9        413.88        384.94        78.71 o
  10   3   9         38.35         12.26        38.62 o
  11   3   9        105.66        179.98        57.01 o
  12   3   9        141.89         76.04        54.03 o
  13   3   9         54.12         10.31        92.40 o
  14   3   9         63.51         86.58       139.17 o
  15   3   9         68.68        136.89        95.82 o
 -18   4   9        944.17       1161.27       122.60 o
 -17   4   9        180.77        240.21        65.31 o
 -16   4   9       2790.12       2750.54       149.84 o
 -15   4   9       4363.84       4211.94       241.38 o
 -14   4   9        535.31        562.11        62.50 o
 -13   4   9       2188.42       2117.06       116.36 o
 -12   4   9       7722.97       7508.48       226.84 o
 -11   4   9       1098.10       1030.61        72.12 o
 -10   4   9       2373.19       2129.57        96.16 o
  -9   4   9        129.57        124.81        25.89 o
  -8   4   9        493.13        484.75        49.71 o
  -7   4   9       6861.79       6575.87       210.75 o
  -6   4   9      13925.04      14490.97       397.47 o
  -5   4   9       4148.06       3899.79       116.84 o
  -4   4   9      15236.35      14720.65       355.86 o
  -3   4   9      32635.85      34509.67       793.92 o
  -2   4   9        810.57        909.18        42.98 o
  -1   4   9      24611.40      24815.27       575.78 o
   0   4   9       9579.41       9447.66       233.94 o
   1   4   9       1008.05       1119.60        46.80 o
   2   4   9       6632.23       6845.00       179.05 o
   3   4   9       5355.63       4862.28       137.14 o
   4   4   9       4455.45       4917.54       213.66 o
   5   4   9       5913.79       6123.86       203.51 o
   6   4   9        408.21        412.36        39.62 o
   7   4   9        830.34        846.52        58.85 o
   8   4   9       9913.92       9962.91       420.45 o
   9   4   9       3977.62       3723.00       232.71 o
  10   4   9       4537.35       4349.14       762.01 o
  11   4   9       4266.01       4556.15       238.17 o
  12   4   9        952.39        991.64       121.41 o
  13   4   9        474.00        477.93        88.55 o
  14   4   9       2280.92       2231.71       191.65 o
 -17   5   9        308.06        341.54        73.07 o
 -16   5   9        340.84        324.22        66.02 o
 -15   5   9       1212.29       1080.46        90.04 o
 -14   5   9        636.09        650.48        65.48 o
 -13   5   9       1424.00       1387.03        91.95 o
 -12   5   9          2.43          7.39        22.35 o
 -11   5   9       7812.10       7820.72       230.44 o
 -10   5   9        179.36        221.45        34.22 o
  -9   5   9         11.23          4.20        16.53 o
  -8   5   9       2292.00       2185.90        85.53 o
  -7   5   9          2.10          7.34        13.95 o
  -6   5   9       5824.54       5559.76       227.55 o
  -5   5   9       9944.13      10184.05       259.95 o
  -4   5   9       1815.91       2024.00       102.41 o
  -3   5   9        409.52        522.00        45.58 o
  -2   5   9      13126.60      14057.67       346.10 o
  -1   5   9       1578.14       1454.53        54.89 o
   0   5   9        190.73        184.19        20.83 o
   1   5   9        196.57        245.85        24.13 o
   2   5   9       6860.91       7211.39       188.75 o
   3   5   9         82.03         91.96        29.95 o
   4   5   9       3694.89       3929.71       120.39 o
   5   5   9        104.00        121.51        30.95 o
   6   5   9       1456.42       1521.56        75.75 o
   7   5   9       1568.37       1440.62        80.23 o
   8   5   9        463.96        501.82        58.07 o
   9   5   9       2078.47       2219.40       232.71 o
  10   5   9         19.25         73.31        48.71 o
  11   5   9        290.65        228.54        63.55 o
  12   5   9         15.15         66.34        71.87 o
  13   5   9          6.58         44.11        58.01 o
  14   5   9       1192.37       1095.11       203.05 o
 -17   6   9       1436.01       1442.00       136.33 o
 -16   6   9         19.50         64.28        49.30 o
 -15   6   9       3294.54       3089.54       188.28 o
 -14   6   9       1037.33        901.09        94.81 o
 -13   6   9         52.05         76.62        38.15 o
 -12   6   9        318.85        263.68        42.16 o
 -11   6   9          6.29         10.47        23.60 o
 -10   6   9       3126.00       3113.92       117.01 o
  -9   6   9       1041.27       1043.72        67.24 o
  -8   6   9       1850.58       1705.62        81.41 o
  -7   6   9       4687.41       4385.57       135.59 o
  -6   6   9       1118.89       1073.31        59.63 o
  -5   6   9        175.15        209.56        39.30 o
  -4   6   9       2102.60       2239.89        78.29 o
  -3   6   9        152.37        125.40        24.37 o
  -2   6   9        310.22        319.27        28.74 o
  -1   6   9        195.90        217.75        35.93 o
   0   6   9        193.42        199.53        23.33 o
   1   6   9       1515.65       1434.64        56.90 o
   2   6   9        466.03        492.95        36.59 o
   3   6   9        161.01        162.91        23.84 o
   4   6   9        362.95        381.55        45.44 o
   5   6   9       2775.70       2742.46        97.81 o
   6   6   9         64.93         59.04        29.64 o
   7   6   9       5704.34       5930.38       179.59 o
   8   6   9       1482.63       1506.88       102.11 o
   9   6   9        223.58        205.46        49.50 o
  10   6   9       5148.69       5567.20       267.99 o
  11   6   9       3966.12       4221.80       320.55 o
  12   6   9         79.79         88.98        88.98 o
  13   6   9         71.35         13.69        88.98 o
  14   6   9        724.46        789.39       189.36 o
 -17   7   9       2022.01       1966.82       171.05 o
 -16   7   9       5725.15       5973.71       352.95 o
 -15   7   9         36.92         27.18        42.52 o
 -14   7   9        324.31        418.90        83.14 o
 -13   7   9        623.73        630.27        79.44 o
 -12   7   9          5.97         34.58        33.63 o
 -11   7   9       8776.31       8470.00       297.00 o
 -10   7   9        162.27        175.84        32.74 o
  -9   7   9        468.98        472.35        45.06 o
  -8   7   9       9302.74       8918.57       369.81 o
  -7   7   9      13482.94      12868.12       329.62 o
  -6   7   9        206.54        259.87        40.83 o
  -5   7   9      14796.83      14989.12       370.75 o
  -4   7   9       1393.46       1201.92        58.82 o
  -3   7   9          4.26          5.65        12.34 o
  -2   7   9      19976.84      20111.75       478.73 o
  -1   7   9        103.63         54.74        15.45 o
   0   7   9      20399.88      21220.21       504.43 o
   1   7   9       7979.34       8079.37       320.74 o
   2   7   9        161.43        177.19        27.33 o
   3   7   9       8327.51       7940.23       214.71 o
   4   7   9       7899.78       8101.05       364.48 o
   5   7   9       1022.93       1029.51        63.62 o
   6   7   9       7837.45       7733.15       218.28 o
   7   7   9       2101.36       2205.37        98.13 o
   8   7   9        360.78        353.65        50.59 o
   9   7   9       2647.14       3103.63       180.28 o
  10   7   9       5333.53       5304.43       385.57 o
  11   7   9       2899.33       2470.84       287.47 o
  12   7   9       1545.32       1698.81       175.98 o
  13   7   9       1895.81       1743.05       253.24 o
 -17   8   9        384.77        223.80        86.21 o
 -16   8   9         21.52         10.13        47.03 o
 -15   8   9        496.42        563.47        79.46 o
 -14   8   9        105.58         76.10        44.29 o
 -13   8   9         21.65         37.80        37.35 o
 -12   8   9        367.91        305.69        57.45 o
 -11   8   9        237.34        280.35        52.04 o
 -10   8   9       4005.26       3707.26       162.63 o
  -9   8   9         17.23         -7.70        22.70 o
  -8   8   9       2044.04       2004.45       118.92 o
  -7   8   9        841.26        847.77       101.41 o
  -6   8   9       6862.73       7038.88       196.37 o
  -5   8   9         13.92         20.18        17.60 o
  -4   8   9       2884.55       2841.13       169.26 o
  -3   8   9       1608.75       1616.70        65.51 o
  -2   8   9          3.53        -12.16        12.16 o
  -1   8   9        194.41        207.85        26.04 o
   0   8   9       1402.28       1245.69       114.60 o
   1   8   9       9139.39       9110.32       237.69 o
   2   8   9       2454.70       2621.81       119.87 o
   3   8   9       2492.32       2262.58        84.22 o
   4   8   9        211.45        181.08        26.87 o
   5   8   9        630.68        758.56        58.95 o
   6   8   9        496.85        521.55        72.12 o
   7   8   9        493.47        565.42        96.89 o
   8   8   9        541.65        502.36        77.39 o
   9   8   9        649.61        706.74       160.84 o
  10   8   9        137.61        173.39        86.70 o
  11   8   9         22.88        -23.89        54.78 o
  12   8   9          2.32         28.55        55.84 o
  13   8   9         31.62        114.07        91.26 o
 -16   9   9       2028.15       1964.23       158.63 o
 -15   9   9         36.31        104.71       116.10 o
 -14   9   9       3552.43       2947.23       186.13 o
 -13   9   9       2577.31       2487.96       164.04 o
 -12   9   9        368.06        415.29        82.98 o
 -11   9   9        902.50        721.42        81.08 o
 -10   9   9       2300.21       2250.75       187.42 o
  -9   9   9          0.76          2.40        39.28 o
  -8   9   9       2906.60       2830.44       150.36 o
  -7   9   9        196.04        151.59        36.02 o
  -6   9   9       1808.18       1731.60       124.75 o
  -5   9   9       3805.84       3559.58       140.44 o
  -4   9   9       1636.63       1617.54        77.80 o
  -3   9   9       3018.37       3047.84       148.12 o
  -2   9   9       1934.04       2096.01        86.41 o
  -1   9   9         71.02         84.69        26.01 o
   0   9   9       2987.50       3257.30       106.68 o
   1   9   9       5782.49       6078.78       172.56 o
   2   9   9         31.37          6.32        15.63 o
   3   9   9       5149.09       5232.60       172.23 o
   4   9   9       4224.75       4198.65       157.51 o
   5   9   9          1.58        -24.48        24.48 o
   6   9   9        321.39        312.31        47.42 o
   7   9   9       1271.68       1184.04        90.64 o
   8   9   9         31.29         51.50        76.43 o
   9   9   9        980.30        938.82       110.66 o
  10   9   9       1482.98       1598.23       204.19 o
  11   9   9        824.83        738.83       120.18 o
  12   9   9        821.26       1063.17       198.49 o
  13   9   9       1104.92        987.88       200.77 o
 -16  10   9       1400.74       1456.06       140.48 o
 -15  10   9       1875.84       1929.04       157.93 o
 -14  10   9        164.43         98.57        50.95 o
 -13  10   9       1614.23       1750.07       138.63 o
 -12  10   9       1565.42       1693.29       131.03 o
 -11  10   9        278.08        311.88        70.98 o
 -10  10   9       6620.94       6237.90       238.87 o
  -9  10   9       1392.67       1213.02        98.11 o
  -8  10   9       1007.24       1041.28        87.57 o
  -7  10   9       5545.30       5017.94       231.29 o
  -6  10   9       8990.44       8587.86       322.56 o
  -5  10   9       2529.56       2251.17       109.87 o
  -4  10   9       1077.93       1237.31        85.17 o
  -3  10   9       6898.10       6482.56       217.44 o
  -2  10   9        482.32        496.34        44.65 o
  -1  10   9       6861.56       6770.10       188.45 o
   0  10   9        235.01        278.16        32.40 o
   1  10   9       1720.89       1787.06        91.68 o
   2  10   9       6328.52       6482.54       218.49 o
   3  10   9       4992.73       5143.98       184.75 o
   4  10   9         96.71         51.54        67.44 o
   5  10   9       5829.10       5550.73       202.37 o
   6  10   9       1249.05       1322.54        97.54 o
   7  10   9         28.95         34.79        29.22 o
   8  10   9        649.76        620.95        78.28 o
   9  10   9        616.51        582.79        80.14 o
  10  10   9       2985.19       2881.51       314.84 o
  11  10   9       1421.55       1209.18       203.05 o
  12  10   9         54.46         88.98        95.82 o
 -15  11   9        236.72        206.91        63.40 o
 -14  11   9        292.43        412.57        76.27 o
 -13  11   9         14.13         14.15        49.58 o
 -12  11   9         54.55         43.83        41.78 o
 -11  11   9         54.33         81.93        40.15 o
 -10  11   9         25.35          9.24        33.01 o
  -9  11   9         32.51         27.62        30.94 o
  -8  11   9        287.37        261.92        48.12 o
  -7  11   9        259.99        219.38        44.75 o
  -6  11   9         41.88         15.45        25.84 o
  -5  11   9         85.64         87.26        31.10 o
  -4  11   9       4368.81       4187.16       162.11 o
  -3  11   9        166.84         96.29        41.30 o
  -2  11   9         74.46         60.48        26.49 o
  -1  11   9       1076.21       1022.96       100.02 o
   0  11   9         96.75        151.61        37.65 o
   1  11   9        987.03       1054.49        71.32 o
   2  11   9         10.86         21.19        20.43 o
   3  11   9         26.97        -18.04        18.04 o
   4  11   9          1.55         -0.06        21.75 o
   5  11   9         21.16         42.05        26.35 o
   6  11   9        287.96        246.28        53.66 o
   7  11   9          6.90        -14.27        32.03 o
   8  11   9        319.26        387.89       207.61 o
   9  11   9        101.99        152.86        93.54 o
  10  11   9        139.86        216.74       109.51 o
  11  11   9        537.84        474.55       139.17 o
  12  11   9        139.93        148.30       100.38 o
 -15  12   9        397.99        262.37       120.92 o
 -14  12   9         20.56         56.74        47.73 o
 -13  12   9       2551.72       2761.38       319.61 o
 -12  12   9        967.73       1017.58       107.07 o
 -11  12   9          6.55         12.93        38.91 o
 -10  12   9       4800.27       4705.22       203.20 o
  -9  12   9       4704.00       4837.50       202.40 o
  -8  12   9         30.82         75.92        35.71 o
  -7  12   9       2707.54       2789.68       145.95 o
  -6  12   9       4217.69       4186.55       200.05 o
  -5  12   9          2.78         22.98        24.80 o
  -4  12   9       2362.04       2357.31       170.15 o
  -3  12   9       1802.38       1768.33       158.56 o
  -2  12   9        883.92        926.72        99.67 o
  -1  12   9       1426.61       1566.07       132.17 o
   0  12   9       2047.96       2371.94       292.03 o
   1  12   9       1508.83       1452.78       124.96 o
   2  12   9       1723.97       1810.18       140.32 o
   3  12   9       2039.55       2317.02       153.00 o
   4  12   9       1109.14        831.45        75.83 o
   5  12   9       5740.05       5595.02       274.45 o
   6  12   9       1688.34       1758.03       147.45 o
   7  12   9        542.56        659.25        91.96 o
   8  12   9       3816.72       3811.63       212.88 o
   9  12   9        949.42        962.78       166.55 o
  10  12   9        729.85        695.85       150.58 o
  11  12   9        618.95        864.68       175.67 o
 -14  13   9        984.59        884.92       212.34 o
 -13  13   9       1412.45       1425.79       130.19 o
 -12  13   9         41.66         43.48        48.90 o
 -11  13   9       3669.03       3371.67       185.49 o
 -10  13   9       3211.61       2963.08       173.56 o
  -9  13   9        489.87        515.88        71.47 o
  -8  13   9        118.90        201.66        86.70 o
  -7  13   9       2777.96       2733.52       197.22 o
  -6  13   9        135.43        184.80        56.46 o
  -5  13   9       3915.24       3731.57       319.41 o
  -4  13   9          4.75          0.83        31.65 o
  -3  13   9        416.68        376.80       189.36 o
  -2  13   9       8511.54       8319.08       354.08 o
  -1  13   9        963.70        927.22       105.44 o
   0  13   9       2410.70       2490.51       166.62 o
   1  13   9        884.40       1044.19       109.79 o
   2  13   9        149.50        116.36        48.08 o
   3  13   9        262.47        261.33        59.71 o
   4  13   9       2591.14       2706.17       174.43 o
   5  13   9       2392.05       2391.47       176.20 o
   6  13   9       1284.99       1330.10       191.64 o
   7  13   9       1442.46       1258.10       129.93 o
   8  13   9        189.80        212.88        62.85 o
   9  13   9       1725.77       1777.27       232.71 o
  10  13   9       2370.52       2135.46       266.93 o
  11  13   9         20.74          0.00        86.70 o
 -14  14   9          6.92        -18.25        75.29 o
 -13  14   9        109.32        173.29        61.71 o
 -12  14   9        192.30        328.16        69.19 o
 -11  14   9        518.63        772.22       121.73 o
 -10  14   9        115.13         93.54        59.10 o
  -9  14   9       4289.02       4503.27       395.84 o
  -8  14   9         39.74         36.50        63.88 o
  -7  14   9        313.86        269.57        72.75 o
  -6  14   9       1763.07       2002.44       169.30 o
  -5  14   9       3127.00       3101.26       199.10 o
  -4  14   9        575.18        498.85       133.47 o
  -3  14   9          1.48        -29.66        45.63 o
  -2  14   9       2495.38       2741.07       195.96 o
  -1  14   9        916.75        931.63       110.43 o
   0  14   9        127.24         72.18        46.45 o
   1  14   9       4122.41       4182.44       222.35 o
   2  14   9       7690.79       7604.10       338.68 o
   3  14   9        431.77        433.30        77.39 o
   4  14   9        342.24        312.46        71.67 o
   5  14   9        240.99        272.26        86.70 o
   6  14   9       3349.37       2356.77       269.21 o
   7  14   9          4.50         31.94        63.88 o
   8  14   9        403.60        285.18       104.95 o
 -12  15   9        664.60        716.39       124.22 o
 -11  15   9       2136.49       1756.00       181.91 o
 -10  15   9       2078.82       2115.46       331.95 o
  -9  15   9       1472.12       1582.71       163.74 o
  -8  15   9       5589.13       5660.34       417.51 o
  -7  15   9       3629.73       3791.35       225.04 o
  -6  15   9          1.49          0.34        59.32 o
  -5  15   9        840.35        809.78       127.76 o
  -4  15   9       4087.29       4357.72       241.97 o
  -3  15   9       1006.86       1054.45       157.42 o
  -2  15   9       1247.50       1216.96       131.47 o
  -1  15   9        312.68        328.99       155.14 o
   0  15   9       4090.21       4119.04       226.55 o
   1  15   9       5400.24       5573.03       349.07 o
   2  15   9        560.09        497.73        87.07 o
   3  15   9       4016.11       4106.53       229.68 o
   4  15   9       6672.00       6490.29       522.46 o
   5  15   9        238.88        250.51        86.70 o
   6  15   9       1049.86        853.27       166.55 o
   7  15   9       1729.53       1834.31       241.84 o
   8  15   9        222.98        276.06       109.51 o
 -11  16   9         13.52        -57.04        77.57 o
 -10  16   9        456.75        541.33       136.89 o
  -9  16   9         44.35         86.16        58.01 o
  -8  16   9         35.96         39.31        50.22 o
  -7  16   9        561.43        474.65        94.28 o
  -6  16   9        813.62        819.91       130.04 o
  -5  16   9        323.28        285.12        83.27 o
  -4  16   9        137.16        154.28       125.48 o
  -3  16   9        505.02        579.05       100.05 o
  -2  16   9        176.72        148.78        60.29 o
  -1  16   9        304.41        435.89       131.18 o
   0  16   9       1249.21       1355.95       144.76 o
   1  16   9         57.61        115.70        58.47 o
   2  16   9          8.98        -19.52        42.76 o
   3  16   9       1127.47       1305.18       147.16 o
   4  16   9         43.76         60.60        59.32 o
   5  16   9        774.14        829.78       116.29 o
   6  16   9         13.76        -45.63        73.01 o
   7  16   9         89.89        118.64        93.54 o
  -9  17   9        137.70        221.59        77.24 o
  -8  17   9       1160.18       1125.44       317.13 o
  -7  17   9        252.31        321.68        86.30 o
  -6  17   9         35.48         60.84        58.01 o
  -5  17   9        253.05        270.61        80.88 o
  -4  17   9        277.88        289.97        81.12 o
  -3  17   9        505.44        659.61       112.04 o
  -2  17   9        178.22        200.27       109.51 o
  -1  17   9         29.78          2.18        53.16 o
   0  17   9          4.61         16.57        49.03 o
   1  17   9       2063.84       2555.34       415.23 o
   2  17   9         54.24         12.22        52.60 o
   3  17   9       1776.13       1448.59       154.77 o
   4  17   9        906.48        885.16       122.10 o
   5  17   9         96.61        132.33        88.98 o
   6  17   9        547.78        351.35       127.76 o
   7  17   9       2338.71       2356.77       294.31 o
  -7  18   9       1206.17       1201.07       172.25 o
  -6  18   9       1367.02       1309.72       159.32 o
  -5  18   9          1.38         50.19        82.13 o
  -4  18   9       5805.29       5618.92       308.68 o
  -3  18   9       4022.20       4046.70       263.61 o
  -2  18   9         12.43        -30.30        51.55 o
  -1  18   9       3889.85       4207.14       267.97 o
   0  18   9       1397.72       1745.64       425.50 o
   1  18   9         40.24          3.12        57.25 o
   2  18   9       1108.04       1326.54       156.46 o
   3  18   9        300.36        415.14       196.21 o
   4  18   9         42.88         67.75        60.73 o
   5  18   9        790.67        860.12       189.36 o
  -5  19   9         89.46         61.60        79.85 o
  -4  19   9        109.09         61.71        63.99 o
  -3  19   9        516.60        511.47       105.89 o
  -2  19   9        865.59        884.51       225.87 o
  -1  19   9        542.28        504.15       101.29 o
   0  19   9        203.80        121.76        76.62 o
   1  19   9          0.77        125.98        68.51 o
   2  19   9        359.55        560.05       166.55 o
   3  19   9         37.68        114.07       102.67 o
 -18   0  10       2702.24       2926.82       230.99 o
 -17   0  10       1447.92       1525.50       156.79 o
 -16   0  10       5131.46       5484.22       283.59 o
 -15   0  10       3963.64       3951.31       261.23 o
 -14   0  10       4217.13       3936.53       212.66 o
 -13   0  10        836.80        697.98        90.17 o
 -12   0  10      14314.13      13550.07       754.03 o
 -11   0  10       4954.23       4378.05       450.59 o
 -10   0  10       1127.39       1086.66        99.13 o
  -9   0  10       3768.31       3770.27       177.37 o
  -8   0  10       8891.97       7316.73       408.38 o
  -7   0  10      15500.54      14263.15       502.51 o
  -6   0  10      22038.68      21525.49       725.94 o
  -5   0  10       9676.46       9961.14       356.52 o
  -4   0  10       4213.10       3470.46       144.76 o
  -3   0  10        975.70        871.46       119.78 o
  -2   0  10       4311.98       4541.53       171.17 o
  -1   0  10      32925.14      34508.21      1111.36 o
   0   0  10       5459.76       5778.98       319.41 o
   1   0  10       1153.08       1149.86       123.20 o
   2   0  10      13661.91      13465.28       673.04 o
   3   0  10      18471.72      19257.06       642.95 o
   4   0  10       1698.67       1969.04       136.89 o
   5   0  10       6677.25       6383.89       420.93 o
   6   0  10         78.87         64.87        27.28 o
   7   0  10        671.99        568.09       109.51 o
   8   0  10       4140.72       3928.70       289.75 o
   9   0  10        984.39       1047.20       159.70 o
  10   0  10      13347.83      14293.45       787.11 o
  11   0  10       2980.89       2918.01       303.44 o
  12   0  10         22.03        -50.19        50.19 o
  13   0  10       1691.13       1665.48       239.56 o
  14   0  10       5718.56       6196.49       454.01 o
 -19   1  10        475.66        442.61       127.76 o
 -18   1  10         51.99         94.24        43.27 o
 -17   1  10       1785.58       2025.59       129.21 o
 -16   1  10        502.84        510.28        64.99 o
 -15   1  10        453.91        490.78        69.48 o
 -14   1  10          1.37         22.50        29.97 o
 -13   1  10        236.63        333.67        45.66 o
 -12   1  10       1068.18       1047.12        74.41 o
 -11   1  10       9632.31       8757.83       281.88 o
 -10   1  10       1651.86       1456.48        81.50 o
  -9   1  10        530.67        372.78        39.08 o
  -8   1  10       3964.44       3691.40       120.04 o
  -7   1  10       3294.87       3217.42       153.13 o
  -6   1  10         80.18         78.71        28.65 o
  -5   1  10       1194.65       1223.50        58.29 o
  -4   1  10        405.89        446.32        33.18 o
  -3   1  10       4342.07       4924.09       132.70 o
  -2   1  10       1804.68       1941.49        61.02 o
  -1   1  10       1149.21       1370.29        44.76 o
   0   1  10      10380.77      10285.53       368.62 o
   1   1  10       3509.17       3553.32       158.90 o
   2   1  10        297.53        347.91        56.19 o
   3   1  10      10565.88      11715.34       287.78 o
   4   1  10       5651.52       5735.62       160.04 o
   5   1  10        173.54        200.32        32.60 o
   6   1  10        299.34        451.58        53.27 o
   7   1  10        105.62         96.96        40.33 o
   8   1  10         72.45        127.68        43.47 o
   9   1  10        366.60        412.20        75.82 o
  10   1  10        672.01        733.64       128.90 o
  11   1  10        433.27        601.07       101.53 o
  12   1  10        512.66        464.79        87.84 o
  13   1  10       1374.81       1255.53       147.29 o
  14   1  10         12.63         19.06        54.57 o
 -19   2  10         27.39         22.81        77.57 o
 -18   2  10        423.21        562.94        72.03 o
 -17   2  10          2.05         40.60        37.26 o
 -16   2  10       3894.56       3612.78       161.82 o
 -15   2  10       2378.91       2648.41       140.14 o
 -14   2  10       1706.19       1390.41        94.21 o
 -13   2  10       2132.97       1971.22       113.94 o
 -12   2  10       5017.51       4763.12       170.25 o
 -11   2  10      10564.80      10415.83       287.88 o
 -10   2  10          9.89         52.68        22.54 o
  -9   2  10        716.37        659.96        51.52 o
  -8   2  10        369.60        403.99        52.69 o
  -7   2  10        829.87        870.12        53.90 o
  -6   2  10        907.03        908.17        52.96 o
  -5   2  10       6210.72       5754.88       157.35 o
  -4   2  10      21565.95      21541.59       506.76 o
  -3   2  10       4228.59       4191.37       116.65 o
  -2   2  10        262.89        280.19        23.91 o
  -1   2  10      23610.45      24886.18       746.53 o
   0   2  10      12765.12      13303.37       577.56 o
   1   2  10       1304.91       1448.23        62.00 o
   2   2  10       1901.17       2078.95       112.29 o
   3   2  10       1640.19       1851.15        85.95 o
   4   2  10        198.38        204.16        22.91 o
   5   2  10        584.50        641.66        43.53 o
   6   2  10       4118.99       3867.47       146.53 o
   7   2  10       1254.12       1228.28       116.75 o
   8   2  10       3061.69       3224.39       181.38 o
   9   2  10          4.47          2.78        41.07 o
  10   2  10       1660.59       1748.83       156.09 o
  11   2  10       1171.16       1323.06       138.74 o
  12   2  10       1166.86       1369.01       144.95 o
  13   2  10        359.75        354.60       168.83 o
  14   2  10        553.73        641.02       111.00 o
 -18   3  10        115.28        111.52        59.68 o
 -17   3  10       1644.34       1795.54       122.78 o
 -16   3  10       1793.71       1852.38       119.74 o
 -15   3  10       2504.03       2832.04       154.77 o
 -14   3  10       1655.28       1547.70       100.36 o
 -13   3  10       3111.87       3012.02       127.53 o
 -12   3  10        723.02        706.16        62.20 o
 -11   3  10      13288.36      12957.80       344.84 o
 -10   3  10        799.10        834.34        72.76 o
  -9   3  10        820.77        752.98        54.85 o
  -8   3  10       4568.87       4396.12       137.57 o
  -7   3  10       3699.21       3420.71       111.61 o
  -6   3  10       9082.67       8767.68       289.46 o
  -5   3  10      25123.36      26071.62       612.25 o
  -4   3  10         62.07         76.20        30.63 o
  -3   3  10       6813.79       6852.28       178.35 o
  -2   3  10      40254.33      43746.57      1151.68 o
  -1   3  10      10746.90      11403.08       277.24 o
   0   3  10      19293.45      20498.36       478.95 o
   1   3  10      10847.66      11196.52       320.04 o
   2   3  10       3295.15       3588.88       103.41 o
   3   3  10      12115.34      13151.11       322.93 o
   4   3  10       8463.03       8603.16       224.44 o
   5   3  10       6091.48       6033.78       170.16 o
   6   3  10      13653.33      13651.80       405.22 o
   7   3  10       7005.24       7139.70       561.24 o
   8   3  10        116.55        105.11        46.70 o
   9   3  10      14154.11      14419.18       550.78 o
  10   3  10       5372.09       5663.88       295.45 o
  11   3  10          7.11        -37.27        37.27 o
  12   3  10        547.03        635.58       107.23 o
  13   3  10       2140.23       2439.77       204.71 o
  14   3  10        165.10        319.27       190.50 o
  15   3  10       2218.97       2803.94       319.41 o
 -18   4  10        182.25         92.94        61.16 o
 -17   4  10        932.37        853.65       136.68 o
 -16   4  10         48.51         26.68        34.88 o
 -15   4  10        100.43         84.07        35.60 o
 -14   4  10         14.82        -17.31        23.91 o
 -13   4  10        753.15        703.77        64.74 o
 -12   4  10         89.25         80.15        29.33 o
 -11   4  10        310.54        338.93        42.94 o
 -10   4  10       1812.17       1720.94       103.07 o
  -9   4  10        446.56        355.92        39.53 o
  -8   4  10        381.20        501.99        43.31 o
  -7   4  10       2092.31       2149.17        81.71 o
  -6   4  10       3663.77       3342.11       107.69 o
  -5   4  10       2398.08       2676.53        89.13 o
  -4   4  10        119.51        104.76        19.25 o
  -3   4  10        787.96        860.37        54.54 o
  -2   4  10        948.66        949.85        44.74 o
  -1   4  10          9.65         -0.86        13.09 o
   0   4  10       3137.81       3566.23       102.84 o
   1   4  10        179.84        141.56        20.45 o
   2   4  10        310.29        363.07        29.73 o
   3   4  10        391.67        422.67        45.11 o
   4   4  10       3911.91       3769.38       116.20 o
   5   4  10       1786.12       1909.45        95.83 o
   6   4  10       1830.11       1829.29       141.53 o
   7   4  10          6.20         -5.19        26.58 o
   8   4  10        982.60        819.05       134.61 o
   9   4  10       2050.49       2310.66       297.73 o
  10   4  10        151.96        157.42        56.46 o
  11   4  10       1110.79       1227.61       158.56 o
  12   4  10         30.59         13.31        49.18 o
  13   4  10          0.55         37.89        54.25 o
  14   4  10        116.31         74.22       125.48 o
 -17   5  10       1595.37       1618.09       252.62 o
 -16   5  10        583.06        551.97        97.91 o
 -15   5  10       1943.73       2355.50       137.44 o
 -14   5  10       3846.13       3849.33       244.15 o
 -13   5  10       2508.15       2501.80       121.86 o
 -12   5  10        416.76        458.84        55.32 o
 -11   5  10       7217.58       6742.30       206.60 o
 -10   5  10       1252.26       1253.90        78.63 o
  -9   5  10        547.83        461.99        53.35 o
  -8   5  10       8586.53       8335.64       229.37 o
  -7   5  10       2056.52       2106.17        81.50 o
  -6   5  10       9032.68       9321.43       244.43 o
  -5   5  10       7727.26       7723.36       206.07 o
  -4   5  10         22.06         19.66        19.15 o
  -3   5  10       8074.07       8619.03       221.85 o
  -2   5  10      25441.99      27087.72       662.96 o
  -1   5  10       1457.10       1538.90        57.63 o
   0   5  10       9891.13       9814.34       296.87 o
   1   5  10      16995.60      18106.25       430.82 o
   2   5  10        334.31        335.43        29.87 o
   3   5  10         80.84         96.74        18.71 o
   4   5  10       4976.75       5254.22       152.78 o
   5   5  10       3251.77       3279.08       109.91 o
   6   5  10       2410.28       2446.57       114.12 o
   7   5  10       1460.09       1387.98        93.63 o
   8   5  10       1099.60       1205.27       142.59 o
   9   5  10       4413.97       4474.10       229.54 o
  10   5  10       3688.92       3660.34       207.19 o
  11   5  10        535.82        438.46       149.44 o
  12   5  10        827.09        905.05       119.09 o
  13   5  10       3045.38       3365.18       365.04 o
 -17   6  10       1303.50       1384.80       154.35 o
 -16   6  10        858.85       1029.76       110.54 o
 -15   6  10        852.62        992.64       125.25 o
 -14   6  10       1144.82       1028.18       125.48 o
 -13   6  10        124.10        102.38        40.43 o
 -12   6  10       7973.29       8130.77       245.12 o
 -11   6  10       2617.64       2408.83       113.31 o
 -10   6  10       6409.62       6178.22       293.74 o
  -9   6  10       1329.16       1448.59        82.20 o
  -8   6  10       3983.43       3867.53       140.94 o
  -7   6  10       8436.34       7893.52       217.48 o
  -6   6  10       9993.08      10168.87       265.56 o
  -5   6  10       1223.60       1191.39        60.52 o
  -4   6  10       6493.71       6753.53       187.15 o
  -3   6  10       1833.86       1802.75        67.84 o
  -2   6  10       1979.12       2434.12        82.39 o
  -1   6  10       4352.40       4364.52       126.52 o
   0   6  10       1017.31        989.66        54.33 o
   1   6  10        683.82        670.88        42.34 o
   2   6  10       2915.62       2896.73        94.60 o
   3   6  10       2451.01       2420.14        85.51 o
   4   6  10       5904.51       5542.78       161.13 o
   5   6  10      22459.12      22858.01       551.65 o
   6   6  10       1007.85        983.80        76.32 o
   7   6  10        236.74        186.99        39.34 o
   8   6  10       4282.20       4418.58       257.81 o
   9   6  10       1955.51       2113.33       166.50 o
  10   6  10       2032.72       2159.96       230.43 o
  11   6  10        230.45        102.67        84.41 o
  12   6  10          2.49        -57.04        57.04 o
  13   6  10        696.92       1074.58       198.49 o
 -17   7  10          2.85          0.68        43.29 o
 -16   7  10          1.17          2.66        43.65 o
 -15   7  10        254.79        283.95        63.49 o
 -14   7  10        493.73        524.50        77.07 o
 -13   7  10       1080.10       1029.14       100.04 o
 -12   7  10         15.20         15.11        52.90 o
 -11   7  10        116.56        101.49        38.21 o
 -10   7  10       3160.60       2822.99       130.96 o
  -9   7  10         98.44         69.03        22.30 o
  -8   7  10        913.80        996.63       134.03 o
  -7   7  10          2.59          2.79        12.94 o
  -6   7  10        133.37        172.13        26.71 o
  -5   7  10         13.73         37.02        17.32 o
  -4   7  10       1712.83       2070.84       108.67 o
  -3   7  10       6310.33       6471.82       177.84 o
  -2   7  10         26.19         38.61        20.09 o
  -1   7  10        354.35        357.68        32.67 o
   0   7  10        339.89        425.57        50.71 o
   1   7  10       1513.50       1461.57        62.52 o
   2   7  10        901.31        829.24        51.33 o
   3   7  10        640.54        720.68        49.51 o
   4   7  10        177.84        223.57        30.86 o
   5   7  10        576.70        667.01        70.14 o
   6   7  10         57.66         70.54        28.39 o
   7   7  10       1045.95        990.26        80.94 o
   8   7  10       1512.39       1650.15       330.81 o
   9   7  10        607.52        488.24       123.20 o
  10   7  10        108.68         98.10        79.85 o
  11   7  10         12.13         43.35        82.13 o
  12   7  10       1968.60       1836.59       260.09 o
  13   7  10        549.91        727.79       177.96 o
 -16   8  10        516.48        490.27        81.96 o
 -15   8  10       2443.44       2493.10       173.92 o
 -14   8  10        318.12        419.90       106.50 o
 -13   8  10        546.57        656.19        83.58 o
 -12   8  10       3560.52       3188.43       165.49 o
 -11   8  10          0.08         49.66        34.92 o
 -10   8  10       3623.35       3195.19       148.76 o
  -9   8  10       6357.45       6123.29       225.03 o
  -8   8  10       2456.13       2297.66       179.02 o
  -7   8  10       6117.78       6313.36       221.17 o
  -6   8  10       5759.18       5662.50       191.03 o
  -5   8  10       1323.54       1349.76        68.05 o
  -4   8  10         80.08         64.13        18.65 o
  -3   8  10       6557.47       6295.28       176.07 o
  -2   8  10        231.53        311.43        41.82 o
  -1   8  10       1763.03       1691.49        69.55 o
   0   8  10       1583.10       1706.84        86.94 o
   1   8  10       4111.76       4260.02       129.64 o
   2   8  10       7951.23       8134.39       218.91 o
   3   8  10       3354.18       3432.50       113.45 o
   4   8  10       2279.43       2023.27       104.39 o
   5   8  10       7018.80       7376.86       209.76 o
   6   8  10       1453.58       1459.91        97.47 o
   7   8  10        988.69        978.72       101.89 o
   8   8  10        635.12        577.21       132.33 o
   9   8  10          0.59         75.29        68.44 o
  10   8  10       3889.75       3588.76       351.35 o
  11   8  10        648.29        693.57       159.70 o
  12   8  10        104.85         24.33        60.85 o
  13   8  10       1717.65       1962.07       280.62 o
 -16   9  10       2144.72       2451.27       227.31 o
 -15   9  10          0.51          1.25        47.08 o
 -14   9  10          5.95          8.25        36.13 o
 -13   9  10        165.27        153.74        51.60 o
 -12   9  10        810.83        761.41        86.62 o
 -11   9  10      10896.37      10641.64       471.80 o
 -10   9  10        194.36        158.82        42.92 o
  -9   9  10       3728.97       3542.84       156.74 o
  -8   9  10      11048.44      10626.13       342.80 o
  -7   9  10      11569.11      11216.75       353.33 o
  -6   9  10       2165.43       2177.06       109.57 o
  -5   9  10        775.48        741.97        55.74 o
  -4   9  10       1256.17       1363.71        84.63 o
  -3   9  10          6.22         -4.93        12.93 o
  -2   9  10       2490.79       2550.80        90.99 o
  -1   9  10        302.66        248.18        30.16 o
   0   9  10       8320.92       8649.21       231.02 o
   1   9  10       3278.48       3598.55       116.84 o
   2   9  10        525.56        488.60        42.81 o
   3   9  10       6106.64       6219.88       180.20 o
   4   9  10       4942.32       5174.61       185.33 o
   5   9  10        136.15         97.65        41.51 o
   6   9  10       1271.36       1361.46       122.57 o
   7   9  10        114.29         64.00        55.90 o
   8   9  10        337.02        353.63       109.51 o
   9   9  10        909.87        773.42       150.58 o
  10   9  10        335.36        454.01       134.61 o
  11   9  10       1497.93       1198.20       151.62 o
  12   9  10        742.96       1220.59       214.46 o
 -16  10  10         15.44          4.93        65.32 o
 -15  10  10       1399.35       1350.59       130.78 o
 -14  10  10          2.26         -6.40        42.08 o
 -13  10  10        710.26        788.26       159.98 o
 -12  10  10        985.72        866.61       149.41 o
 -11  10  10         44.22         46.36        39.06 o
 -10  10  10        784.79        785.00        83.67 o
  -9  10  10       2969.39       3128.25       147.66 o
  -8  10  10       1034.50        935.98        83.88 o
  -7  10  10        452.72        476.95       116.36 o
  -6  10  10        189.53        172.18        58.90 o
  -5  10  10        209.42        310.91        44.13 o
  -4  10  10       3368.67       3187.69       116.34 o
  -3  10  10       1724.88       1720.43        84.96 o
  -2  10  10        149.82        103.46        43.35 o
  -1  10  10       1155.33       1165.81        66.75 o
   0  10  10       5498.50       5230.90       155.80 o
   1  10  10          8.20         19.93        22.40 o
   2  10  10         19.81         10.38        21.43 o
   3  10  10        227.71        265.71        41.34 o
   4  10  10       2787.26       2563.13       116.70 o
   5  10  10        339.78        399.79        69.06 o
   6  10  10         83.45         84.95        40.92 o
   7  10  10        747.46        842.18       101.48 o
   8  10  10       1606.79       1537.72       212.18 o
   9  10  10       1095.28       1083.33       148.30 o
  10  10  10       1171.83       1271.47       154.62 o
  11  10  10         56.54        -38.79        73.01 o
  12  10  10         32.64        -70.73        73.01 o
 -15  11  10         82.62         96.30        51.24 o
 -14  11  10       2005.71       2038.70       157.01 o
 -13  11  10       1619.51       1522.79       156.24 o
 -12  11  10        486.94        433.48        70.08 o
 -11  11  10       5916.43       6431.04       254.18 o
 -10  11  10       3506.28       3644.83       169.30 o
  -9  11  10        570.80        599.44        79.45 o
  -8  11  10       8860.49       8621.58       297.03 o
  -7  11  10        217.27        259.73        46.09 o
  -6  11  10       4890.89       4489.40       176.35 o
  -5  11  10      16258.67      15623.68       465.50 o
  -4  11  10          2.49         13.76        21.64 o
  -3  11  10       5416.00       5399.76       193.27 o
  -2  11  10      11609.93      10962.97       352.25 o
  -1  11  10        422.89        343.82        50.66 o
   0  11  10       1154.11       1197.42       123.06 o
   1  11  10       1369.04       1477.00       121.74 o
   2  11  10         76.75          1.24        44.34 o
   3  11  10       2123.39       2186.21       112.64 o
   4  11  10       7272.31       7301.05       250.54 o
   5  11  10        986.15        957.28        90.85 o
   6  11  10       7089.24       7205.39       268.39 o
   7  11  10       5891.98       6372.85       248.91 o
   8  11  10          2.09         81.55        86.70 o
   9  11  10       3938.39       3757.59       362.75 o
  10  11  10       2754.80       2632.82       301.15 o
  11  11  10        223.56        250.96       114.07 o
 -15  12  10        400.48        282.90       125.48 o
 -14  12  10         25.05         24.64        44.67 o
 -13  12  10        466.68        561.72        83.17 o
 -12  12  10        590.72        533.86        79.11 o
 -11  12  10        275.24        189.46        54.30 o
 -10  12  10        610.43        560.12        75.06 o
  -9  12  10         39.09         49.86        34.80 o
  -8  12  10        164.86        187.97        44.57 o
  -7  12  10       1079.56       1005.62       124.10 o
  -6  12  10       1487.85       1444.41       103.44 o
  -5  12  10       3759.77       3876.07       203.77 o
  -4  12  10         61.57         15.97        52.47 o
  -3  12  10       3747.73       3515.21       280.62 o
  -2  12  10        387.93        420.29        66.59 o
  -1  12  10       1952.91       2138.46       155.62 o
   0  12  10       1866.57       2061.83       265.79 o
   1  12  10         27.14          1.88        33.44 o
   2  12  10         65.75         43.21        29.61 o
   3  12  10        748.21        861.81       109.56 o
   4  12  10        561.11        662.38        63.16 o
   5  12  10       1069.37       1016.20        95.87 o
   6  12  10        213.14        231.60        60.73 o
   7  12  10        132.59        146.93        83.27 o
   8  12  10        617.96        793.95       152.86 o
   9  12  10         21.45        -34.22        68.44 o
  10  12  10        317.27        383.29       125.48 o
  11  12  10          0.94        -47.91        79.85 o
 -14  13  10         92.63         48.58        57.47 o
 -13  13  10         16.48        116.04        52.62 o
 -12  13  10       2121.13       2147.61       158.91 o
 -11  13  10        377.01        322.80        64.24 o
 -10  13  10        582.73        649.21        82.80 o
  -9  13  10       2091.40       2305.48       151.23 o
  -8  13  10       7705.58       7200.68       338.70 o
  -7  13  10        382.74        332.96        72.54 o
  -6  13  10        372.52        331.48        70.11 o
  -5  13  10       2370.24       2330.02       198.49 o
  -4  13  10       1130.15       1189.73       236.13 o
  -3  13  10        156.33        107.15        98.10 o
  -2  13  10          2.31        -17.65        29.66 o
  -1  13  10          6.65        -14.58        28.90 o
   0  13  10        854.33        793.14        96.63 o
   1  13  10       1607.06       2013.74       159.10 o
   2  13  10        708.51        707.60        90.30 o
   3  13  10       3459.76       3596.20       273.78 o
   4  13  10       3661.86       3320.37       408.38 o
   5  13  10        445.97        654.78       134.61 o
   6  13  10       1460.78       1683.73       214.46 o
   7  13  10       1390.60       1500.27       145.19 o
   8  13  10         79.86        223.58        95.82 o
   9  13  10        328.41        310.28       109.51 o
  10  13  10         30.21         68.44        84.41 o
  11  13  10          0.40        120.92        93.54 o
 -14  14  10       1897.28       2053.33       264.65 o
 -13  14  10        736.68        794.39       149.39 o
 -12  14  10       1516.81       1530.79       133.61 o
 -11  14  10        198.61        265.98        81.46 o
 -10  14  10       2010.02       2096.54       190.92 o
  -9  14  10       2318.97       2410.56       200.73 o
  -8  14  10        269.82        255.53        98.10 o
  -7  14  10       3567.33       3757.16       217.79 o
  -6  14  10       4693.84       4418.97       237.75 o
  -5  14  10        687.12        527.58        86.40 o
  -4  14  10        779.93        768.63       101.98 o
  -3  14  10       1353.02       1362.97       133.78 o
  -2  14  10         14.78          4.27        36.69 o
  -1  14  10       3114.29       3554.83       448.31 o
   0  14  10        352.54        477.56        79.75 o
   1  14  10        803.65        812.97       101.63 o
   2  14  10       3373.93       3206.71       468.84 o
   3  14  10       3318.11       3483.39       200.73 o
   4  14  10        562.79        661.63       130.04 o
   5  14  10       4793.93       5480.11       387.85 o
   6  14  10        229.65        230.43        95.82 o
 -12  15  10          5.81        -11.09        46.77 o
 -11  15  10        128.15         99.24        69.59 o
 -10  15  10        190.74        215.18        71.78 o
  -9  15  10         11.25          6.28        52.41 o
  -8  15  10        234.24        182.52        93.54 o
  -7  15  10         13.72         28.21        44.34 o
  -6  15  10        775.42        507.86        99.24 o
  -5  15  10         21.58          3.96        45.45 o
  -4  15  10       1071.27       1369.39       138.71 o
  -3  15  10         84.74        113.83        52.07 o
  -2  15  10       1302.52       1527.49       179.10 o
  -1  15  10          1.11         27.21        40.76 o
   0  15  10       1505.96       1486.63       146.78 o
   1  15  10         13.23         20.41        71.87 o
   2  15  10        424.49        435.50        86.21 o
   3  15  10          0.63         45.87        45.79 o
   4  15  10        146.09         38.79        70.73 o
   5  15  10        308.13        207.61        95.82 o
   6  15  10        210.37        323.97       114.07 o
 -10  16  10        611.09        779.45       125.34 o
  -9  16  10       1162.54       1380.39       162.84 o
  -8  16  10         31.22        -22.81        59.32 o
  -7  16  10       1250.57       1344.37       237.27 o
  -6  16  10        171.41        217.61        66.33 o
  -5  16  10        666.86        728.53       111.07 o
  -4  16  10        928.21        957.05       124.09 o
  -3  16  10        719.03        900.98       120.48 o
  -2  16  10        694.81        630.79       103.21 o
  -1  16  10        114.46        123.33       138.03 o
   0  16  10        859.51       1061.45       255.53 o
   1  16  10        869.59        769.04       111.42 o
   2  16  10       2690.71       2544.70       200.02 o
   3  16  10        101.86         80.76        55.90 o
   4  16  10        207.21        120.92        91.26 o
   5  16  10        602.97        597.75       152.86 o
   6  16  10         70.90        127.76        91.26 o
  -9  17  10        447.15        218.11        80.61 o
  -8  17  10       5579.16       4877.80       392.41 o
  -7  17  10        871.99        816.85       141.45 o
  -6  17  10       1245.30       1257.54       216.74 o
  -5  17  10       2693.30       3109.69       598.89 o
  -4  17  10         14.03        -45.08        45.08 o
  -3  17  10        543.92        394.70       127.76 o
  -2  17  10       3506.94       3862.55       251.07 o
  -1  17  10        110.77        106.03        76.43 o
   0  17  10        705.05        613.18       104.82 o
   1  17  10       4416.29       4316.81       249.99 o
   2  17  10        573.66        881.40       269.21 o
   3  17  10        351.49        292.03       118.64 o
   4  17  10       2900.82       2906.60       326.25 o
   5  17  10          4.54        -41.07        75.29 o
   6  17  10        733.60        636.53       164.27 o
  -7  18  10          0.81        -52.47        53.09 o
  -6  18  10         36.73         91.65        80.99 o
  -5  18  10         94.91         57.96        61.72 o
  -4  18  10        535.39        572.92       108.89 o
  -3  18  10         42.15         -8.48        51.55 o
  -2  18  10         79.05        124.28        68.78 o
  -1  18  10        406.66        366.12       139.17 o
   0  18  10       1019.24       1472.27       165.32 o
   1  18  10        144.49        292.47        81.17 o
   2  18  10        224.88        347.11        84.41 o
   3  18  10          6.57         36.50        82.13 o
   4  18  10         22.81        -43.35        75.29 o
   5  18  10          7.37         -9.13        73.01 o
  -5  19  10       1989.74       1619.85       248.68 o
  -4  19  10        229.79        266.70        92.07 o
  -3  19  10       2037.25       2143.67       208.54 o
  -2  19  10        824.22        937.26       142.90 o
  -1  19  10        426.74        410.58       101.29 o
   0  19  10        682.81        691.44       203.05 o
   1  19  10       1293.96       1455.21       234.99 o
   2  19  10         15.54        116.36       100.38 o
 -19   1  11        796.21       1022.10       191.64 o
 -18   1  11          3.73         -8.35        35.40 o
 -17   1  11       4870.65       4720.60       205.16 o
 -16   1  11       1882.57       1962.05       122.96 o
 -15   1  11        467.04        490.49        59.63 o
 -14   1  11       1642.50       1402.88       103.40 o
 -13   1  11       4716.94       4935.54       170.36 o
 -12   1  11         21.10         50.36        24.55 o
 -11   1  11       8284.97       7965.90       232.55 o
 -10   1  11       6495.94       6051.83       222.94 o
  -9   1  11         72.04         54.58        20.13 o
  -8   1  11        619.65        648.38        49.06 o
  -7   1  11       5900.49       5761.49       165.66 o
  -6   1  11       2670.13       2438.53        84.91 o
  -5   1  11       2868.29       2474.51        85.62 o
  -4   1  11       3562.41       3734.39       109.72 o
  -3   1  11       2847.10       2619.58       105.25 o
  -2   1  11      20816.07      21456.30       500.56 o
  -1   1  11       1030.17       1117.27        50.12 o
   0   1  11      14338.14      14016.47       489.62 o
   1   1  11       8108.61       7450.26       287.16 o
   2   1  11       2558.64       2586.95        91.55 o
   3   1  11       2073.31       2286.52        90.99 o
   4   1  11       8785.49       8808.71       343.62 o
   5   1  11         10.71         -1.07        24.48 o
   6   1  11         69.70         95.30        76.43 o
   7   1  11         30.59         71.01        38.91 o
   8   1  11       1414.74       1549.53       138.49 o
   9   1  11       5849.59       6551.35       492.80 o
  10   1  11        412.15        548.20       100.38 o
  11   1  11       5105.53       5505.21       403.82 o
  12   1  11       3992.78       4610.63       256.37 o
  13   1  11       3799.97       4502.52       263.58 o
  14   1  11        174.25        182.09        76.98 o
 -19   2  11         15.03          9.13        82.13 o
 -18   2  11       1639.00       1587.41       119.59 o
 -17   2  11       1352.82       1699.14       118.26 o
 -16   2  11       1267.08       1232.90        95.62 o
 -15   2  11       1525.15       1625.93       111.30 o
 -14   2  11        466.12        479.19        56.35 o
 -13   2  11       2427.81       2506.35       127.41 o
 -12   2  11       2033.95       2115.78       114.60 o
 -11   2  11         92.39         94.44        26.82 o
 -10   2  11      19346.89      19342.92       483.26 o
  -9   2  11        165.02        122.19        25.79 o
  -8   2  11       1407.05       1285.80        71.12 o
  -7   2  11      14022.46      14422.11       360.43 o
  -6   2  11       6311.43       6335.37       175.28 o
  -5   2  11         44.57         79.02        17.55 o
  -4   2  11       7058.17       7395.69       193.05 o
  -3   2  11        553.76        500.33        32.75 o
  -2   2  11         26.92         29.92        10.54 o
  -1   2  11      20112.27      20833.14       589.12 o
   0   2  11        291.77        264.19        43.47 o
   1   2  11       2131.15       2139.81        80.27 o
   2   2  11       5110.00       5131.12       152.80 o
   3   2  11       7676.78       7860.63       240.89 o
   4   2  11       2526.34       2451.96       136.31 o
   5   2  11       1817.05       1831.69       136.26 o
   6   2  11       1314.42       1302.91       118.57 o
   7   2  11        193.37        231.60        54.03 o
   8   2  11       3739.69       3767.60       308.00 o
   9   2  11       3136.73       3372.62       423.21 o
  10   2  11       6476.81       7230.89       335.45 o
  11   2  11       2557.32       2576.91       264.65 o
  12   2  11        248.88        300.98        79.85 o
  13   2  11        262.18        352.31        85.40 o
  14   2  11       3074.35       2993.19       240.98 o
 -18   3  11          9.11        -32.81        33.87 o
 -17   3  11          1.11          6.33        33.02 o
 -16   3  11         10.64         -7.17        37.21 o
 -15   3  11         83.63         81.63        35.35 o
 -14   3  11       2397.36       2621.64       130.30 o
 -13   3  11       2406.19       2366.74       118.36 o
 -12   3  11        183.22        156.67        34.30 o
 -11   3  11        153.49         57.88        35.98 o
 -10   3  11        561.92        517.26        50.48 o
  -9   3  11        316.60        363.07        53.02 o
  -8   3  11        654.53        593.48        47.42 o
  -7   3  11       4910.99       4748.54       143.63 o
  -6   3  11       2849.89       2948.99        98.87 o
  -5   3  11        742.28        641.53        43.34 o
  -4   3  11       3512.66       3942.28       133.54 o
  -3   3  11      10651.26      11254.90       278.76 o
  -2   3  11       5194.99       5462.89       146.91 o
  -1   3  11         95.12         70.68        13.66 o
   0   3  11         25.71         33.28         9.84 o
   1   3  11       2211.58       2311.71        71.40 o
   2   3  11          0.03         13.37         9.72 o
   3   3  11         77.40         76.45        27.69 o
   4   3  11        166.49        203.31        31.77 o
   5   3  11        325.14        346.44        58.87 o
   6   3  11         48.65         20.53        32.26 o
   7   3  11       3311.89       3290.30       181.23 o
   8   3  11         13.76         -9.07        33.08 o
   9   3  11         39.10         54.44        46.70 o
  10   3  11        438.57        366.16        77.39 o
  11   3  11         14.49        -12.75        39.93 o
  12   3  11       1184.25       1214.22       140.24 o
  13   3  11        243.96        118.14        66.59 o
  14   3  11         95.46        -36.50        73.01 o
 -18   4  11       2160.24       2224.45       172.01 o
 -17   4  11        156.97        217.00        60.39 o
 -16   4  11       3533.99       3618.32       174.83 o
 -15   4  11       3725.61       4013.47       160.27 o
 -14   4  11         61.69         22.22        35.89 o
 -13   4  11       6179.16       6070.49       199.55 o
 -12   4  11      14853.67      14294.83       382.80 o
 -11   4  11       2525.47       2499.61       107.67 o
 -10   4  11       4317.33       3965.77       136.29 o
  -9   4  11       4366.20       4377.57       142.89 o
  -8   4  11       1503.71       1723.63        82.74 o
  -7   4  11       4057.28       3718.81       120.34 o
  -6   4  11       5568.76       5508.32       158.79 o
  -5   4  11        718.30        687.85        45.87 o
  -4   4  11      13370.32      13406.63       330.49 o
  -3   4  11      19488.21      19796.29       469.95 o
  -2   4  11       3119.03       3317.35       112.40 o
  -1   4  11      12202.17      12612.23       308.06 o
   0   4  11       2595.72       2461.32        77.83 o
   1   4  11        569.49        489.54        54.05 o
   2   4  11       1496.85       1570.98        59.77 o
   3   4  11        908.82        958.31        47.45 o
   4   4  11      14287.21      14255.48       764.33 o
   5   4  11      11523.61      12082.15       719.81 o
   6   4  11       2524.36       2803.02       406.10 o
   7   4  11       2621.06       2666.50       168.73 o
   8   4  11      12121.85      12284.50       481.50 o
   9   4  11       1095.16       1200.82       260.09 o
  10   4  11        967.18        964.52       117.86 o
  11   4  11       3358.78       3434.02       219.89 o
  12   4  11          1.07         -1.08        47.41 o
  13   4  11       1551.94       1924.18       184.49 o
  14   4  11       3799.33       4211.61       353.63 o
 -17   5  11       1270.99       1219.96       122.65 o
 -16   5  11        312.88        379.63        73.65 o
 -15   5  11        309.53        292.96        59.56 o
 -14   5  11         59.75         53.91        31.09 o
 -13   5  11        865.23        874.38        73.05 o
 -12   5  11          0.18        -19.51        19.51 o
 -11   5  11        553.48        622.96        56.27 o
 -10   5  11         25.73         -2.35        18.79 o
  -9   5  11       1892.21       1910.60        92.10 o
  -8   5  11        355.34        287.16        43.38 o
  -7   5  11       1304.08       1170.39        85.95 o
  -6   5  11       4146.26       3856.12       121.96 o
  -5   5  11      10234.09      10224.43       263.13 o
  -4   5  11         15.35         -7.26        10.61 o
  -3   5  11         11.39          8.43        12.47 o
  -2   5  11       3230.26       3364.90       117.04 o
  -1   5  11         31.21         22.30        13.14 o
   0   5  11        414.04        568.58        62.38 o
   1   5  11       1872.73       1859.37        90.89 o
   2   5  11        188.73        217.71        25.11 o
   3   5  11       7638.23       7776.96       235.45 o
   4   5  11         90.30         58.14        25.01 o
   5   5  11       1982.19       2108.44       107.63 o
   6   5  11       8164.59       7805.62       325.58 o
   7   5  11       4215.01       3883.88       208.76 o
   8   5  11       1654.51       1380.04       208.76 o
   9   5  11       2203.10       2488.44       187.43 o
  10   5  11       1512.69       1470.19       146.38 o
  11   5  11         54.40         27.85        50.34 o
  12   5  11        410.80        535.12       155.14 o
  13   5  11         13.69        -27.38        86.70 o
 -17   6  11          1.62         34.18        48.86 o
 -16   6  11        260.38        255.64        65.49 o
 -15   6  11         62.12         27.96        39.57 o
 -14   6  11         28.57         22.97        35.12 o
 -13   6  11       2560.36       2288.71       148.54 o
 -12   6  11       2373.04       2211.62       118.80 o
 -11   6  11        901.90        871.49        67.63 o
 -10   6  11       3423.58       3374.60       124.81 o
  -9   6  11       8838.27       8985.03       294.40 o
  -8   6  11        661.30        687.93        54.49 o
  -7   6  11       2540.38       2691.85       134.36 o
  -6   6  11       1497.88       1431.03        87.27 o
  -5   6  11          1.36          9.65        13.62 o
  -4   6  11        566.74        489.72        47.67 o
  -3   6  11         50.89         45.53        16.31 o
  -2   6  11       5718.83       5718.60       192.76 o
  -1   6  11      12466.13      12132.71       302.25 o
   0   6  11        646.55        618.12        41.39 o
   1   6  11       3410.71       3287.67       103.09 o
   2   6  11       8866.48       9307.49       365.91 o
   3   6  11       9723.55       9612.26       250.89 o
   4   6  11       2504.21       2661.75       113.95 o
   5   6  11        389.58        397.00        47.56 o
   6   6  11        466.36        374.67       125.48 o
   7   6  11       1287.57       1403.50       128.18 o
   8   6  11         43.82         13.88        36.67 o
   9   6  11        891.00        773.34       100.05 o
  10   6  11       3266.76       3314.08       344.50 o
  11   6  11       2635.46       3082.28       333.10 o
  12   6  11         41.13        180.24       107.23 o
  13   6  11       1577.91       1930.13       287.47 o
 -17   7  11       2879.85       2915.30       197.37 o
 -16   7  11       3719.40       3802.10       228.28 o
 -15   7  11          3.25        -10.86        38.66 o
 -14   7  11         26.96         -9.38        39.73 o
 -13   7  11       2364.61       2511.79       197.33 o
 -12   7  11       1573.53       1585.49       178.03 o
 -11   7  11       2744.27       2638.84       153.97 o
 -10   7  11        269.56        257.20        38.36 o
  -9   7  11       4342.33       4546.30       150.02 o
  -8   7  11      17090.55      16358.58       413.82 o
  -7   7  11       9720.70       9353.73       364.87 o
  -6   7  11       1225.02       1183.08        67.90 o
  -5   7  11       9005.38       9120.96       277.80 o
  -4   7  11        277.38        284.52        31.24 o
  -3   7  11        643.54        702.76        47.56 o
  -2   7  11       7992.56       7686.53       251.72 o
  -1   7  11       1550.27       1610.36        69.38 o
   0   7  11      17397.05      17170.87       450.49 o
   1   7  11       9578.74       9325.74       243.09 o
   2   7  11       3237.59       3154.66       103.99 o
   3   7  11       5163.69       5287.86       156.11 o
   4   7  11      11940.21      12422.60       393.08 o
   5   7  11          4.21         57.80        34.60 o
   6   7  11        632.94        766.78        90.28 o
   7   7  11         83.74        142.90        47.12 o
   8   7  11        101.57        234.47        55.90 o
   9   7  11       5665.84       5379.72       396.98 o
  10   7  11        439.29        636.53       148.30 o
  11   7  11       1864.89       1998.57       269.21 o
  12   7  11       1136.38       1108.80       209.90 o
 -16   8  11        218.87        285.38        69.19 o
 -15   8  11        585.38        710.82        92.96 o
 -14   8  11          1.25         19.09        66.88 o
 -13   8  11        276.58        194.88        53.59 o
 -12   8  11        309.17        354.22        60.30 o
 -11   8  11       1853.79       1905.86       152.92 o
 -10   8  11       1368.14       1430.69       107.40 o
  -9   8  11        843.58        878.31        80.84 o
  -8   8  11         10.92         -2.08        27.91 o
  -7   8  11       1570.48       1499.17       105.78 o
  -6   8  11       1367.19       1372.20       100.14 o
  -5   8  11         56.17         50.79        21.40 o
  -4   8  11        214.00        273.95        32.32 o
  -3   8  11       1947.23       1937.55        76.35 o
  -2   8  11        443.16        506.42        62.36 o
  -1   8  11       1250.02       1266.02        66.70 o
   0   8  11        746.14        830.02        52.96 o
   1   8  11       2248.19       2402.46        87.61 o
   2   8  11        255.66        239.41        36.55 o
   3   8  11        930.40        919.79        58.26 o
   4   8  11        586.27        643.89        68.42 o
   5   8  11        369.22        446.24        53.49 o
   6   8  11         20.28          4.62        30.75 o
   7   8  11        609.52        387.85       109.51 o
   8   8  11        700.83        661.63       141.45 o
   9   8  11         55.07        225.87        98.10 o
  10   8  11        850.16        921.72       180.24 o
  11   8  11        335.42        335.38       125.48 o
  12   8  11          1.22        -27.38        60.29 o
 -16   9  11       1866.63       1987.97       161.76 o
 -15   9  11         14.95          5.60        38.02 o
 -14   9  11       1609.28       1766.16       141.70 o
 -13   9  11       1054.63       1044.76       110.27 o
 -12   9  11       1457.68       1263.12       139.54 o
 -11   9  11       1946.98       2208.33       162.97 o
 -10   9  11        458.25        441.72        61.51 o
  -9   9  11       1414.54       1341.72       115.67 o
  -8   9  11       4834.71       4955.18       192.71 o
  -7   9  11         58.62        103.41        40.69 o
  -6   9  11        496.99        451.09        45.10 o
  -5   9  11       3971.25       4030.92       154.44 o
  -4   9  11       1135.41       1301.08        86.28 o
  -3   9  11        602.14        592.20        46.18 o
  -2   9  11       2790.75       2811.14       118.93 o
  -1   9  11          4.24        -11.81        14.13 o
   0   9  11       1100.17       1051.33        65.53 o
   1   9  11          5.87          7.38        16.82 o
   2   9  11        791.96        791.31        55.45 o
   3   9  11       2163.44       2182.26        89.16 o
   4   9  11        157.41        265.39        58.18 o
   5   9  11          8.51        -25.97        26.86 o
   6   9  11       3224.34       2794.81       282.90 o
   7   9  11       2795.96       2963.64       298.87 o
   8   9  11         94.55        225.87        95.82 o
   9   9  11       1015.54        803.08       161.98 o
  10   9  11        598.70        661.63       161.98 o
  11   9  11        141.88        141.58        88.98 o
  12   9  11       1513.39       2142.47       210.82 o
 -16  10  11        859.17        853.27       180.24 o
 -15  10  11        465.21        573.10       142.94 o
 -14  10  11         12.32        -49.16        49.16 o
 -13  10  11       1294.73       1411.88       124.05 o
 -12  10  11       1413.73       1604.51       128.68 o
 -11  10  11        274.04        367.46        76.63 o
 -10  10  11       3256.76       3691.76       168.23 o
  -9  10  11        220.82        230.50        56.48 o
  -8  10  11        293.23        325.74        70.33 o
  -7  10  11       8605.11       7977.93       271.93 o
  -6  10  11       5284.28       4812.67       242.28 o
  -5  10  11         27.99         -5.08        24.85 o
  -4  10  11       7222.89       6838.74       202.85 o
  -3  10  11       8523.01       8263.08       316.30 o
  -2  10  11        167.24        184.75        28.19 o
  -1  10  11       9946.32      10549.71       277.28 o
   0  10  11       2756.05       2744.84        99.37 o
   1  10  11       1055.66       1395.93       119.84 o
   2  10  11       7067.81       6828.05       230.86 o
   3  10  11       2429.59       2428.51       115.91 o
   4  10  11       5647.13       6097.13       409.53 o
   5  10  11       9491.57      10153.03       533.87 o
   6  10  11       1006.30        978.75       155.14 o
   7  10  11        222.59        198.49        91.26 o
   8  10  11       5855.03       6771.42       456.30 o
   9  10  11       1606.40       1423.64       216.74 o
  10  10  11        198.17        143.73        70.98 o
  11  10  11        562.92        953.00       142.44 o
 -15  11  11        808.35        910.07       110.11 o
 -14  11  11        259.06        220.71        63.54 o
 -13  11  11         62.03        112.49        50.51 o
 -12  11  11         28.54         -6.06        32.74 o
 -11  11  11        624.13        504.49        74.32 o
 -10  11  11         65.94         95.08        40.25 o
  -9  11  11          2.14        -25.32        25.32 o
  -8  11  11          8.40         18.08        27.82 o
  -7  11  11       1066.64        909.67        99.20 o
  -6  11  11        101.11         54.66        30.31 o
  -5  11  11        248.93        175.75        54.83 o
  -4  11  11        459.18        530.67        57.28 o
  -3  11  11        542.84        680.06        57.42 o
  -2  11  11        273.87        246.14        36.53 o
  -1  11  11        628.69        618.11       102.67 o
   0  11  11         71.80         56.36        46.77 o
   1  11  11         57.95        111.20        31.56 o
   2  11  11         55.19         83.36        30.97 o
   3  11  11       1531.97       1390.22       113.12 o
   4  11  11         63.84         54.52        39.50 o
   5  11  11         74.70          2.28        36.69 o
   6  11  11        410.59        358.19       109.51 o
   7  11  11        151.36        201.86        75.94 o
   8  11  11        183.92        104.95        67.76 o
   9  11  11        311.70        206.07        80.58 o
  10  11  11         30.84         61.60        86.70 o
  11  11  11         10.83         29.66        93.54 o
 -15  12  11       2360.49       2144.59       282.90 o
 -14  12  11       1309.78       1425.54       147.79 o
 -13  12  11        904.85        990.36       116.74 o
 -12  12  11       1239.20       1274.61       118.91 o
 -11  12  11          0.17         12.05        37.74 o
 -10  12  11        818.83        820.04       115.92 o
  -9  12  11       3281.81       3113.58       159.71 o
  -8  12  11        609.52        565.31        78.93 o
  -7  12  11       7316.18       7552.93       267.62 o
  -6  12  11       6936.15       7084.78       251.68 o
  -5  12  11          8.94         27.98        27.41 o
  -4  12  11       2504.31       2674.78       378.73 o
  -3  12  11       5014.66       5258.23       247.63 o
  -2  12  11         41.54        135.71        46.70 o
  -1  12  11       2394.54       2381.66       222.14 o
   0  12  11        220.24        193.33        44.29 o
   1  12  11        302.16        202.95        61.86 o
   2  12  11       2556.49       2320.12       134.53 o
   3  12  11         91.52        159.67        53.16 o
   4  12  11       2480.33       2504.32       293.25 o
   5  12  11       5256.76       5656.26       324.38 o
   6  12  11        619.91        749.80       126.62 o
   7  12  11       1652.91       1644.44       231.57 o
   8  12  11       4315.75       4264.08       342.22 o
   9  12  11       1017.73       1104.23       198.49 o
  10  12  11          3.34         13.69        79.85 o
  11  12  11       1210.15       1305.00       241.84 o
 -14  13  11       1242.23       1740.77       244.12 o
 -13  13  11       1765.52       1941.33       320.99 o
 -12  13  11        442.96        399.79        74.41 o
 -11  13  11       1049.98       1138.07       112.29 o
 -10  13  11         95.49        124.20        46.32 o
  -9  13  11          1.98         17.72        35.08 o
  -8  13  11        214.38        150.78        42.97 o
  -7  13  11        240.68        315.89        68.86 o
  -6  13  11       4027.62       3987.65       399.26 o
  -5  13  11       1497.25       1600.99       141.28 o
  -4  13  11        207.00        274.99        63.34 o
  -3  13  11        250.24        273.69        61.05 o
  -2  13  11      10983.31      11337.38       451.70 o
  -1  13  11        158.58        265.78        59.62 o
   0  13  11        793.78        781.83        95.90 o
   1  13  11        109.61         84.41        42.76 o
   2  13  11          0.99         -0.30        36.17 o
   3  13  11       1818.32       2229.00       248.68 o
   4  13  11       2037.68       2505.06       264.65 o
   5  13  11        539.35        709.54       141.45 o
   8  13  11         64.48         63.88        82.13 o
   9  13  11        938.39       1038.07       187.08 o
  10  13  11        761.24       1250.25       212.18 o
 -14  14  11         20.72         27.38        79.85 o
 -13  14  11        256.80        269.01       152.86 o
 -12  14  11        160.86        266.43        64.01 o
 -11  14  11        615.90        537.54       147.16 o
 -10  14  11        670.59        637.06       104.53 o
  -9  14  11       4172.16       4322.39       249.05 o
  -8  14  11       2006.64       1841.06       168.58 o
  -7  14  11        384.41        650.78       100.05 o
  -6  14  11       4454.36       4324.28       233.08 o
  -5  14  11       1743.31       1709.32       157.14 o
  -4  14  11         12.00         38.30        41.85 o
  -3  14  11        151.57        227.55        61.05 o
  -2  14  11          7.45        -27.58        35.00 o
  -1  14  11        725.50        642.49       182.52 o
   0  14  11        195.87        151.09        56.85 o
   1  14  11        799.40        892.18       109.51 o
   2  14  11       1313.87       1698.11       280.62 o
   3  14  11         15.00         -9.13        54.76 o
   4  14  11         67.11         73.01        63.88 o
   5  14  11        743.90        579.50       136.89 o
 -12  15  11        681.49       1003.85       200.77 o
 -11  15  11       1590.02       2067.98       202.96 o
 -10  15  11          5.90          1.21        51.32 o
  -9  15  11       1218.56       1169.95       141.97 o
  -8  15  11       2927.46       2687.58       296.59 o
  -7  15  11       1143.88       1266.86       423.21 o
  -6  15  11        457.75        449.45       118.64 o
  -5  15  11       2314.75       2468.45       195.18 o
  -4  15  11        947.14        981.82       120.48 o
  -3  15  11       1549.76       1608.61       153.75 o
  -2  15  11       1500.92       1672.40       155.62 o
  -1  15  11          9.96         -6.39        44.17 o
   0  15  11       3605.56       3804.80       215.89 o
   1  15  11       4303.30       4866.50       254.05 o
   2  15  11         54.70         -9.13        41.07 o
   3  15  11       2383.55       2708.11       292.03 o
   4  15  11       2926.94       2890.63       301.15 o
   5  15  11          3.52        -57.04        57.04 o
 -10  16  11       1231.18       1325.49       162.84 o
  -9  16  11        392.19        341.89       103.81 o
  -8  16  11       1439.50       1610.72       230.43 o
  -7  16  11        818.53        755.86       116.75 o
  -6  16  11        183.15        412.24       128.90 o
  -5  16  11         67.29        158.93        62.09 o
  -4  16  11          1.83         14.96        49.88 o
  -3  16  11        231.89        245.51        74.00 o
  -2  16  11        865.29       1226.36       142.59 o
  -1  16  11       4825.75       5573.23       286.94 o
   0  16  11         97.27         94.97        56.39 o
   1  16  11        507.75        611.84       106.09 o
   2  16  11       1217.26       1439.61       214.46 o
   3  16  11       2176.06       2390.99       285.18 o
   4  16  11        179.92        196.21       100.38 o
  -9  17  11          7.12        -43.68        49.18 o
  -8  17  11         78.20        132.33        82.13 o
  -7  17  11        362.71        303.81        85.22 o
  -6  17  11          4.37        -31.29        51.33 o
  -5  17  11       1404.88       1384.68       154.01 o
  -4  17  11       1024.49       1030.13       134.48 o
  -3  17  11       1052.68       1356.80       150.78 o
  -2  17  11        132.45        107.26        63.99 o
  -1  17  11        653.41        657.88       105.25 o
   0  17  11          3.95         87.08        56.42 o
   1  17  11         64.64         18.94        55.90 o
   2  17  11       2441.23       2646.51       310.28 o
   3  17  11        500.79        593.18       146.01 o
   4  17  11         57.00        150.58        98.10 o
  -7  18  11       1225.33       1390.73       166.14 o
  -6  18  11        404.11        333.68        94.12 o
  -5  18  11        800.45        614.30       111.17 o
  -4  18  11       4714.28       5245.49       294.89 o
  -3  18  11       1784.53       1786.21       181.49 o
  -2  18  11         46.91         51.55        56.55 o
  -1  18  11       1585.55       1694.18       176.65 o
   0  18  11       1326.25       1429.06       163.74 o
   1  18  11         97.55        232.71       109.51 o
   2  18  11       1409.43       1405.39       225.87 o
   3  18  11         17.13         61.60        93.54 o
   4  18  11       1383.10       1359.76       232.71 o
  -4  19  11         97.58        143.73        98.10 o
  -3  19  11         30.65          5.66        65.78 o
  -2  19  11       2009.62       2228.05       284.04 o
  -1  19  11         48.75        159.47        69.06 o
   0  19  11          8.28        -22.81        88.98 o
   1  19  11         74.68        155.14       125.48 o
 -18   0  12       3055.32       3599.80       503.07 o
 -17   0  12         70.05        160.48        61.24 o
 -16   0  12        730.73        641.83        97.56 o
 -15   0  12        447.32        460.30        94.68 o
 -14   0  12         15.79         20.73        37.00 o
 -13   0  12       4612.67       3996.79       290.89 o
 -12   0  12       9109.69       8344.35       348.36 o
 -11   0  12          1.32        -24.20        24.20 o
 -10   0  12      18203.26      16630.71       599.24 o
  -9   0  12       9207.89       8806.88       344.43 o
  -8   0  12        400.39        437.77       140.31 o
  -7   0  12      16470.95      15918.23       558.18 o
  -6   0  12       6566.87       5997.48       237.75 o
  -5   0  12       3260.21       2989.77       135.46 o
  -4   0  12       7511.88       7742.49       482.53 o
  -3   0  12      14090.86      15297.36       677.60 o
  -2   0  12      20026.58      20754.42       767.72 o
  -1   0  12      33102.34      29859.97      1396.26 o
   0   0  12      24827.68      28345.07      1332.38 o
   1   0  12       1243.14       1060.89       127.76 o
   2   0  12      15400.45      15463.85       775.70 o
   3   0  12      23992.50      22303.72      1085.98 o
   4   0  12        958.25        912.59       130.04 o
   5   0  12       4282.94       3965.21       278.34 o
   6   0  12       1661.06       1729.36       200.77 o
   7   0  12       2655.46       2178.81       234.99 o
   8   0  12       5225.71       4740.91       342.22 o
   9   0  12         34.24         45.63        61.60 o
  10   0  12       8858.21       9239.98       574.93 o
  11   0  12       4925.53       5356.91       401.54 o
  12   0  12        360.44        349.07       125.48 o
  13   0  12        829.22       1088.26       203.05 o
 -18   1  12          2.53        -22.88        35.55 o
 -17   1  12        834.00        990.58        90.72 o
 -16   1  12        664.40        764.36        76.62 o
 -15   1  12        274.48        274.73        47.63 o
 -14   1  12        169.41        156.19        41.19 o
 -13   1  12         42.29         85.34        29.83 o
 -12   1  12       2139.59       1959.30       105.50 o
 -11   1  12        735.31        655.32        58.09 o
 -10   1  12        225.07        200.34        32.35 o
  -9   1  12          0.89         -4.14        15.72 o
  -8   1  12       1875.14       1896.54        78.35 o
  -7   1  12       1229.62       1135.19        67.18 o
  -6   1  12        519.30        586.25        42.42 o
  -5   1  12          7.15          5.19        11.75 o
  -4   1  12        113.28         63.75        15.01 o
  -3   1  12       2595.33       2926.82        99.43 o
  -2   1  12       1564.86       1705.81        56.25 o
  -1   1  12        443.41        522.03       130.04 o
   0   1  12       1144.69       1086.48       115.21 o
   1   1  12       2708.66       2499.70       130.67 o
   2   1  12         16.35         -8.18        18.57 o
   3   1  12          3.83         20.75        24.97 o
   4   1  12       1086.34       1088.51       101.60 o
   5   1  12       1645.27       1575.33       129.03 o
   6   1  12          1.11        -20.40        25.71 o
   7   1  12        113.81        121.89        49.18 o
   8   1  12       2632.95       2699.17       194.15 o
   9   1  12       3605.53       3288.56       208.86 o
  10   1  12        185.49        224.78        67.53 o
  11   1  12       2804.03       2650.46       215.15 o
  12   1  12         79.95        116.96        60.09 o
  13   1  12       2532.83       2852.60       234.62 o
 -19   2  12         10.79         52.47        86.70 o
 -18   2  12        653.12        713.20        82.98 o
 -17   2  12          3.52         -8.06        33.58 o
 -16   2  12       3688.04       3785.80       157.50 o
 -15   2  12       1139.01       1184.87        92.10 o
 -14   2  12         27.78         13.69        24.59 o
 -13   2  12       5363.20       5289.12       202.19 o
 -12   2  12       1400.22       1302.04       100.11 o
 -11   2  12        901.51        933.82        67.81 o
 -10   2  12       7804.01       7568.07       220.04 o
  -9   2  12         20.24         16.08        17.13 o
  -8   2  12       1267.36       1284.33        72.40 o
  -7   2  12       6127.02       6250.06       178.45 o
  -6   2  12       2837.60       2802.24       125.79 o
  -5   2  12       2348.04       2144.15        86.61 o
  -4   2  12       4480.48       4746.60       218.06 o
  -3   2  12       1622.24       1784.06        66.85 o
  -2   2  12        146.63        226.69        36.55 o
  -1   2  12       8702.21       9263.59       281.88 o
   0   2  12       1411.74       1491.09       178.84 o
   1   2  12        377.53        338.80        25.68 o
   2   2  12       2062.48       2258.25       302.30 o
   3   2  12        710.23        691.99        78.85 o
   4   2  12       5042.44       5261.02       367.32 o
   5   2  12       1182.31       1114.90       205.33 o
   6   2  12         72.94         39.22        45.63 o
   7   2  12       3212.40       3271.91       197.17 o
   8   2  12       1833.96       2053.57       168.58 o
   9   2  12         44.52         98.93       109.51 o
  10   2  12       1635.87       2073.99       205.33 o
  11   2  12        248.47        197.26        65.20 o
  12   2  12        383.72        254.83        91.26 o
  13   2  12       1212.33       1406.93       292.03 o
  14   2  12       1661.04       2375.02       305.72 o
 -18   3  12        308.70        334.50        70.79 o
 -17   3  12       4187.99       4214.45       294.07 o
 -16   3  12       1873.92       1953.57       123.12 o
 -15   3  12       2149.17       2542.94       157.80 o
 -14   3  12       4151.93       4068.11       236.11 o
 -13   3  12       6105.00       5898.54       195.41 o
 -12   3  12         99.96        163.78        33.65 o
 -11   3  12       9137.47       8613.30       249.02 o
 -10   3  12       3582.91       3356.25       122.18 o
  -9   3  12       1534.34       1369.71        82.42 o
  -8   3  12       4066.43       4130.79       133.65 o
  -7   3  12       7880.48       7621.07       214.98 o
  -6   3  12       7117.26       6727.00       187.03 o
  -5   3  12      10242.97      10228.92       290.09 o
  -4   3  12        667.29        795.73        52.03 o
  -3   3  12       1030.86        919.99        44.31 o
  -2   3  12      16587.67      16409.98       393.04 o
  -1   3  12         97.28        101.74        19.68 o
   0   3  12       6201.39       6493.60       167.81 o
   1   3  12       3797.51       3650.86       163.36 o
   2   3  12        736.73        709.16        76.31 o
   3   3  12      11751.51      11948.60       443.61 o
   4   3  12       5729.16       5237.25       418.65 o
   5   3  12       1710.44       1588.79       131.41 o
   6   3  12       5244.55       5656.63       261.29 o
   7   3  12       1910.38       1633.28       140.35 o
   8   3  12       1157.71        995.81       120.92 o
   9   3  12       5211.57       5119.38       259.72 o
  10   3  12        317.11        462.50        88.55 o
  11   3  12       2487.48       2961.54       223.40 o
  12   3  12       1084.92       1158.98       321.69 o
  13   3  12        873.28        840.90       139.17 o
  14   3  12        669.53       1035.79       203.05 o
 -18   4  12        165.24        153.84        61.07 o
 -17   4  12         48.21          7.54        39.88 o
 -16   4  12        832.43        983.96        88.47 o
 -15   4  12        270.55        245.24        47.82 o
 -14   4  12         57.21         34.12        33.26 o
 -13   4  12          6.92         68.46        29.40 o
 -12   4  12        606.86        644.53        61.33 o
 -11   4  12        340.40        310.74        42.88 o
 -10   4  12        298.57        298.04        39.23 o
  -9   4  12        194.44        197.12        35.96 o
  -8   4  12        553.99        623.20        49.75 o
  -7   4  12        809.87        852.53        56.17 o
  -6   4  12        437.75        333.44        33.84 o
  -5   4  12       1049.96        996.11        65.33 o
  -4   4  12       1072.87       1030.67        51.54 o
  -3   4  12        433.20        381.85        32.03 o
  -2   4  12        141.14        131.33        25.40 o
  -1   4  12         30.66         42.10        12.91 o
   0   4  12        704.87        858.71        61.91 o
   1   4  12          3.18          4.56        13.52 o
   2   4  12         60.33         49.35        21.71 o
   3   4  12        351.44        176.93        42.73 o
   4   4  12        316.92        303.87        68.44 o
   5   4  12       1686.41       1660.04       132.85 o
   6   4  12         98.58         84.01        54.76 o
   7   4  12        425.71        442.00        77.63 o
   8   4  12        896.12        824.04       103.21 o
   9   4  12        162.39        133.14        54.76 o
  10   4  12        225.63        206.19        68.55 o
  11   4  12         61.53         33.34        52.26 o
  12   4  12         29.94         52.57        54.80 o
  13   4  12          0.32        -23.46        54.03 o
  14   4  12          0.14        -57.04        93.54 o
 -17   5  12       1557.04       1637.04       156.77 o
 -16   5  12         89.44         64.71        44.85 o
 -15   5  12       1143.11       1170.38        93.31 o
 -14   5  12       3170.32       3201.54       144.30 o
 -13   5  12       1879.02       1977.42       114.03 o
 -12   5  12       1374.07       1379.39        89.11 o
 -11   5  12       6169.44       5891.32       188.39 o
 -10   5  12       1054.04       1204.73        77.46 o
  -9   5  12        644.75        611.37        58.62 o
  -8   5  12       4938.18       4723.38       150.34 o
  -7   5  12       2293.36       2212.97        86.50 o
  -6   5  12       1708.21       1816.84        75.96 o
  -5   5  12       2492.12       2370.18       100.69 o
  -4   5  12        480.13        504.79        39.63 o
  -3   5  12        271.43        263.66        28.10 o
  -2   5  12       8623.68       8882.84       228.79 o
  -1   5  12       3725.45       4110.05       128.76 o
   0   5  12      10441.22      10914.68       273.71 o
   1   5  12       5427.45       5653.01       185.12 o
   2   5  12       1643.83       1511.75        79.70 o
   3   5  12       8792.46       8304.49       328.91 o
   4   5  12       5350.20       5344.32       239.37 o
   5   5  12         54.97         26.24        53.61 o
   6   5  12       2613.24       2675.28       169.36 o
   7   5  12        605.71        497.38        95.82 o
   8   5  12        555.84        682.87        98.10 o
   9   5  12       2479.42       2882.92       400.40 o
  10   5  12        606.80        562.61        94.36 o
  11   5  12        902.01        952.57       124.09 o
  12   5  12        608.22        795.25       120.58 o
 -17   6  12        256.85        184.88        60.08 o
 -16   6  12       1585.33       1642.49       187.10 o
 -15   6  12       2016.33       2032.97       152.30 o
 -14   6  12        733.99        797.89        91.51 o
 -13   6  12       1593.90       1441.84       115.85 o
 -12   6  12       5427.91       5002.19       172.94 o
 -11   6  12        557.03        517.15        53.79 o
 -10   6  12       3511.67       3224.80       121.96 o
  -9   6  12       2223.68       2214.32        98.05 o
  -8   6  12        216.22        229.40        33.82 o
  -7   6  12       9337.89       9069.81       246.78 o
  -6   6  12       5566.38       5425.11       160.96 o
  -5   6  12       8519.30       8770.82       234.61 o
  -4   6  12       8154.87       8477.67       260.62 o
  -3   6  12      10014.67      10070.98       258.57 o
  -2   6  12        127.41        155.70        22.95 o
  -1   6  12      14740.29      14624.69       359.28 o
   0   6  12        221.04        256.99        31.71 o
   1   6  12         31.34         36.97        15.25 o
   2   6  12       3403.27       3573.48       134.72 o
   3   6  12        687.88        793.51        73.57 o
   4   6  12      11446.97      10865.15       416.91 o
   5   6  12       5082.59       5927.41       263.58 o
   6   6  12        496.97        340.24        64.29 o
   7   6  12       1055.07       1026.91       113.66 o
   8   6  12       4025.72       3970.69       310.28 o
   9   6  12        673.78        830.86       107.05 o
  10   6  12       2971.16       3480.35       221.99 o
  11   6  12         59.40         52.47        93.54 o
  12   6  12          4.98        -47.91        77.57 o
 -17   7  12        273.24        144.82        73.42 o
 -16   7  12        368.72        511.28        85.05 o
 -15   7  12         79.19         57.39        46.08 o
 -14   7  12        425.92        463.98        72.15 o
 -13   7  12        206.40        226.18        75.90 o
 -12   7  12        877.53        842.65        87.77 o
 -11   7  12       1783.70       2020.29       133.87 o
 -10   7  12       1696.99       1518.25        88.94 o
  -9   7  12       1266.19       1211.63        86.56 o
  -8   7  12        613.20        620.96        52.45 o
  -7   7  12        539.88        464.62        52.98 o
  -6   7  12       3819.47       4018.46       129.91 o
  -5   7  12       2166.57       2215.71       120.74 o
  -4   7  12       1030.92       1081.19        77.39 o
  -3   7  12        282.42        297.57        52.69 o
  -2   7  12        676.73        501.43        39.88 o
  -1   7  12        656.19        720.04        48.65 o
   0   7  12       1809.62       1898.24       103.73 o
   1   7  12       5462.74       5672.22       161.90 o
   2   7  12        181.03        163.90        31.04 o
   3   7  12         11.21         12.05        21.13 o
   4   7  12        209.20        176.67        51.32 o
   5   7  12       1697.11       2033.11       148.76 o
   6   7  12          9.74        -28.20        28.20 o
   7   7  12        402.51        249.43        59.73 o
   8   7  12         82.81        195.05        90.12 o
   9   7  12         33.30         45.63        79.85 o
  10   7  12         16.20         -2.28        73.01 o
  11   7  12         27.64         59.32        84.41 o
  12   7  12        806.45        944.53       207.61 o
 -16   8  12        662.30        545.94       122.45 o
 -15   8  12        717.77        880.23       141.33 o
 -14   8  12        131.22         30.39        41.48 o
 -13   8  12       1550.12       1524.87       124.61 o
 -12   8  12       4509.27       4518.17       197.97 o
 -11   8  12        172.91        186.14        45.84 o
 -10   8  12       3165.98       3099.37       154.60 o
  -9   8  12       2833.80       2854.82       198.06 o
  -8   8  12         79.39         52.72        31.12 o
  -7   8  12       7129.69       6976.56       202.50 o
  -6   8  12       1086.72       1213.27        71.21 o
  -5   8  12       2882.73       2946.66       103.70 o
  -4   8  12      13056.73      13045.44       331.57 o
  -3   8  12       2294.91       2366.36        88.30 o
  -2   8  12       2513.08       2473.31        89.83 o
  -1   8  12      29466.32      30627.04       720.32 o
   0   8  12       2085.40       1904.53        75.91 o
   1   8  12        508.48        609.82        46.28 o
   2   8  12      17940.03      17718.99       507.02 o
   3   8  12       2825.67       3106.80       128.93 o
   4   8  12        495.91        558.43        72.33 o
   5   8  12       9866.62       9514.65       379.34 o
   6   8  12         95.43         25.86        50.19 o
   7   8  12        867.53        777.98       150.58 o
   8   8  12       2372.19       2589.48       289.75 o
   9   8  12        102.41        216.74       102.67 o
  10   8  12       1895.15       2235.85       285.18 o
  11   8  12       1634.75       2149.15       285.18 o
  12   8  12        166.32        148.30       130.04 o
 -16   9  12        824.57        971.51       114.55 o
 -15   9  12         27.19         16.20        42.58 o
 -14   9  12         56.12         47.85        45.68 o
 -13   9  12       1381.16       1455.80       127.68 o
 -12   9  12        717.58        763.93       106.14 o
 -11   9  12        521.82        582.08        97.40 o
 -10   9  12         32.99        -15.53        25.88 o
  -9   9  12       1833.33       2053.52       234.50 o
  -8   9  12       4005.39       4072.16       168.14 o
  -7   9  12       1679.77       1646.63       107.31 o
  -6   9  12       5118.06       4547.60       212.14 o
  -5   9  12       1906.78       1883.73       104.52 o
  -4   9  12         76.08         85.02        24.97 o
  -3   9  12        419.41        463.89        42.94 o
  -2   9  12        735.60        821.88        82.98 o
  -1   9  12        608.52        537.69        45.05 o
   0   9  12       5801.66       6003.02       174.17 o
   1   9  12         21.51         63.20        23.48 o
   2   9  12        400.94        376.57        46.06 o
   3   9  12       4613.56       4509.97       168.78 o
   4   9  12       1490.59       1519.46       191.64 o
   5   9  12        386.32        552.12       120.92 o
   6   9  12       2640.92       3226.01       310.28 o
   7   9  12        428.84        440.33       125.48 o
   8   9  12        379.87        513.33       139.17 o
   9   9  12       5400.99       6125.77       442.61 o
  10   9  12       1228.14       1330.10       223.58 o
  11   9  12        554.39        597.75       155.14 o
  12   9  12         68.40        177.96       125.48 o
 -16  10  12        298.57        209.90       114.07 o
 -15  10  12       2844.83       3259.57       255.05 o
 -14  10  12          6.79        -37.84        39.23 o
 -13  10  12          1.42        -28.88        34.46 o
 -12  10  12        987.34        993.35       101.79 o
 -11  10  12         74.08         65.51        37.87 o
 -10  10  12        755.52        753.14        82.50 o
  -9  10  12         30.40        -29.03        31.34 o
  -8  10  12       1409.20       1397.88       104.17 o
  -7  10  12        172.71        166.29        38.68 o
  -6  10  12        626.46        561.00        61.80 o
  -5  10  12       1258.65       1444.94       122.06 o
  -4  10  12       2503.90       2533.98       115.85 o
  -3  10  12       1785.83       1969.84       136.81 o
  -2  10  12        157.57        135.82        26.79 o
  -1  10  12        411.88        388.40        78.70 o
   0  10  12         30.86         21.68        18.98 o
   1  10  12         78.76         55.71        25.14 o
   2  10  12       1181.46       1213.09       130.04 o
   3  10  12         68.65         99.73        44.40 o
   4  10  12        104.78        134.61        77.57 o
   5  10  12       2868.27       2733.21       273.78 o
   6  10  12        558.76        538.43       127.76 o
   7  10  12        689.29        542.99       139.17 o
   8  10  12        661.93        638.81       143.73 o
   9  10  12          1.77        -45.63        70.73 o
  10  10  12         17.51          0.75        58.73 o
  11  10  12         52.86         60.07        73.39 o
 -15  11  12          6.91         -0.25        49.47 o
 -14  11  12       1444.92       1501.64       255.53 o
 -13  11  12       3816.49       3993.53       205.13 o
 -12  11  12         67.11         61.39        44.25 o
 -11  11  12       3257.78       3448.81       169.30 o
 -10  11  12        568.73        626.63       136.94 o
  -9  11  12       1212.70       1159.02       108.63 o
  -8  11  12       5320.07       5164.91       273.09 o
  -7  11  12       1606.57       1366.92       101.21 o
  -6  11  12      10435.52      10211.62       331.23 o
  -5  11  12       8135.71       8600.38       305.63 o
  -4  11  12        896.11        887.67        66.21 o
  -3  11  12         26.38         26.40        46.77 o
  -2  11  12       7465.64       7531.63       250.98 o
  -1  11  12        390.33        493.36        70.73 o
   0  11  12        111.80         93.54        38.72 o
   1  11  12          4.83         37.37        27.09 o
   2  11  12       2420.62       2403.17       285.18 o
   3  11  12       6476.68       6664.19       290.38 o
   4  11  12       2644.56       2698.99       230.43 o
   5  11  12       3294.88       3175.82       264.65 o
   6  11  12       5071.22       5849.71       401.54 o
   7  11  12       6720.55       7588.19       490.52 o
   8  11  12          1.07         -0.30        57.33 o
   9  11  12       1122.05        907.20       132.29 o
  10  11  12       1289.60       1264.44       166.27 o
 -15  12  12        162.88        225.87       107.23 o
 -14  12  12         25.09          4.88        42.84 o
 -13  12  12         20.79         18.32        44.25 o
 -12  12  12       1225.09       1315.24       152.44 o
 -11  12  12        101.19         89.06        47.34 o
 -10  12  12        816.74        789.91        88.58 o
  -9  12  12         22.66          8.73        33.35 o
  -8  12  12         52.35          9.71        32.27 o
  -7  12  12       3196.51       3753.65       198.11 o
  -6  12  12       1720.60       1737.08       186.93 o
  -5  12  12       1344.24       1289.14       122.57 o
  -4  12  12        477.50        501.12       112.93 o
  -3  12  12       2223.18       2190.22       221.30 o
  -2  12  12          2.70          3.48        27.20 o
  -1  12  12       2386.61       2412.66       135.17 o
   0  12  12        247.79        211.16        53.53 o
   1  12  12         61.63         18.25        50.19 o
   2  12  12          2.03         25.10        45.63 o
   3  12  12        766.07        531.58       116.36 o
   4  12  12       3712.04       3840.84       222.95 o
   5  12  12       1558.91       1676.94       164.27 o
   6  12  12          0.27         37.28        51.52 o
   7  12  12         86.41         24.75        54.85 o
   8  12  12       2037.36       2054.46       279.48 o
   9  12  12        159.96        166.55       104.95 o
  10  12  12         94.67        184.80       104.95 o
 -14  13  12        315.18        540.71       141.45 o
 -13  13  12         20.86         67.03        49.39 o
 -12  13  12         50.13         90.29        48.40 o
 -11  13  12        273.15        201.14        57.87 o
 -10  13  12        176.99        133.55        49.50 o
  -9  13  12        905.73        739.59        83.23 o
  -8  13  12       1211.59       1272.26       106.49 o
  -7  13  12          2.96        -13.69        58.18 o
  -6  13  12       1457.40       1623.74       349.07 o
  -5  13  12       2660.06       2646.32       438.04 o
  -4  13  12       1289.89       1137.20       120.11 o
  -3  13  12       2792.30       3116.16       181.36 o
  -2  13  12       1468.85       1212.76       174.53 o
  -1  13  12        435.53        335.87        71.87 o
   0  13  12         13.45        -27.92        27.92 o
   1  13  12        567.83        516.53        88.80 o
   2  13  12        567.29        582.73        93.08 o
   3  13  12        122.94         77.28        50.34 o
   4  13  12         79.81         45.63        68.44 o
   5  13  12        317.37        387.85       132.33 o
   8  13  12         35.15          6.84        70.73 o
   9  13  12       1140.34       1143.02       200.77 o
  10  13  12        905.06       1149.86       207.61 o
 -14  14  12        735.44        953.66       191.64 o
 -13  14  12        818.25        720.95       159.70 o
 -12  14  12       1614.37       1776.05       184.77 o
 -11  14  12          2.01        106.25        78.71 o
 -10  14  12       2960.36       2778.80       220.86 o
  -9  14  12        849.57        898.90       122.32 o
  -8  14  12        130.52        181.40        67.70 o
  -7  14  12      11453.47      10844.31       456.54 o
  -6  14  12       2382.80       2437.66       187.94 o
  -5  14  12        385.87        406.59        87.84 o
  -4  14  12       3482.62       3827.28       212.03 o
  -3  14  12       2834.86       3133.41       200.52 o
  -2  14  12         59.06         85.96        63.88 o
  -1  14  12       5012.05       5282.00       441.47 o
   0  14  12       1313.05       1546.22       141.94 o
   1  14  12        383.28        469.98       116.36 o
   2  14  12       1614.52       1373.45       196.21 o
   3  14  12       1049.71       1168.12       177.96 o
 -11  15  12        383.59        312.56        91.96 o
 -10  15  12        327.21        254.27        77.82 o
  -9  15  12         46.39         -3.51        53.88 o
  -8  15  12        248.80        341.46        84.41 o
  -7  15  12        256.22        263.87        75.62 o
  -6  15  12        303.08        253.87        69.50 o
  -5  15  12        297.38        266.79        69.31 o
  -4  15  12       1528.11       1097.42       124.96 o
  -3  15  12        216.17        110.37       101.53 o
  -2  15  12        965.77       1005.14       119.35 o
  -1  15  12       2036.32       2036.18       171.76 o
   0  15  12       1522.52       1919.94       174.53 o
   1  15  12         26.64        102.67        75.29 o
   2  15  12        420.23        504.21       127.76 o
   3  15  12        388.15        574.93       132.33 o
 -10  16  12       1559.79       1569.84       176.65 o
  -9  16  12       1617.71       1368.05       264.65 o
  -8  16  12        453.89        358.88        89.95 o
  -7  16  12       2534.54       2056.33       514.47 o
  -6  16  12       1246.00       1199.90       140.32 o
  -5  16  12          5.16          3.78        46.04 o
  -4  16  12       5313.82       5230.35       278.00 o
  -3  16  12        524.83        598.91       102.43 o
  -2  16  12        468.19        542.72        95.18 o
  -1  16  12        351.09        379.24       131.18 o
   0  16  12       2123.01       2114.93       271.50 o
   1  16  12        355.96        422.07       134.61 o
   2  16  12        872.43        930.84       175.67 o
   3  16  12          0.95         61.60        82.13 o
  -9  17  12         65.38        -22.81        75.29 o
  -8  17  12       2494.40       2076.14       269.21 o
  -7  17  12        386.34        531.65       190.50 o
  -6  17  12         38.36        -15.30        91.26 o
  -5  17  12        255.20        289.41        82.09 o
  -4  17  12        341.96        507.89       114.07 o
  -3  17  12        848.27        899.22       124.83 o
  -2  17  12        730.61        765.13       116.95 o
  -1  17  12        903.73       1266.22       205.33 o
   0  17  12       3889.17       4227.58       351.35 o
   1  17  12       5078.00       5940.97       440.32 o
   2  17  12          7.57         -6.84        70.73 o
  -7  18  12        107.74        161.98       100.38 o
  -6  18  12        127.49        154.39        99.24 o
  -5  18  12         28.83         35.10        62.85 o
  -4  18  12       1321.94       1457.35       162.74 o
  -3  18  12        455.81        423.03       104.95 o
  -2  18  12        158.48        104.49        90.12 o
  -1  18  12        254.50        390.13       130.04 o
   0  18  12          5.24          9.13        79.85 o
   1  18  12        319.67        383.29       130.04 o
   2  18  12         31.13         43.35        95.82 o
  -4  19  12        189.77        221.30       107.23 o
  -3  19  12        505.96        330.81       132.33 o
 -18   1  13        368.63        402.38        64.69 o
 -17   1  13        592.67        485.05        66.34 o
 -16   1  13          2.33        -10.40        30.02 o
 -15   1  13        348.96        374.99        54.77 o
 -14   1  13        706.38        611.82        80.68 o
 -13   1  13        387.22        436.39        52.38 o
 -12   1  13       6589.23       6267.13       199.49 o
 -11   1  13       7113.39       6974.49       211.03 o
 -10   1  13        277.72        311.07        46.76 o
  -9   1  13       2635.50       2458.75        96.93 o
  -8   1  13      11581.83      11499.81       300.87 o
  -7   1  13       4238.89       4291.13       148.19 o
  -6   1  13       5612.33       5584.43       160.84 o
  -5   1  13       8685.91       9008.76       234.35 o
  -4   1  13       3866.82       4443.55       178.89 o
  -3   1  13       6158.90       6464.20       170.88 o
  -2   1  13      18498.93      19030.83       449.45 o
  -1   1  13       1534.49       1416.71       105.66 o
   0   1  13      14936.60      15175.98       557.82 o
   1   1  13       6162.37       5646.30       238.70 o
   2   1  13        108.81        155.60        41.07 o
   3   1  13      14189.06      13382.12       495.27 o
   4   1  13       9838.15       9535.41       378.30 o
   5   1  13          8.59        -10.27        24.20 o
   6   1  13         33.80        -30.15        30.15 o
   7   1  13       1451.89       1409.78       196.21 o
   8   1  13        704.66        753.52       100.59 o
   9   1  13       2200.27       2297.97       276.06 o
  10   1  13          6.09         37.54        53.16 o
  11   1  13       1447.06       1618.87       166.97 o
  12   1  13       4051.98       4516.72       263.67 o
  13   1  13       1264.50       1546.17       314.84 o
 -18   2  13       1766.83       1766.39       126.01 o
 -17   2  13        226.33        184.19        49.04 o
 -16   2  13       1847.90       1647.78       142.26 o
 -15   2  13        923.07       1083.72        88.49 o
 -14   2  13          7.98         -0.50        33.26 o
 -13   2  13       3109.40       3482.20       137.38 o
 -12   2  13       8098.85       7960.29       289.46 o
 -11   2  13         70.30         65.52        27.33 o
 -10   2  13       1224.21       1049.48        71.52 o
  -9   2  13       7289.39       6961.04       203.29 o
  -8   2  13        188.52        183.27        29.44 o
  -7   2  13       4814.83       4713.40       152.80 o
  -6   2  13         51.32         66.77        22.72 o
  -5   2  13       1093.69       1122.40        92.23 o
  -4   2  13        786.28        819.27        47.74 o
  -3   2  13          2.62          5.16        14.32 o
  -2   2  13       4750.05       5277.04       141.33 o
  -1   2  13       9278.42       9082.88       300.14 o
   0   2  13          4.61          7.37        20.79 o
   1   2  13        637.65        587.98        69.37 o
   2   2  13       3481.59       3565.37       174.99 o
   3   2  13       8819.64       8507.92       341.18 o
   4   2  13       2179.15       2059.46       249.82 o
   5   2  13        464.01        480.37        72.60 o
   6   2  13        154.09        195.24        53.16 o
   7   2  13       1655.49       1485.09       139.20 o
   8   2  13       3174.19       3521.28       204.03 o
   9   2  13        347.14        352.85        77.24 o
  10   2  13       5532.92       6244.63       311.64 o
  11   2  13        740.11        807.86       119.35 o
  12   2  13          3.85         54.39        60.35 o
  13   2  13        998.25        849.78       133.87 o
 -18   3  13        139.52         67.02        43.64 o
 -17   3  13         13.15         13.41        35.47 o
 -16   3  13         11.43         17.87        32.58 o
 -15   3  13         14.00          0.01        28.17 o
 -14   3  13        277.14        323.91        49.31 o
 -13   3  13        215.46        176.49        38.58 o
 -12   3  13        169.38         97.33        51.92 o
 -11   3  13       2034.47       2009.69       104.87 o
 -10   3  13          0.92        -16.28        16.28 o
  -9   3  13        696.50        710.78        57.30 o
  -8   3  13       1509.87       1640.77        85.71 o
  -7   3  13        306.32        307.79        34.14 o
  -6   3  13       2497.94       2309.74        85.86 o
  -5   3  13        318.00        305.76        34.98 o
  -4   3  13          1.05          5.19        11.58 o
  -3   3  13         47.92         62.59        16.39 o
  -2   3  13        706.22        798.16        38.60 o
  -1   3  13        513.01        571.27        43.18 o
   0   3  13       2674.83       2568.93       134.70 o
   1   3  13        128.47        104.47        34.43 o
   2   3  13       1099.21       1019.16        95.73 o
   3   3  13       1490.75       1435.93       117.73 o
   4   3  13       5484.83       5158.16       237.92 o
   5   3  13       1502.72       1502.09       152.86 o
   6   3  13         47.37         79.13        43.20 o
   7   3  13        516.62        546.03        86.00 o
   8   3  13         42.32          8.87        35.63 o
   9   3  13        383.37        400.08        81.36 o
  10   3  13         92.57        142.83        61.24 o
  11   3  13        559.43        606.06       103.97 o
  12   3  13         23.45         26.22        51.06 o
  13   3  13          3.46          0.00        73.01 o
 -17   4  13         32.90        106.01        51.40 o
 -16   4  13       1584.91       1851.26       121.73 o
 -15   4  13       3333.33       3490.01       156.29 o
 -14   4  13         31.19          5.84        27.11 o
 -13   4  13       2501.98       2627.25       128.44 o
 -12   4  13       6182.27       5984.88       194.69 o
 -11   4  13        538.70        549.14        53.43 o
 -10   4  13       8994.14       8564.31       245.16 o
  -9   4  13       3444.75       3313.55       119.60 o
  -8   4  13       1080.83       1053.28        67.32 o
  -7   4  13       8997.44       8900.71       241.51 o
  -6   4  13       6123.60       5759.71       167.04 o
  -5   4  13        174.54        199.36        26.34 o
  -4   4  13       5072.55       5508.85       155.74 o
  -3   4  13       2924.14       2878.79       104.29 o
  -2   4  13       1094.10       1204.29        52.64 o
  -1   4  13      16308.00      15999.30       450.54 o
   0   4  13         25.87         28.68        16.60 o
   1   4  13       2622.12       2522.39       137.10 o
   2   4  13       8627.42       8623.50       340.29 o
   3   4  13       2133.23       2071.73       254.38 o
   4   4  13       6081.46       6229.05       663.91 o
   5   4  13       7533.20       7332.17       314.47 o
   6   4  13        452.50        582.68        85.09 o
   7   4  13        212.96        223.24        63.59 o
   8   4  13       3988.04       4108.93       225.42 o
   9   4  13         59.26         46.77        53.72 o
  10   4  13       3112.43       3266.81       237.46 o
  11   4  13        835.71        821.60       118.17 o
  12   4  13       1537.82       1746.11       175.84 o
  13   4  13       3025.74       3899.04       387.85 o
 -17   5  13       3228.62       3040.71       230.58 o
 -16   5  13       1254.42       1478.17       131.32 o
 -15   5  13        203.18        225.15        47.68 o
 -14   5  13        415.17        414.95        55.74 o
 -13   5  13       3123.23       3150.78       173.54 o
 -12   5  13        121.79        117.68        31.82 o
 -11   5  13        514.49        427.43        49.82 o
 -10   5  13          2.52          0.55        19.55 o
  -9   5  13       5025.06       5015.83       168.27 o
  -8   5  13         72.38         39.36        28.98 o
  -7   5  13         80.38         63.25        22.06 o
  -6   5  13      11829.73      11427.22       343.69 o
  -5   5  13       5771.26       6071.51       194.62 o
  -4   5  13        422.64        575.36        43.27 o
  -3   5  13        278.93        366.75        56.31 o
  -2   5  13      17634.69      17280.30       417.64 o
  -1   5  13          3.63         -3.13        11.55 o
   0   5  13        165.29        155.31        46.21 o
   1   5  13        492.41        436.22        60.09 o
   2   5  13          1.77         38.79        30.52 o
   3   5  13        292.64        314.86        59.69 o
   4   5  13        540.52        616.77        80.03 o
   5   5  13       2260.45       1955.08       149.10 o
   6   5  13        204.82        205.13        53.72 o
   7   5  13       1485.62       1517.04       140.24 o
   8   5  13        100.68        158.37        58.01 o
   9   5  13        710.29        803.65       139.17 o
  10   5  13        677.64        561.12       101.29 o
  11   5  13          0.95         15.08        55.64 o
  12   5  13         10.15         16.27        51.45 o
 -17   6  13        266.87        223.88        69.53 o
 -16   6  13         25.98         73.62        48.83 o
 -15   6  13          3.01        -14.72        50.31 o
 -14   6  13         71.99         47.25        40.48 o
 -13   6  13       1292.98       1524.60       120.99 o
 -12   6  13       3081.86       3118.82       136.67 o
 -11   6  13          1.18        -17.17        20.05 o
 -10   6  13       3859.88       3829.33       137.97 o
  -9   6  13       6043.20       5682.58       177.78 o
  -8   6  13       4057.43       3823.88       145.55 o
  -7   6  13       1488.02       1547.89       109.45 o
  -6   6  13        837.99        902.41        59.53 o
  -5   6  13        178.75        181.07        27.30 o
  -4   6  13         48.45         54.90        17.71 o
  -3   6  13        110.29        129.17        30.55 o
  -2   6  13       4398.25       4428.79       166.63 o
  -1   6  13        290.34        397.63        34.25 o
   0   6  13        389.55        357.22        41.15 o
   1   6  13       7323.74       7312.02       233.40 o
   2   6  13       2119.86       2339.37       135.05 o
   3   6  13         55.76         33.78        30.75 o
   4   6  13       1391.05       1332.87       117.58 o
   5   6  13       1653.46       1741.34       139.48 o
   6   6  13          9.04         -0.16        34.43 o
   7   6  13         19.41         16.80        67.30 o
   8   6  13        338.72        436.92        80.66 o
   9   6  13         23.62         46.20        63.88 o
  10   6  13       1061.27       1294.68       254.38 o
  11   6  13        333.84        355.91       125.48 o
  12   6  13        149.32        -27.38        79.85 o
 -17   7  13       2525.76       2519.63       184.45 o
 -16   7  13       1218.48       1223.90       124.74 o
 -15   7  13       1037.02       1212.42       119.25 o
 -14   7  13       2243.36       2211.48       155.19 o
 -13   7  13       4142.32       4162.45       191.36 o
 -12   7  13       3448.85       3188.51       157.56 o
 -11   7  13       2047.01       1744.91       151.54 o
 -10   7  13         29.19         14.74        22.40 o
  -9   7  13       2300.39       2264.36       102.61 o
  -8   7  13       2403.42       2576.03       104.50 o
  -7   7  13       1450.77       1411.82        79.50 o
  -6   7  13       9090.34       9054.54       247.36 o
  -5   7  13       2846.63       2915.63       133.67 o
  -4   7  13       2990.11       2914.56       164.32 o
  -3   7  13       1844.65       1867.87        77.28 o
  -2   7  13      20678.43      21287.77       511.90 o
  -1   7  13        298.51        302.93        32.23 o
   0   7  13       4984.49       4640.21       164.48 o
   1   7  13       8478.91       8255.07       259.68 o
   2   7  13         59.93         77.67        34.51 o
   3   7  13       4719.16       4771.65       220.86 o
   4   7  13       6331.91       6100.10       314.84 o
   5   7  13       2390.67       2590.10       163.90 o
   6   7  13       2044.81       2246.53       168.26 o
   7   7  13       3368.79       3246.79       308.00 o
   8   7  13        219.12        153.64        58.24 o
   9   7  13      10217.14      11749.61       707.26 o
  10   7  13       1985.55       2121.77       282.90 o
  11   7  13        411.64        337.66       136.89 o
 -16   8  13        213.02        121.03        87.14 o
 -15   8  13        201.16        125.97        53.16 o
 -14   8  13         60.35         53.36        41.29 o
 -13   8  13         98.60         67.50        41.58 o
 -12   8  13        396.60        465.50        69.27 o
 -11   8  13        319.56        292.95        54.30 o
 -10   8  13        251.89        314.24        62.78 o
  -9   8  13         34.89         15.59        27.03 o
  -8   8  13         49.91         66.91        30.46 o
  -7   8  13       2872.78       2851.29       107.77 o
  -6   8  13        289.98        286.47        37.68 o
  -5   8  13       1138.72       1100.44        76.56 o
  -4   8  13        635.82        785.96        54.45 o
  -3   8  13        201.50        215.89        33.92 o
  -2   8  13         24.59         35.21        18.78 o
  -1   8  13        839.96        878.62        56.61 o
   0   8  13        399.51        361.41        43.89 o
   1   8  13       5136.95       4864.10       173.82 o
   2   8  13        302.79        335.87        57.37 o
   3   8  13        174.92        198.00        50.94 o
   4   8  13       2021.62       2182.92       224.73 o
   5   8  13          4.47         51.78        34.54 o
   6   8  13        443.65        508.77       123.20 o
   7   8  13        506.52        634.25       141.45 o
   8   8  13       2789.07       2949.95       317.13 o
   9   8  13          6.12        -57.04        57.04 o
  10   8  13        670.76        616.00       157.42 o
  11   8  13         85.28         34.22       104.95 o
 -16   9  13       1305.42       1224.40       127.50 o
 -15   9  13        234.26        222.24        63.96 o
 -14   9  13        341.83        311.93        96.11 o
 -13   9  13       1220.71       1445.32       124.58 o
 -12   9  13        612.91        627.96        80.64 o
 -11   9  13       3392.40       3292.90       167.03 o
 -10   9  13         74.05          9.70        33.05 o
  -9   9  13       2356.34       2451.76       144.08 o
  -8   9  13       4134.63       4030.77       167.28 o
  -7   9  13        252.86        277.76        65.21 o
  -6   9  13       3883.93       4114.40       162.30 o
  -5   9  13       4630.45       4797.60       176.41 o
  -4   9  13       1096.23        976.11        72.88 o
  -3   9  13       3617.71       3907.80       147.08 o
  -2   9  13       1703.80       1866.49        82.96 o
  -1   9  13        446.93        515.88        44.04 o
   0   9  13       1553.69       1630.75        97.93 o
   1   9  13       2449.50       2375.66       107.58 o
   2   9  13        281.48        224.82        47.62 o
   3   9  13        472.25        537.75       144.87 o
   4   9  13       1351.91       1158.99       168.83 o
   5   9  13         10.46          6.84        57.04 o
   6   9  13       4567.89       4939.40       362.75 o
   7   9  13        322.79        438.04       127.76 o
   8   9  13         49.41        287.47       111.79 o
   9   9  13       2732.96       3159.85       337.66 o
  10   9  13        298.84        228.15       109.51 o
  11   9  13        273.87        168.83       123.20 o
 -15  10  13       2134.51       2420.19       176.02 o
 -14  10  13        790.21        875.17       101.13 o
 -13  10  13        225.28        284.60        63.04 o
 -12  10  13       2723.72       2901.78       178.25 o
 -11  10  13        139.38        139.23        47.57 o
 -10  10  13       2078.73       1998.90       190.98 o
  -9  10  13        109.80        148.34        41.66 o
  -8  10  13        828.78        791.61        79.03 o
  -7  10  13       5011.14       5288.75       201.37 o
  -6  10  13       1682.61       1854.00       152.52 o
  -5  10  13        258.41        276.00        45.14 o
  -4  10  13       2069.03       2265.02       138.85 o
  -3  10  13       3113.89       3215.11       181.38 o
  -2  10  13          3.02         -7.64        17.51 o
  -1  10  13      11234.06      11628.71       329.97 o
   0  10  13        376.80        426.16        53.12 o
   1  10  13       1502.11       1418.84       118.50 o
   2  10  13        735.24        754.18        91.79 o
   3  10  13         12.85         36.50        59.32 o
   4  10  13       5451.07       5936.40       392.41 o
   5  10  13       2427.93       2785.68       280.62 o
   6  10  13        266.61        212.18        95.82 o
   7  10  13       4581.84       4613.15       358.19 o
   8  10  13       6718.32       6844.43       476.83 o
   9  10  13        628.68        415.23       130.04 o
  10  10  13       1880.04       1553.69       248.68 o
  11  10  13       1046.36       1168.12       239.56 o
 -15  11  13         53.24        104.27        60.47 o
 -14  11  13         10.33         35.54        49.80 o
 -13  11  13        152.61        225.23        61.53 o
 -12  11  13        280.36        142.51        49.98 o
 -11  11  13        150.75        105.76        43.83 o
 -10  11  13        114.05         63.25        39.12 o
  -9  11  13         49.07         46.67        38.43 o
  -8  11  13        933.81       1077.31       159.28 o
  -7  11  13        357.18        363.87        73.93 o
  -6  11  13        784.46        744.83        86.29 o
  -5  11  13        715.20        690.70        72.45 o
  -4  11  13         16.86         70.32        35.93 o
  -3  11  13        352.16        420.97        85.22 o
  -2  11  13        271.89        321.87        79.85 o
  -1  11  13        520.85        545.50        91.26 o
   0  11  13         16.41         25.10        45.63 o
   1  11  13         63.49         67.70        55.90 o
   2  11  13        127.82        136.64        50.34 o
   3  11  13          0.44        -15.97        52.47 o
   4  11  13        167.39        120.92        79.85 o
   5  11  13        241.75        157.42        84.41 o
   6  11  13        915.61        960.50       177.96 o
   7  11  13         31.06        -31.94        59.32 o
   8  11  13         24.80         63.88        79.85 o
   9  11  13        175.51        300.02        86.59 o
  10  11  13         30.62         -3.81       140.31 o
 -14  12  13        438.27        491.90        85.23 o
 -13  12  13        660.94        896.16       104.94 o
 -12  12  13       1347.57       1220.12       115.93 o
 -11  12  13         13.53         38.83        41.61 o
 -10  12  13       1484.74       1531.41       122.91 o
  -9  12  13         51.59         69.16        36.20 o
  -8  12  13       1371.25       1310.45       105.19 o
  -7  12  13       7099.20       7212.22       388.99 o
  -6  12  13       2416.97       2671.10       151.92 o
  -5  12  13         15.36         23.17        28.39 o
  -4  12  13       6914.83       7191.84       311.36 o
  -3  12  13       2166.91       2318.90       141.47 o
  -2  12  13        365.86        301.65        52.59 o
  -1  12  13       2622.39       2734.78       244.12 o
   0  12  13         23.26         79.85        57.04 o
   1  12  13       1423.74       1565.09       191.64 o
   2  12  13       2521.00       2397.83       260.09 o
   4  12  13       3135.33       3463.28       278.34 o
   5  12  13       4175.40       4923.43       355.91 o
   6  12  13         24.81          0.28        49.74 o
   7  12  13       1696.22       1901.46       274.92 o
[truncated: 206,972 more chars]
